# Supplementary material for: Pioneer factor ASCL1 cooperates with the mSWI/SNF complex at distal regulatory elements to regulate human neural differentiation
Source: Genes Dev. 2023 Mar 1;37(5-6):218–42. doi: 10.1101/gad.350269.122 (PMC10111863; doi:10.1101/gad.350269.122)
Supplement: Supplemental Material [file supp_gad.350269.122_Supplemental_Paun350269_FileS1.xlsx]

## Sheet: Sheet1
geneID	baseMean	log2FoldChange	lfcMLE	lfcSE	stat	pvalue	padj	NRS_WT_R1.raw	NRS_WT_R2.raw	NRS_ASCL1_KO_R1.raw	NRS_ASCL1_KO_R2.raw	NRS_ASCL1_KO_R3.raw	NRS_WT_R1.pseudo	NRS_WT_R2.pseudo	NRS_ASCL1_KO_R1.pseudo	NRS_ASCL1_KO_R2.pseudo	NRS_ASCL1_KO_R3.pseudo	NRS_WT_R1.TPM	NRS_WT_R2.TPM	NRS_ASCL1_KO_R1.TPM	NRS_ASCL1_KO_R2.TPM	NRS_ASCL1_KO_R3.TPM	maxTPM	NRS_WT_R1.FPKM	NRS_WT_R2.FPKM	NRS_ASCL1_KO_R1.FPKM	NRS_ASCL1_KO_R2.FPKM	NRS_ASCL1_KO_R3.FPKM
AACSP1	27.3415290501076	1.81635335972782	2.27543885817661	0.542228438867301	3.34979361009195	0.000808717946564857	0.00514627650112207	54	54	18	8	8	53.8929071588173	56.2176136462838	17.6828302617661	7.39948177783094	9.00488529573362	2.51	2.61	0.8	0.31	0.41	2.61	0.98	1.02	0.32	0.13	0.16
AARS	3462.145056609	-0.330645938115356	-0.332879952883867	0.128368781539549	-2.57575038221802	0.0100022825963296	0.0438094290197469	3252	3435	4881	4851	3201	3245.55063111989	3576.06486805528	4794.99413931557	4486.86076303223	3603.07972895541	96.87	106.71	139.32	121.38	104.3	139.32	37.91	41.44	56.54	51.66	40.27
AASS	3939.85800508052	-0.498146647527067	-0.50194460369901	0.131101118378015	-3.79971318086485	0.000144863651075532	0.00112042876819989	3582	3412	4458	5317	5192	3574.89617486822	3552.12032890964	4379.44762816406	4917.88057659089	5844.17055693112	60.18	59.78	71.77	75.04	95.42	95.42	23.55	23.22	29.13	31.94	36.85
AATF	2157.37322832249	-0.348279385719343	-0.352975716583977	0.129274812372821	-2.69410087956597	0.00705787994305118	0.0329121721284935	1347	1398	1575	1858	1866	1344.32862857272	1455.41155328713	1547.24764790453	1718.52964290124	2100.38949522987	63.48	68.71	71.13	73.56	96.2	96.2	24.84	26.68	28.87	31.31	37.15
ABAT	5267.82322966503	1.10926304000709	1.11849548884472	0.108161587598626	10.2556098207751	1.11668887827198e-24	6.80698191769673e-23	11293	11520	4904	6121	4969	11270.6037137875	11993.0909112072	4817.58886687227	5661.5284952629	5593.15937931254	224.56	239.96	94.38	103.19	108.4	239.96	87.88	93.19	38.3	43.92	41.86
ABCA3	1888.30963784801	0.544807652432641	0.548048383843396	0.1065747627736	5.11197621513823	3.18805974602546e-07	3.99001923605225e-06	2010	2165	1566	1660	1149	2006.01376646709	2253.90988044823	1538.40623277365	1535.39246889992	1293.32665059974	29.89	33.58	22.32	20.74	18.69	33.58	11.7	13.04	9.06	8.83	7.22
ABCB1	22.6494392864621	1.78899387174023	2.12485905175194	0.471654048903983	3.79302133819786	0.000148825362221509	0.00114636117645713	28	24	10	2	6	27.944470378646	24.985606065015	9.82379458987004	1.84987044445773	6.75366397180021	0.59	0.53	0.2	0.04	0.14	0.59	0.23	0.2	0.08	0.02	0.05
ABCB7	890.648756207022	-0.32309799345743	-0.325475078093556	0.111417316600759	-2.89989028020828	0.0037329330298337	0.0193160895477009	792	703	952	1124	786	790.429304995988	731.870044321065	935.225244955628	1039.62718978525	884.729980305828	31.46	29.16	36.23	37.56	34.14	37.56	12.31	11.32	14.7	15.98	13.18
ABCB8	424.902275450217	0.583504155018664	0.596784205836097	0.212075325708581	2.75140048975086	0.00593410458194007	0.0284467712151503	425	461	387	341	177	424.157139675877	479.931849832164	380.18085062797	315.402910780044	199.233087168106	8.99	10.11	7.81	6.04	4.18	10.11	3.52	3.93	3.17	2.57	1.62
ABCB9	140.784161377609	1.05994729787354	1.09534486970887	0.245233106321534	4.32220312246016	1.54478869080317e-05	0.000146001054960125	172	155	97	89	49	171.658889468826	161.365372503222	95.2908075217394	82.3192347783692	55.1549224363684	4.91	4.72	2.69	2.11	1.57	4.91	1.92	1.83	1.09	0.9	0.61
ABCC4	2061.41345586458	-0.988677607122425	-0.997151150980664	0.119600631832894	-8.26649150569542	1.37958887006597e-16	4.61114654677277e-15	1095	1142	2508	2140	2123	1092.82839516491	1188.89842192697	2463.80768313941	1979.36137556978	2389.67143535531	18.61	20.79	41.16	30.55	39.74	41.16	7.28	8.07	16.7	13	15.34
ABCC8	117.971076802081	0.926054334288088	0.964847861231792	0.263626103428653	3.51275659824299	0.000443483544713905	0.00302425438580356	184	150	55	117	88	183.635091059674	156.160037906344	54.0308702442852	108.217421000777	99.0537382530698	3.7	3.14	1.06	1.97	1.93	3.7	1.45	1.22	0.43	0.84	0.75
ABCC9	103.050834402276	-3.21561026770349	-3.55482496520883	0.354327730256663	-9.07524303947141	1.13424081301013e-19	4.79322813398247e-18	9	15	172	130	127	8.98215119313622	15.6160037906344	168.969266945765	120.241578889753	142.952554069771	0.14	0.21	2.69	1.75	2.09	2.69	0.06	0.08	1.09	0.75	0.81
ABCG1	74.859497160946	2.08422312773133	2.21653960358908	0.319022967607466	6.53314444211368	6.44029760252307e-11	1.28699626382495e-09	201	174	40	64	21	200.601376646709	181.145643971359	39.2951783594802	59.1958542226475	23.6378239013007	6.82	6.09	1.3	1.83	0.79	6.82	2.67	2.37	0.53	0.78	0.3
ABHD15	128.531971543666	-0.971905365848613	-0.996263923353817	0.230969928562517	-4.20793032191437	2.57720302653688e-05	0.000234047601756131	75	97	209	165	149	74.8512599428019	100.983491179436	205.317306928284	152.614311667763	167.715988633039	2.23	3	5.95	4.11	4.84	5.95	0.87	1.17	2.41	1.75	1.87
ABHD3	835.389388196159	-0.478818981763217	-0.482573205838733	0.135487989396011	-3.53403267623747	0.000409270477317915	0.00281587393773016	630	709	1040	1057	767	628.750583519536	738.116445837319	1021.67463734648	977.656529895913	863.34337772846	32.13	37.52	50.25	44.62	42.86	50.25	12.58	14.57	20.39	18.99	16.55
ABHD4	1042.04366062401	-0.535780827288142	-0.5400648326583	0.104562768799214	-5.12401147598695	2.99102765994823e-07	3.75451516485058e-06	601	667	999	1035	783	599.808096341652	694.391635223543	981.397079528017	957.307955006878	881.353148319928	24.04	27.83	38.3	34.78	34.26	38.3	9.41	10.81	15.54	14.8	13.23
ABLIM2	65.0177165080543	1.67602556136071	1.75312382582411	0.2725420556374	6.14960343437989	7.76769163651887e-10	1.37689646937708e-08	167	171	50	59	44	166.668805472639	178.022443213232	49.1189729493502	54.5711781115032	49.5268691265349	5.27	5.59	1.58	1.81	1.62	5.59	2.06	2.17	0.64	0.77	0.62
ABLIM3	82.3708932064334	2.51544450424563	2.6450923291111	0.29280634420687	8.59081284956193	8.63561954034053e-18	3.17438630652084e-16	158	159	19	31	27	157.686654279503	165.529640180725	18.6652097207531	28.6729918890949	30.3914878731009	3.69	3.78	0.48	0.58	0.66	3.78	1.45	1.47	0.19	0.25	0.25
ABRACL	534.642338501992	0.474995740462283	0.482041458210969	0.147704458412334	3.21585242292605	0.0013005769465702	0.00779334403697969	825	628	482	630	471	823.36385937082	653.790025367893	473.506899231736	582.709190004186	530.162621786317	104.31	82.81	58.4	66.9	65.14	104.31	40.82	32.16	23.7	28.47	25.15
ABTB2	739.421955694224	-1.04734698354711	-1.06522195212063	0.16028251820576	-6.53438063783472	6.38733110680793e-11	1.27791868873633e-09	363	371	845	890	617	362.280098123161	386.235827088357	830.110642844018	823.192347783692	694.501778433455	7.32	7.8	16.33	15.08	13.61	16.33	2.87	3.03	6.63	6.42	5.26
ACAA2	1362.62723392304	-0.42016969772367	-0.42333885868953	0.113283345491459	-3.70901561832273	0.000208066594743843	0.00154171251181861	1121	1025	1487	1730	1185	1118.77683194508	1067.09359236002	1460.79825551367	1600.13793445594	1333.84863443054	58.71	55.99	74.63	76.12	67.89	76.12	22.98	21.74	30.29	32.4	26.22
ACACB	404.258761373863	-0.694080050080961	-0.702913355608391	0.171936998718829	-4.03682776396487	5.41788142081537e-05	0.000462060485944325	262	316	515	545	382	261.480401400188	328.977146522698	505.925421378307	504.089696114733	429.98327287128	2.78	3.5	5.24	4.86	4.44	5.24	1.09	1.36	2.13	2.07	1.71
ACADM	2208.47849442439	-0.549981325053472	-0.556264539370013	0.143049462950553	-3.84469339282722	0.000120703261719355	0.000948718679543687	1831	1668	2280	2547	2904	1827.3687594036	1736.49962151854	2239.82516649037	2355.81001101692	3268.7733623513	70.45	66.77	84.08	82.15	121.79	121.79	27.57	25.93	34.12	34.96	47.03
ACADVL	2406.27437000013	-0.409841440613476	-0.416866486947338	0.14616058969884	-2.80404889894016	0.00504652507360991	0.0247735845589205	1470	1471	1972	2639	1442	1467.08469487892	1531.40943840155	1937.25229312237	2440.90405146198	1623.13057455598	65.9	67.91	83.9	99.38	71.15	99.38	25.79	26.37	34.05	42.3	27.47
ACAP3	1808.95486863228	1.06434181711914	1.10296081509834	0.238780982209905	4.45739776789893	8.29605794162462e-06	8.253922758321e-05	2992	3177	1664	2068	751	2986.06626331818	3307.46960285636	1634.67941975437	1912.7660395693	845.333607136993	79.08	87.58	42.15	45.92	21.71	87.58	30.95	34.01	17.1	19.54	8.38
ACBD7	870.055547000193	-0.674199049064052	-0.688969361569287	0.229886517429178	-2.93274723808784	0.00335977296662565	0.017600467240893	729	661	904	967	1460	727.554246644034	688.145233707289	888.071030924251	894.412359895315	1643.39156647138	21.54	20.37	25.6	24.01	47.2	47.2	8.43	7.91	10.39	10.22	18.22
ACER2	197.658420592136	0.462968971880406	0.470866500466423	0.160763761329448	2.87980928072253	0.00397915799916967	0.0203718463607037	258	282	198	228	169	257.488334203238	293.580871263927	194.511132879427	210.885230668182	190.228201872373	9.05	10.31	6.65	6.72	6.48	10.31	3.54	4	2.7	2.86	2.5
ACKR1	101.8255211838	1.37385178184074	1.41881101402707	0.236265643858589	5.81486059252451	6.06844378646641e-09	9.62882475706552e-08	152	161	55	56	66	151.698553484078	167.611774019476	54.0308702442852	51.7963724448166	74.2903036898023	7.66	8.61	2.65	2.37	3.64	8.61	3	3.34	1.08	1.01	1.4
ACKR3	647.487374942583	0.543398617287174	0.555425092304739	0.143229945478566	3.79388971678755	0.000148305564514798	0.0011433967680927	1217	1159	884	772	791	1214.58644467186	1206.59655955635	868.423441744511	714.049991560685	890.358033615661	58.52	58.12	40.73	31.18	41.61	58.52	22.9	22.57	16.53	13.27	16.07
ACOT7	1815.67575675078	0.684319209755269	0.693849668502531	0.166413310728736	4.11216630904455	3.91963769867693e-05	0.000346129132057213	1940	1975	1474	1452	807	1936.15259052047	2056.10716576686	1448.02732254684	1343.00594267632	908.367804207128	139.77	146.53	101.32	86.58	63.14	146.53	54.7	56.9	41.12	36.85	24.38
ACOT9	106.773620388584	-1.15864776627549	-1.23469823845721	0.306774527819316	-3.77687083250248	0.000158811038320458	0.00121554284344105	44	49	135	142	62	43.9127391664438	51.0122790494057	132.621226963246	131.340801556499	69.7878610419355	2.64	3.06	7.75	7.15	4.06	7.75	1.03	1.19	3.15	3.04	1.57
ACOX1	1440.67203816755	0.355231365351423	0.3576272939619	0.100364587989999	3.53940939195426	0.000401023409853061	0.00276587004614162	1803	1839	1579	1610	1159	1799.42428902496	1914.52206473178	1551.17716574048	1489.14570778848	1304.58275721941	23.34	24.82	19.6	17.52	16.39	24.82	9.13	9.64	7.95	7.46	6.33
ACP6	99.8103540755188	-0.681153871329829	-0.733096791095644	0.260045443659546	-2.61936476080543	0.00880936950045745	0.0395139162400084	37	32	65	54	55	36.9266215717822	33.31414142002	63.8546648341552	49.9465020003588	61.9085864081686	2.08	1.88	3.5	2.55	3.38	3.5	0.81	0.73	1.42	1.08	1.31
ACSF2	243.943062686012	-1.71744954316789	-1.75642874229836	0.211632334400685	-8.11525114076488	4.84781196504395e-16	1.55001927471009e-14	106	112	441	446	248	105.78978071916	116.59949497007	433.229341413269	412.521109114075	279.151444167742	5.19	6.04	22.17	21.84	13.88	22.17	2.03	2.34	9	9.3	5.36
ACSL1	400.438476748934	0.863354476751988	0.872286240601239	0.132175938675919	6.53185810822071	6.49586837106469e-11	1.29657226638471e-09	581	546	343	353	245	579.847760356905	568.422537979092	336.956154432542	326.50213344679	275.774612181842	15.29	14.91	8.52	7.7	7.06	15.29	5.98	5.79	3.46	3.28	2.73
ACSS2	721.701855066136	-0.523136705395301	-0.529395063582133	0.151745439980007	-3.44746244410525	0.000565879074673945	0.00375318465730907	561	649	943	1108	640	559.887424372158	675.652430674781	926.383829824745	1024.82822622958	720.390823658689	18.81	22.93	30.62	31.9	23.45	31.9	7.36	8.91	12.43	13.58	9.06
ACSS3	45.5316712978236	-1.50298519476671	-1.79529682481903	0.416549305771774	-3.6081807698179	0.000308351620713901	0.00219245666462149	12	6	41	21	32	11.9762015908483	6.24640151625376	40.2775578184672	19.4236396668062	36.0195411829345	0.4	0.21	1.29	0.58	1.15	1.29	0.15	0.08	0.52	0.25	0.44
ACTC1	131.11127984463	-2.43280705785782	-3.04231887280593	0.390899807192266	-6.22360772017787	4.85850964188254e-10	8.76808353475416e-09	9	1	55	35	35	8.98215119313622	1.04106691937563	54.0308702442852	32.3727327780104	39.3963731688346	0.24	0.03	1.42	0.79	1.03	1.42	0.09	0.01	0.58	0.34	0.4
ACTL6B	179.187404761651	3.52489842209828	3.65106226851884	0.250124504802767	14.0925753151527	4.21891030960415e-45	7.52564780068967e-43	668	599	36	81	38	666.675221890555	623.599084706	35.3656605235321	74.9197530005383	42.7732051547347	44.67	41.78	2.31	4.55	2.78	44.67	17.48	16.22	0.94	1.94	1.07
ACTN1	3630.41022084984	-0.713943905261343	-0.728125651907664	0.148846672150732	-4.79650565877856	1.61457398364228e-06	1.81918688343099e-05	1108	1298	2465	1937	1680	1105.80261355499	1351.30486134956	2421.56536640296	1791.59952545732	1891.02591210406	29.56	36.11	63.02	43.41	49.03	63.02	11.57	14.02	25.57	18.48	18.93
ACTR10	1537.96582442967	0.398235629714383	0.403384699242713	0.134542460344981	2.95992528078694	0.00307713663699224	0.0163721059499123	2286	1880	1597	2003	1229	2281.4664030566	1957.20580842618	1568.85999600224	1852.64525012442	1383.37550355708	94.08	80.69	62.98	69.25	55.33	94.08	36.82	31.34	25.56	29.47	21.36
ACTR1A	4537.52054769867	0.303100053275472	0.306815121985649	0.117392893794104	2.58192845818318	0.00982499496925426	0.0431615143992909	6351	6399	5380	6418	4033	6338.40469195646	6661.78721708463	5285.20148935008	5936.23425626487	4539.58779971171	221.02	232.25	179.41	187.62	153.53	232.25	86.49	90.19	72.81	79.85	59.28
ACTR3B	3791.21347965454	-1.56623387700839	-1.57367364488304	0.0935451886963927	-16.7430725068257	6.36179441868365e-63	2.62943824924422e-60	2052	1829	5934	6419	5224	2047.93047203506	1904.11139553802	5829.43970962888	5937.1591914871	5880.19009811405	95.99	88.42	263.6	250.39	271.15	271.15	37.56	34.34	106.98	106.57	104.7
ACVR1	675.703882789607	-0.391057874133727	-0.392770477715519	0.0973006967244017	-4.0190655082499	5.84294252164445e-05	0.000495320179948909	603	634	862	882	730	601.804129940127	660.036426884147	846.811093646797	815.792866005861	821.695783235692	20.84	23.08	28.84	25.87	27.84	28.84	8.16	8.96	11.7	11.01	10.75
ACVR1B	2403.33473599228	0.259862035443845	0.261463455086499	0.0789169781732359	3.29285334359109	0.000991761917028401	0.00616070287608625	3575	3485	2957	3320	2691	3567.91005727356	3628.11821402406	2904.89606022457	3070.78493779984	3029.01829135239	77.92	78.89	61.52	60.53	64.34	78.89	30.49	30.64	24.96	25.76	24.85
ACVR2B	9097.90881242957	0.403333018863445	0.411524393832841	0.148843882311217	2.70977222980598	0.00673294270689985	0.0315794207337738	14240	13368	11377	8748	11067	14211.75922114	13916.9825782134	11176.5311048951	8091.33332405813	12457.1331959855	122.73	120.16	93.97	63.34	104.34	122.73	48.03	46.66	38.13	26.96	40.29
ADA	180.602101044932	0.9993819380956	1.03729309868022	0.234737292554879	4.25744851709898	2.06773256737626e-05	0.000190433674384555	349	361	206	205	121	348.307862933838	375.825157894601	202.370168551323	189.611720556918	136.198890097971	23.32	25.16	13.19	11.51	8.85	25.16	9.13	9.77	5.35	4.9	3.42
ADAM11	118.746281669644	0.97354470605087	1.0094701059362	0.257524067868821	3.78040279538758	0.000156574841630127	0.00120059604808332	121	129	87	51	51	120.76003270772	134.297632599456	85.4670129318693	47.1716963336722	57.4061437603018	2.72	3.03	1.88	0.96	1.26	3.03	1.07	1.18	0.76	0.41	0.48
ADAM17	2026.69863381558	-0.626916662291988	-0.6290799370049	0.0845745839257133	-7.41258937605469	1.23856928537263e-13	3.22408527034173e-12	1675	1707	2588	2846	2512	1671.67813872257	1777.10123137419	2542.39803985837	2632.36564246336	2827.53398286036	46.89	49.84	69.43	66.93	76.93	76.93	18.35	19.36	28.18	28.49	29.71
ADAM19	373.879579586094	0.560986835228151	0.57167600266867	0.17125409265526	3.27575724778405	0.00105379095252496	0.00649365144781382	527	473	377	406	249	525.954853198088	492.424652864671	370.3570560381	375.52370022492	280.277054829709	7.95	7.44	5.45	5.15	4.11	7.95	3.11	2.89	2.21	2.19	1.59
ADAM1A	220.34356133077	0.705970159359569	0.717570683705405	0.170838840716678	4.13237502899217	3.59033983769148e-05	0.000319715706198213	288	267	189	179	146	287.428838180359	277.964867473292	185.669717748544	165.563404778967	164.339156647138	10.14	9.81	6.38	5.3	5.62	10.14	3.97	3.81	2.59	2.25	2.17
ADAM22	755.611738739125	0.704316347872222	0.725883174583956	0.213343051515862	3.30133249181474	0.000962267746306425	0.00599948095250503	1256	1010	668	595	787	1253.50909984212	1051.47758856938	656.229478603319	550.336457226176	885.855590967794	13.91	14.86	10.67	7.71	11.2	14.86	5.45	5.77	4.33	3.28	4.33
ADAM9	2718.33856268856	-0.597637928273536	-0.606138334712067	0.150432531821988	-3.97279711399621	7.10335493823672e-05	0.00059035533488651	1846	1867	2701	2940	2908	1842.33901139216	1943.67193847429	2653.4069187239	2719.30955335287	3273.27580499917	44.73	47.13	62.65	59.78	77	77	17.51	18.3	25.42	25.44	29.73
ADAMTS1	205.788861858005	-0.714064582823431	-0.736795402050945	0.191661510148538	-3.72565457858508	0.00019480902590739	0.00145917683605661	82	87	175	144	111	81.8373775374634	90.5728219856795	171.916405322726	133.190672000957	124.942783478304	1.74	1.93	3.57	2.57	2.58	3.57	0.68	0.75	1.45	1.1	1
ADAMTS10	615.223038301879	0.570357383820601	0.585855923468289	0.196663662070668	2.90016659821808	0.00372964371722744	0.019310278775477	858	945	619	809	427	856.298413745653	983.808238809967	608.092885112955	748.272594783154	480.635752659782	21.88	24.49	15.56	16.74	11.31	24.49	8.56	9.51	6.31	7.12	4.37
ADAMTS12	122.311629473457	-0.689074976426638	-0.72715888646679	0.261216749098165	-2.63794331261539	0.00834105237659501	0.0377631508345656	57	41	101	73	72	56.8869575565294	42.6837436944007	99.2203253576874	67.5202712227073	81.0439676616025	1.14	0.85	1.93	1.22	1.57	1.93	0.45	0.33	0.78	0.52	0.61
ADAMTS15	656.550493619118	-0.960196157815643	-1.02665229705279	0.274367367249156	-3.49967333011465	0.000465828642440741	0.00315412858847717	148	181	537	280	213	147.706486287129	188.433112406988	527.537769476021	258.981862224083	239.755070998907	2.57	3.28	8.95	4.09	4.05	8.95	1.01	1.27	3.63	1.74	1.56
ADAMTS3	184.850215412158	-1.00536399069894	-1.03700840258986	0.211393482705357	-4.75588924423102	1.97574774148705e-06	2.1954768017862e-05	90	98	174	254	163	89.8215119313622	102.024558098811	170.934025863739	234.933546446132	183.474537900572	1.52	1.73	2.83	3.62	3.02	3.62	0.6	0.67	1.15	1.54	1.17
ADAMTS5	92.5773304731641	-1.61387882319476	-1.71717541823876	0.337669339827553	-4.77946509451809	1.75762182241042e-06	1.9685829082992e-05	59	48	136	191	202	58.8829911550041	49.9712121300301	133.603606422233	176.662627445714	227.373353717274	0.6	0.51	1.32	1.63	2.24	2.24	0.23	0.2	0.54	0.69	0.87
ADAMTS6	286.929517133925	-1.37763249891649	-1.39589225785764	0.162665316350948	-8.46912255065035	2.47248439915072e-17	8.83939253755443e-16	166	177	509	482	386	165.670788673401	184.268844729486	500.031144624385	445.818777114314	434.485715519147	2.25	2.5	6.6	5.48	5.72	6.6	0.88	0.97	2.68	2.33	2.21
ADAMTS8	37.4057472172837	1.23744605800301	1.41861953598694	0.453441262657977	2.72901070085542	0.00635246425336613	0.0300695137535035	18	46	11	17	9	17.9643023862724	47.8890782912788	10.806174048857	15.7238987778907	10.1304959577003	0.49	1.3	0.29	0.39	0.27	1.3	0.19	0.51	0.12	0.16	0.1
ADAMTS9	1392.23353127217	-0.477355294253278	-0.48074558069406	0.107878084934105	-4.42495150469958	9.64639506539391e-06	9.50394248710262e-05	924	1071	1506	1574	1178	922.167522495319	1114.9826706513	1479.46346523443	1455.84803978824	1325.96935979677	12.43	15.03	19.42	17.79	17.34	19.42	4.87	5.84	7.88	7.57	6.7
ADAMTSL1	63.2714457620799	-1.08031693308653	-1.255853309524	0.368028041867601	-2.93542015875839	0.00333096320210944	0.0174702885864892	12	19	48	43	23	11.9762015908483	19.7802714681369	47.1542140313762	39.7722145558413	25.8890452252341	0.2	0.39	0.65	0.56	0.32	0.65	0.08	0.15	0.26	0.24	0.12
ADAMTSL4	59.4981571932428	-1.14105630438068	-1.22212858180918	0.35672936407942	-3.19866099984593	0.00138067416075803	0.00822097833036037	44	38	156	78	59	43.9127391664438	39.5605429362738	153.251195601973	72.1449473338516	66.4110290560354	1.03	0.92	3.48	1.53	1.53	3.48	0.4	0.36	1.41	0.65	0.59
ADAP1	318.13286190039	1.18023826998448	1.21682012112636	0.241983348162104	4.87735325157101	1.07518782829234e-06	1.25138275674739e-05	309	276	173	144	71	308.387190964344	287.334469747673	169.951646404752	133.190672000957	79.9183569996358	14.72	13.71	7.9	5.49	3.69	14.72	5.76	5.32	3.2	2.33	1.42
ADARB2	96.4603104243602	1.24438898582519	1.29286428415051	0.25510268466953	4.87799251284721	1.07170991948665e-06	1.24819218526603e-05	146	135	56	61	57	145.710452688654	140.54403411571	55.0132497032722	56.4210485559609	64.159807732102	1.7	1.64	0.63	0.6	0.73	1.7	0.67	0.64	0.25	0.25	0.28
ADCY1	793.627893113617	1.19193962708421	1.21086533523236	0.164670478259457	7.23833221159515	4.54235703221278e-13	1.11881950970753e-11	1187	1325	684	579	402	1184.64594069474	1379.4136681727	671.947549947111	535.537493670514	452.495486110614	9.45	10.83	5.14	3.81	3.45	10.83	3.7	4.21	2.08	1.62	1.33
ADCY2	483.845890424957	-0.536614766650983	-0.552532963259525	0.164648211057116	-3.2591594114851	0.00111742860840014	0.00681884954913533	179	186	282	333	206	178.645007063487	193.638447003866	277.031007434335	308.003429002213	231.875796365141	2.69	2.92	4.06	4.21	3.39	4.21	1.05	1.13	1.65	1.79	1.31
ADCY5	240.127968058574	1.13548040871191	1.15405744922478	0.168500243927002	6.7387463795235	1.59758978869342e-11	3.36725827850731e-10	364	385	188	170	154	363.278114922398	400.810763959616	184.687338289557	157.238987778907	173.344041942872	6.43	6.93	3.04	2.51	3.07	6.93	2.51	2.69	1.23	1.07	1.19
ADCY8	11.6422224207892	2.86298879497352	4.48565841267074	0.606739966192013	4.71864217704669	2.37424007921309e-06	2.59908736320058e-05	22	22	3	0	0	21.9563695832219	22.9034722262638	2.94713837696101	0	0	0.53	0.55	0.07	0	0	0.55	0.21	0.22	0.03	0	0
ADCY9	809.256820133022	0.397696691650438	0.400481435881364	0.12267918923241	3.2417616560623	0.00118793327619466	0.00719725323503563	706	883	652	667	521	704.599860261575	919.262089808678	640.511407259526	616.931793226654	586.443154884652	8.98	11.72	7.95	7.13	7.25	11.72	3.52	4.55	3.23	3.03	2.8
ADCYAP1	11.9455238065866	-3.86661121954036	-5.54729737421517	0.62397412224812	-6.1967493228875	5.76411924019776e-10	1.0347326763177e-08	0	2	31	58	53	0	2.08213383875125	30.4537632285971	53.6462428892743	59.6573650842352	0	0.07	0.93	1.52	1.81	1.81	0	0.03	0.38	0.65	0.7
ADD2	2613.65681049711	0.508142382303895	0.51277748744046	0.110271845531241	4.60808812853264	4.06388422384702e-06	4.31765404748035e-05	3567	4059	2632	2962	2541	3559.92592287966	4225.69062574567	2585.62273605379	2739.6581282419	2860.17669205739	89.82	106.38	63	62.46	69.31	106.38	35.15	41.31	25.57	26.58	26.77
ADD3	1710.42604294917	-0.529997286210249	-0.535212544517419	0.141024923899031	-3.75818168559843	0.000171152591275067	0.00130118968674172	1367	1227	1793	1796	2064	1364.28896455747	1277.38911007389	1761.4063699637	1661.18365912305	2323.26040629927	30.56	28.52	38.29	33.7	51.19	51.19	11.96	11.08	15.54	14.34	19.77
ADGRA1	181.833020437413	1.56181084683052	1.61619934196746	0.239391504084262	6.52408636139729	6.84172821019914e-11	1.35920194900392e-09	340	339	90	159	91	339.325711740702	352.921685668337	88.4141513088303	147.06470033439	102.43057023897	8.3	8.38	2.05	3.47	2.53	8.38	3.25	3.25	0.83	1.48	0.98
ADGRB1	538.095727955655	1.24729951397946	1.26801406941826	0.170656928488708	7.30881262791502	2.69513274533832e-13	6.77621951075715e-12	810	829	328	461	258	808.39360738226	863.044476162394	322.220462547737	426.395137447508	290.407550787409	14.46	15.44	5.61	6.92	5.04	15.44	5.66	6	2.28	2.94	1.95
ADGRB3	777.149576049784	-0.377517391084844	-0.379534898589455	0.124488335046537	-3.0325523346723	0.00242495044406388	0.013381051847967	784	821	1024	1206	953	782.445170602089	854.715940807389	1005.95656600269	1115.47187800801	1072.70696085427	13.73	14.99	17.18	17.74	18.25	18.25	5.37	5.82	6.97	7.55	7.05
ADGRG1	3364.97969830894	1.52190652974653	1.55078179426216	0.16782899597921	9.0681977858883	1.21001760392199e-19	5.10073589951792e-18	7990	8764	2747	3866	2201	7974.15422590649	9123.91048140799	2698.5963738373	3575.7995691368	2477.46906698871	198.71	228.26	65.76	80.98	59.15	228.26	77.77	88.64	26.69	34.47	22.84
ADGRG2	5.57178757158054	-1.99237653778791	-4.42559306326646	0.6578327068791	-3.02869789986602	0.00245610152903863	0.0135265182031487	1	0	9	9	14	0.998016799237358	0	8.84141513088303	8.32441700005981	15.7585492675338	0.02	0	0.18	0.16	0.31	0.31	0.01	0	0.07	0.07	0.12
ADGRL2	12509.2418957257	-0.514773340401508	-0.51777057714111	0.118834420388696	-4.33185384098086	1.47859087166085e-05	0.00014068613650289	11200	11510	15138	16681	17273	11177.7881514584	11982.6802420135	14871.2602501453	15428.8444419997	19442.6729641508	183.99	197.15	238.61	230.25	309.9	309.9	72	76.56	96.83	97.99	119.66
ADGRL3	4785.26627321112	-0.397998056842458	-0.400037581732891	0.106152775523055	-3.74929487129631	0.000177332479036261	0.00134395178432401	4233	4684	6341	5658	5822	4224.60511117174	4876.35745035543	6229.26814943659	5233.28348737093	6553.30527397014	68.13	78.63	97.8	76.5	102.51	102.51	26.66	30.53	39.69	32.56	39.58
ADGRV1	5366.50242491246	0.49452899227276	0.50587049250805	0.177973769244938	2.77866223978299	0.00545832480472766	0.0265413980318264	6191	8313	6381	4863	4355	6178.72200407848	8654.38930076958	6268.56332779607	4497.95998569898	4902.03443286499	31.36	43.89	30.98	20.7	24.11	43.89	12.27	17.04	12.57	8.81	9.31
ADK	702.824956260516	-0.312509438299586	-0.315905013493817	0.115145799412331	-2.71403246922197	0.00664696509679413	0.0312280206626763	509	460	591	658	582	507.990550811815	478.890782912788	580.586260261319	608.607376226595	655.10540526462	24.54	23.3	26.98	26.46	31.34	31.34	9.6	9.05	10.95	11.26	12.1
ADNP2	2661.18698721625	-0.248577800440161	-0.249280390526007	0.0839619686158758	-2.96059995421736	0.00307040471842887	0.0163414190824421	2426	2550	3087	3411	2540	2421.18875494983	2654.72064440785	3032.60538989288	3154.95404302267	2859.05108139542	44.47	48.75	54.23	52.53	50.93	54.23	17.4	18.93	22.01	22.36	19.67
ADRA2A	20.079815807292	3.57584203516134	4.20283752621596	0.501053713305261	7.13664411660153	9.56370294481888e-13	2.26666447696365e-11	87	80	6	7	1	86.8274615336502	83.2853535500501	5.89427675392202	6.47454655560207	1.1256106619667	2.23	2.14	0.15	0.15	0.03	2.23	0.87	0.83	0.06	0.06	0.01
ADRA2B	7.34717813378976	3.42745732397928	5.06128242775079	0.62789170173839	5.45867593804788	4.79698375161087e-08	6.67403010302117e-07	26	39	2	1	0	25.9484367801713	40.6016098556494	1.96475891797401	0.924935222228867	0	0.77	1.2	0.06	0.02	0	1.2	0.3	0.47	0.02	0.01	0
ADSS	2043.04974739511	-0.665649724837591	-0.673510380650824	0.14669888366286	-4.53752413254467	5.69185187512248e-06	5.85635226932759e-05	1649	1446	2623	2314	2509	1645.7297019424	1505.38276541716	2576.78132092291	2140.3001042376	2824.15715087446	59.31	54.25	90.41	69.92	98.72	98.72	23.21	21.07	36.69	29.76	38.12
ADSSL1	203.461800738073	-0.615496275010086	-0.631317629123072	0.199028962642939	-3.09249602086454	0.00198480894614188	0.0112640898865775	131	137	236	254	148	130.740200700094	142.626167954461	231.841552320933	234.933546446132	166.590377971072	7.59	8.28	13.11	12.37	9.38	13.11	2.97	3.22	5.32	5.26	3.62
AEBP1	721.249944292765	-0.816203117620173	-0.837652005188526	0.189489920367408	-4.30736957426342	1.65207450055942e-05	0.000155274844628286	298	394	776	697	433	297.409006172733	410.180366233997	762.326460173915	644.67984989352	487.389416631582	7.23	9.98	18.05	14.21	11.5	18.05	2.83	3.87	7.33	6.05	4.44
AES	5013.72915503696	0.388163243559664	0.390637060825353	0.095907712421296	4.04725786654749	5.18211426747816e-05	0.000444188712072255	6803	6363	5219	6016	4134	6789.50828521175	6624.30880798711	5127.03839645317	5564.41029692887	4653.27447657035	413.78	403.56	303.91	307.24	275	413.78	161.93	156.72	123.33	130.76	106.19
AFAP1	1994.45839706485	1.46407694910427	1.47768313370688	0.115858538997014	12.6367634339149	1.3239233629009e-36	1.51589225052153e-34	5327	5425	1919	2441	1563	5316.43548953741	5647.78803761277	1885.18618179606	2257.76687746067	1759.32946465396	68.43	72.63	23.85	26.6	22.21	72.63	26.78	28.21	9.68	11.32	8.58
AFF1	3676.320998718	-0.685286112292589	-0.694215876419716	0.146178909972504	-4.68799577464005	2.75893713586019e-06	2.99698389130044e-05	2227	2359	3988	3212	3970	2222.5834119016	2455.8768628071	3917.72928244017	2970.89193379912	4468.67432800781	23.46	25.86	40.19	28.37	45.79	45.79	9.18	10.04	16.31	12.08	17.68
AFF3	637.489622858059	2.2143977243031	2.24949620475242	0.168885562059243	13.1118237539235	2.81740821163307e-39	3.72998434018234e-37	981	1019	182	281	181	979.054480051848	1060.84719084376	178.793061535635	259.906797446312	203.735529815973	11.87	12.86	2.11	2.86	2.4	12.86	4.65	5	0.85	1.22	0.93
AFG3L1P	647.604135154435	0.53073137645192	0.540714015341026	0.201000670515897	2.64044580095042	0.00827970348528117	0.0375757512751941	628	639	561	454	320	626.754549921061	665.241761481025	551.114876491709	419.920590891906	360.195411829345	21.17	22.26	18.65	12.59	11.19	22.26	8.28	8.65	7.57	5.36	4.32
AFMID	369.493999384058	-0.491593377509321	-0.49575504946577	0.128490151464072	-3.82592262448051	0.000130283210138001	0.00101553784682546	309	303	465	457	391	308.387190964344	315.443276570815	456.806448428957	422.695396558592	440.11376882898	19.45	19.73	26.82	23.24	25.88	26.82	7.61	7.66	10.88	9.89	9.99
AGA	188.85020054683	-0.45518838975895	-0.46362494283806	0.175998612900383	-2.58631805249846	0.00970073712485033	0.042765008147168	137	156	203	214	197	136.728301495518	162.406439422598	199.423030174362	197.936137556978	221.74530040744	6.58	7.82	9.34	8.64	10.35	10.35	2.58	3.03	3.79	3.68	4
AGAP1	3622.50302373337	0.536177929572861	0.538907458001861	0.0890739528426426	6.01946935621089	1.74989779935393e-09	2.97728595460358e-08	4701	5070	3617	3723	2927	4691.67697321482	5278.20928123443	3553.26650315599	3443.53383235807	3294.66240757654	42.97	48.29	31.64	28.58	29.3	48.29	16.82	18.75	12.84	12.16	11.31
AGAP2	248.701143271301	1.07220286108356	1.09373774517087	0.168918580415471	6.34745365753357	2.18907889705477e-10	4.13557759080157e-09	549	506	265	307	186	547.91122278131	526.779861204067	260.330556631556	283.955113224262	209.363583125807	10.14	9.49	4.75	4.89	3.78	10.14	3.97	3.69	1.93	2.08	1.46
AGAP3	1624.90799972708	0.703943337690381	0.709784776772956	0.123743963064316	5.68870852572023	1.28003737210525e-08	1.93847303911488e-07	1899	2062	1282	1513	928	1895.23390175174	2146.67998775254	1259.41046642134	1399.42699123228	1044.5666943051	67.02	73.45	41.81	43.76	36.14	73.45	26.23	28.52	16.97	18.63	13.96
AGAP4	517.034147241622	0.330725603074886	0.332378777666281	0.110240003910308	3.00005071973661	0.00269934653309305	0.0146424860274631	490	467	398	433	328	489.028231626305	486.178251348417	390.987024676828	400.4969512251	369.200297125078	18.85	18.71	14.61	14.14	13.87	18.85	7.38	7.26	5.93	6.02	5.36
AGAP5	356.250319741531	0.458768713816909	0.464449620949174	0.177153692452677	2.589664982227	0.00960693758358839	0.0424129059687393	290	283	237	219	177	289.424871778834	294.621938183302	232.82393177992	202.560813668122	199.233087168106	12.02	12.21	9.42	7.63	8	12.21	4.71	4.74	3.82	3.25	3.09
AGBL5	2399.583245449	-0.341282154236431	-0.344045544106291	0.112879990852598	-3.02340699763245	0.00249945841408541	0.0137340539186418	1827	1919	2432	2940	1922	1823.37669220665	1997.80741828183	2389.14684425639	2719.30955335287	2163.4236923	65.25	72.16	82.64	89.63	76.54	89.63	25.53	28.02	33.54	38.15	29.55
AGO4	1971.2095109771	0.413481335702263	0.415471348611024	0.085774325751318	4.82057226425834	1.43146989981307e-06	1.62803281357263e-05	2629	2500	1946	2080	1816	2623.78616519501	2602.66729843907	1911.71042718871	1923.86526223604	2044.10896213153	36.65	36.35	26	24.36	27.69	36.65	14.34	14.12	10.55	10.37	10.69
AGPAT2	163.382629051672	-1.07421547202918	-1.12483874794005	0.251056340066009	-4.27878249060248	1.87918385213369e-05	0.000175066792513785	67	75	183	203	93	66.867125548903	78.080018953172	179.775440994622	187.76185011246	104.681791562903	4.43	5.17	11.74	11.27	6.72	11.74	1.73	2.01	4.76	4.8	2.6
AGPAT4	3976.71150038596	-0.31600209717036	-0.316659953429404	0.0936381457501921	-3.37471544997687	0.000738920505956877	0.00477018929293152	4196	4197	5395	5921	4627	4187.67848959995	4369.3578606195	5299.93718123489	5476.54145081712	5208.20053291993	52.36	54.62	64.51	62.07	63.16	64.51	20.49	21.21	26.18	26.42	24.39
AHCYL1	4144.6355259978	-0.346532805403916	-0.347689944359093	0.0792983766196655	-4.36998612299433	1.24254432587307e-05	0.000120252176734695	3788	3461	4498	5231	4298	3780.48763551111	3603.13260795904	4418.74280652354	4838.3361474792	4837.87462513288	99.18	93.96	111.68	115.65	123.37	123.37	38.81	36.49	45.32	49.22	47.64
AHCYL2	3336.66812734143	-0.607223496430771	-0.609450901584485	0.0831041641669721	-7.30677580982276	2.73628524101517e-13	6.8694947695175e-12	2792	2574	3928	4628	3884	2786.4629034707	2679.70625047286	3858.78651490095	4280.6002084752	4371.87181107867	54.85	52.41	74.18	76.08	84.3	84.3	21.46	20.35	30.1	32.38	32.55
AHNAK	2234.84513154022	-2.59134556514257	-2.66653131832631	0.199903261862005	-12.9629979071147	1.98341653431161e-38	2.5271410970259e-36	229	360	2380	1905	1458	228.545847025355	374.784090975225	2338.06311238907	1762.00159834599	1641.14034514745	1.47	2.25	13.09	9.08	8.76	13.09	0.58	0.87	5.31	3.86	3.38
AHNAK2	127.870403858759	0.939859747462563	0.980383997861964	0.275123234289001	3.41614095185903	0.000635153615999539	0.00415893090290888	120	178	106	73	53	119.762015908483	185.309911648861	104.132222652622	67.5202712227073	59.6573650842352	0.64	0.99	0.54	0.33	0.31	0.99	0.25	0.38	0.22	0.14	0.12
AIF1L	3155.78884975473	-0.334755967866125	-0.3365506372915	0.106886527998185	-3.13188176410605	0.00173689808008169	0.0100250254990001	2139	2225	2972	2975	2451	2134.75793356871	2316.37389561077	2919.63175210938	2751.68228613088	2758.87173248039	61.94	67.22	82.47	72.38	77.65	82.47	24.24	26.1	33.47	30.81	29.98
AIM1	41.4731587590989	4.68598559539515	5.10000163324994	0.408991604989799	11.457412666238	2.15867405150183e-30	1.76719277665459e-28	203	202	3	9	6	202.597410245184	210.295517713877	2.94713837696101	8.32441700005981	6.75366397180021	2.65	2.75	0.04	0.1	0.09	2.75	1.04	1.07	0.02	0.04	0.03
AIM1L	33.4524001003368	1.23400143999302	1.44616399728815	0.4542993496523	2.71627384220883	0.00660212846186004	0.0310690555164344	27	11	7	6	8	26.9464535794087	11.4517361131319	6.87665621290903	5.5496113333732	9.00488529573362	0.51	0.22	0.13	0.09	0.16	0.51	0.2	0.08	0.05	0.04	0.06
AIMP2	794.852229913156	-0.503421876776399	-0.510261120710197	0.135295222455896	-3.72091392170559	0.000198503096071871	0.00148317172223718	464	530	748	840	581	463.079794846134	551.765467269082	734.819835322279	776.945586672249	653.979794602654	39.49	47.04	61	60.05	54.09	61	15.45	18.27	24.76	25.56	20.89
AJUBA	7506.36379640541	-1.12703992290976	-1.15634223233313	0.182770125427383	-6.16643403988663	6.98471965513083e-10	1.24200481926387e-08	1918	2328	6325	5048	3214	1914.19622093725	2423.60378830646	6213.5500780928	4669.07300181132	3617.71266756098	47.25	61.26	151.48	105.18	93.61	151.48	18.49	23.79	61.47	44.77	36.15
AK1	369.981127448862	0.841273129006489	0.85433105367267	0.164039928349262	5.12846559659129	2.92113266281854e-07	3.67556764209995e-06	524	464	276	367	197	522.960802800376	483.055050590291	271.136730680413	339.451226557994	221.74530040744	23.29	21.51	11.75	13.7	9.58	23.29	9.11	8.35	4.77	5.83	3.7
AK2	2236.77142511351	-0.484427952642961	-0.485999195202609	0.075293886482045	-6.43382849892441	1.24429250589576e-10	2.42365296608156e-09	1723	1712	2500	2599	2219	1719.58294508597	1782.30656597107	2455.94864746751	2403.90664257283	2497.73005890411	52.66	54.94	73.63	66.99	75.38	75.38	20.61	21.33	29.88	28.51	29.11
AK4	207.838855641917	-1.66262946691361	-1.70676663262934	0.211949148873704	-7.84447343029595	4.34773935945175e-15	1.28805578995226e-13	93	97	276	370	298	92.8155623290743	100.983491179436	271.136730680413	342.226032224681	335.431977266077	1.31	1.42	3.72	4.37	4.63	4.63	0.51	0.55	1.51	1.86	1.79
AK5	198.427974953008	-0.717756135349243	-0.739788503869199	0.193513934745132	-3.70906692737433	0.000208024440408808	0.00154171251181861	100	94	181	145	164	99.8016799237358	97.8602904213089	177.810682076648	134.115607223186	184.600148562539	3	2.94	5.2	3.65	5.37	5.37	1.17	1.14	2.11	1.55	2.08
AK7	80.4877831188668	-0.991751891334226	-1.04299368456188	0.27415167272658	-3.61752996606128	0.000297427904303807	0.00212308899171538	42	39	93	95	67	41.916705567969	40.6016098556494	91.3612896857913	87.8688461117424	75.415914351769	1.27	1.23	2.69	2.41	2.21	2.69	0.5	0.48	1.09	1.03	0.85
AKAP14	2.7223879733492	1.99159886397036	4.82536972107234	0.66607596983678	2.99004761342522	0.0027893396399589	0.015053550808517	8	12	0	1	0	7.98413439389886	12.4928030325075	0	0.924935222228867	0	1.13	2.17	0	0.21	0	2.17	0.44	0.84	0	0.09	0
AKAP2	1750.88803280907	0.733477227811392	0.747002831415465	0.181102069673613	4.05007645209844	5.12009026138237e-05	0.000439539258203574	2015	2028	1124	1243	1272	2011.00385046328	2111.28371249377	1104.19451190139	1149.69448123048	1431.77676202164	28.97	30.09	15.3	14.82	19.85	30.09	11.34	11.68	6.21	6.31	7.67
AKAP6	994.912804703053	2.24755056636157	2.27801580851345	0.152118657410103	14.7749829286378	2.12411020604562e-49	4.79935620688654e-47	2317	2328	423	570	464	2312.40492383296	2423.60378830646	415.546511151503	527.213076670454	522.28334715255	21.88	22.93	3.83	4.52	4.79	22.93	8.56	8.9	1.55	1.92	1.85
AKAP7	171.421925598526	-0.813471082936858	-0.830855280176352	0.208725558891744	-3.89732377412757	9.72615488844147e-05	0.000784107615316504	144	104	193	260	216	143.71441909018	108.270959615065	189.599235584492	240.483157779505	243.131902984808	4.9	3.87	6.73	7.99	8.51	8.51	1.92	1.5	2.73	3.4	3.29
AKR1C1	170.793532691678	2.60966373432619	2.68807677542389	0.22236265421487	11.7360702656682	8.32663109606658e-32	7.54561981571894e-30	716	612	97	148	72	714.580028253948	637.132954657883	95.2908075217394	136.890412889872	81.0439676616025	53.46	47.68	6.92	9.31	5.85	53.46	20.92	18.52	2.81	3.96	2.26
AKR1C2	46.8472577278781	2.91250493303792	3.10263934395794	0.337979169489331	8.61740958011869	6.84858069025371e-18	2.55068238191295e-16	225	175	17	33	21	224.553779828406	182.186710890735	16.7004508027791	30.5228623335526	23.6378239013007	8.73	7.66	0.59	1.46	0.92	8.73	3.42	2.97	0.24	0.62	0.36
AKT1S1	1782.89696516778	-0.319201649525927	-0.321862907408616	0.106142748689204	-3.00728644648707	0.00263591254853227	0.0143581401631076	1324	1228	1595	1686	1555	1321.37424219026	1278.43017699327	1566.89523708427	1559.44078467787	1750.32457935822	63.62	62.9	74.16	68.62	84.09	84.09	24.9	24.43	30.1	29.21	32.47
ALCAM	253.875557826024	0.913004744625505	0.941119253897723	0.266293254431712	3.42856880311865	0.0006067727145569	0.00399781120563034	146	115	77	50	77	145.710452688654	119.722695728197	75.6432183419993	46.2467611114434	86.672020971436	2.99	2.67	1.49	0.85	1.77	2.99	1.17	1.04	0.6	0.36	0.68
ALDH1A1	31.3229979071498	-3.06861525491938	-6.55826751574902	0.574284752632069	-5.34336884421058	9.12348495230052e-08	1.22509172743015e-06	0	0	14	15	23	0	0	13.7533124258181	13.874028333433	25.8890452252341	0	0	0.57	0.53	1.07	1.07	0	0	0.23	0.23	0.41
ALDH3A2	1822.25681185642	-0.31274312870583	-0.31395644696781	0.0853822690664257	-3.66285801637015	0.000249416800872471	0.00181711827497201	1582	1463	1984	2150	1639	1578.8625763935	1523.08090304654	1949.04084663022	1988.61072779206	1844.87587496342	42.29	40.75	50.92	48.26	48.08	50.92	16.55	15.83	20.66	20.54	18.57
ALDH6A1	1662.44368213151	-0.399379749793192	-0.40196634685688	0.123029640248402	-3.24620757231208	0.00116953531857827	0.00710101953014238	1691	1421	2027	2050	2126	1687.64640751037	1479.35609243276	1991.28316336666	1896.11720556918	2393.04826734121	35.61	31.32	41.02	36.37	49.08	49.08	13.94	12.16	16.65	15.48	18.95
ALDH7A1	3291.63707522951	-0.554292823631954	-0.555375329049591	0.0652285307430281	-8.4977051808146	1.93375493026248e-17	6.98708124695692e-16	2765	2640	4122	4394	3578	2759.51644989129	2748.41666715165	4049.36812994443	4064.16536647364	4027.43494851686	55.39	55.15	79.13	73.96	78.4	79.13	21.68	21.42	32.11	31.48	30.28
ALDH9A1	1961.56738539536	-0.402458457517952	-0.405133361269264	0.104038533603242	-3.8683595738936	0.000109570008037972	0.000871315512065452	1614	1462	2127	2466	1643	1610.7991139691	1522.03983612717	2089.52110926536	2280.89025801639	1849.37831761129	64.81	61.22	81.84	83.18	72.17	83.18	25.36	23.78	33.21	35.4	27.87
ALDOC	141.268517344542	-0.581978520691215	-0.593400584964411	0.224096646409988	-2.59699790253209	0.00940424983511905	0.0416856964964497	106	100	185	168	122	105.78978071916	104.106691937563	181.740199912596	155.38911733445	137.324500759938	6.55	6.44	10.95	8.72	8.24	10.95	2.56	2.5	4.44	3.71	3.18
ALG3	607.90280879162	-0.46266533169953	-0.472485546820106	0.160316577990988	-2.88594815020027	0.00390236440992341	0.0200416441954541	318	359	510	432	479	317.36934215748	373.74302405585	501.013524083372	399.572016002871	539.16750708205	21.06	25.09	32.76	24.36	35.47	35.47	8.24	9.74	13.29	10.37	13.7
ALK	295.532549324928	1.35370599873735	1.38671185667779	0.214790708741059	6.30244206870842	2.9299206651288e-10	5.43816381065417e-09	224	310	94	138	82	223.555763029168	322.730745006444	92.3436691447784	127.641060667584	92.3000742812695	3.52	5.09	1.42	1.82	1.41	5.09	1.38	1.98	0.58	0.78	0.54
ALKBH2	377.572213387826	-0.37167252064049	-0.375214092222427	0.124023348175877	-2.99679476571961	0.0027283432701779	0.0147666895740768	310	283	398	405	365	309.385207763581	294.621938183302	390.987024676828	374.598765002691	410.847891617846	30.52	28.09	39.56	33.8	42.92	42.92	11.94	10.91	16.06	14.39	16.57
ALPK1	14.2540656959932	-1.65893326066465	-1.88222933531225	0.487716319571191	-3.40143069668698	0.000670341230451026	0.00437749614305321	8	6	25	26	27	7.98413439389886	6.24640151625376	24.5594864746751	24.0483157779505	30.3914878731009	0.15	0.12	0.44	0.41	0.54	0.54	0.06	0.05	0.18	0.18	0.21
ALS2	4167.40867678448	-0.369626610135836	-0.371939311709057	0.0823443982584266	-4.48878876952642	7.16292783948216e-06	7.21658591961145e-05	2211	2279	3009	3116	2711	2206.6151431138	2372.59150925705	2955.97979209189	2882.09815246515	3051.53050459173	36.42	37.13	45.54	41.79	49.98	49.98	14.25	14.42	18.48	17.79	19.3
AMBN	137.003540653456	3.42771850040412	3.53920035929655	0.250370903358413	13.6905624991784	1.15610792905994e-42	1.83097242671493e-40	385	332	24	42	28	384.236467706383	345.634217232708	23.5771070156881	38.8472793336124	31.5170985350676	19.45	17.5	1.16	1.78	1.55	19.45	7.61	6.79	0.47	0.76	0.6
AMER2	273.48514074202	2.35728523434826	2.43678749968104	0.237985701190662	9.90515490029263	3.95356922102134e-23	2.14734564164832e-21	613	517	87	142	90	611.784297932501	538.231597317199	85.4670129318693	131.340801556499	101.304959577003	5.88	5.18	0.82	1.15	0.97	5.88	2.3	2.01	0.33	0.49	0.38
AMER3	117.415490832203	3.96383466181204	4.08336736830354	0.241045451539817	16.4443453983087	9.20738093743536e-61	3.39191907316912e-58	476	414	29	30	21	475.055996436982	431.001704621509	28.4890043106231	27.748056666866	23.6378239013007	7.58	6.9	0.44	0.4	0.37	7.58	2.97	2.68	0.18	0.17	0.14
AMIGO2	58.8407206499576	2.15493899425265	2.29140698447311	0.320321523412745	6.72742490511928	1.72691905588491e-11	3.61735109036165e-10	169	132	19	39	35	168.664839071114	137.420833357583	18.6652097207531	36.0724736669258	39.3963731688346	5.29	4.2	0.59	0.99	1.13	5.29	2.07	1.63	0.24	0.42	0.44
AMMECR1	618.260508544056	-0.595793875505436	-0.619504020077749	0.233416609531304	-2.55249134456104	0.0106955566984689	0.0462128770556486	428	331	457	531	747	427.151190073589	344.593150313332	448.947412757061	491.140603003528	840.831164489126	7.82	6.29	7.98	8.13	14.9	14.9	3.06	2.44	3.24	3.46	5.75
AMMECR1L	2159.58848919192	-0.274248558672561	-0.275158551797286	0.0757558533497256	-3.62016328172686	0.000294417164775248	0.00210425696932997	1831	1899	2264	2615	2008	1827.3687594036	1976.98607989431	2224.10709514658	2418.70560612849	2260.22620922914	38.82	41.99	45.97	46.57	46.64	46.64	15.19	16.31	18.66	19.82	18.01
AMOT	2193.58540512742	-0.902320511409446	-0.913711861838973	0.150720352081284	-5.98671976909144	2.14115215491753e-09	3.61754381029236e-08	1480	1573	2898	2589	3165	1477.06486287129	1637.59826417786	2846.93567214434	2394.65729035054	3562.55774512461	21.51	23.78	40.15	31.69	50.15	50.15	8.42	9.24	16.29	13.49	19.37
AMPH	1103.25584953562	0.528043183827465	0.53149909987769	0.117435008957286	4.4964716102634	6.90903996249949e-06	6.97738922553733e-05	1095	1116	709	891	728	1092.82839516491	1161.8306820232	696.507036421786	824.117283005921	819.444561911759	32.47	34.27	20.29	22.28	23.87	34.27	12.71	13.31	8.23	9.48	9.22
AMZ2	1824.42223782328	-0.331907822219212	-0.333816216541829	0.114479027724462	-2.89928931802319	0.00374009603973442	0.0193466628477837	1809	1686	1977	2386	2297	1805.41238982038	1755.23882606731	1942.16419041731	2206.89544023808	2585.52769053751	122.25	118.13	127.16	137.78	167.96	167.96	47.84	45.88	51.61	58.64	64.86
ANAPC1	3180.02228700828	-0.212662523242806	-0.21423143299559	0.0819642948170752	-2.59457515882273	0.0094707904249878	0.0419209363797126	1913	2083	2486	2482	2094	1909.20613694107	2168.54239305943	2442.19533504169	2295.68922157205	2357.02872615827	24.32	27.61	30.28	26.51	29.11	30.28	9.52	10.72	12.29	11.28	11.24
ANGPTL1	62.1356982157584	2.34812838179354	2.55948270213081	0.363591168565837	6.45815571114003	1.05986660819332e-10	2.07396068619445e-09	272	278	28	58	55	271.460569392561	289.416603586424	27.5066248516361	53.6462428892743	61.9085864081686	7.63	8.13	0.75	1.37	1.69	8.13	2.99	3.16	0.31	0.58	0.65
ANGPTL2	756.899282853934	1.03782196876653	1.04963831059176	0.120528097266953	8.61062268715561	7.26647856325381e-18	2.69448021297372e-16	1607	1805	838	858	807	1603.81299637443	1879.12578947301	823.233986631109	793.594420672368	908.367804207128	44.75	52.42	22.36	20.07	24.58	52.42	17.51	20.36	9.07	8.54	9.49
ANK1	212.19342107935	1.14335569796126	1.16472732126755	0.18184021853077	6.28769425817526	3.22215694506364e-10	5.96099034836774e-09	158	163	73	79	66	157.686654279503	169.693907858227	71.7137005060513	73.0698825560805	74.2903036898023	2.04	2.09	0.86	0.78	0.85	2.09	0.8	0.81	0.35	0.33	0.33
ANK2	7213.72125275103	1.11909082529108	1.13961098594517	0.151311685444784	7.39593126599241	1.40420631416651e-13	3.61636477201606e-12	18069	20996	7983	10149	8822	18033.1655454198	21858.2410392107	7842.33522109325	9387.16757040077	9930.13725987024	176.38	208.91	85.49	97.31	109.42	208.91	69.02	81.13	34.69	41.41	42.25
ANK3	1994.68510207311	0.58262408181096	0.592855296693716	0.158608880081528	3.67333834972847	0.000239402148345297	0.00175320173114062	3018	3081	1895	2133	2090	3012.01470009835	3207.5271785963	1861.60907478037	1972.88682901417	2352.52628351041	22.67	23.4	19.25	18.8	23.6	23.6	8.87	9.09	7.81	8	9.11
ANKFN1	4.62907553265403	-2.05547635114985	-3.7032745884331	0.664433801754039	-3.09357583211992	0.00197760005616366	0.0112269382082913	0	2	13	15	12	0	2.08213383875125	12.770932966831	13.874028333433	13.5073279436004	0	0.09	0.52	0.52	0.54	0.54	0	0.03	0.21	0.22	0.21
ANKH	420.150639849677	0.665112598211031	0.679814909694005	0.172712516928255	3.85098086716738	0.000117645690652525	0.000926405145816769	703	704	436	526	380	701.605809863863	732.911111240441	428.317444118334	486.515926892384	427.732051547347	8.42	8.79	5	5.29	4.98	8.79	3.29	3.41	2.03	2.25	1.92
ANKLE1	76.4649513710584	0.896499304375286	0.945265410147266	0.316203618323488	2.8351962230177	0.00457975467180883	0.0228866183038845	58	73	46	41	18	57.8849743557668	75.9978851144207	45.1894551134022	37.9223441113836	20.2609919154006	1.8	2.41	1.49	1.09	0.63	2.41	0.7	0.94	0.6	0.46	0.24
ANKRD1	473.520163835899	-2.00331139004245	-3.24507243287531	0.484389628410471	-4.13574377431725	3.53806795971574e-05	0.000315558419186016	5	4	82	28	21	4.99008399618679	4.16426767750251	80.5551156369343	25.8981862224083	23.6378239013007	0.26	0.21	4.03	1.21	1.18	4.03	0.1	0.08	1.64	0.51	0.45
ANKRD10	1526.76477959179	0.641404435419348	0.647045782777343	0.121095921969732	5.29666420624524	1.17937284220539e-07	1.56137907687598e-06	2171	1958	1432	1586	1023	2166.6944711443	2038.40902813748	1406.76738526939	1466.94726245498	1151.49970719194	108.22	103.38	74.94	73.44	62.34	108.22	42.35	40.15	30.41	31.26	24.07
ANKRD13D	400.536380091286	0.632993498282972	0.643797360853592	0.168283184644236	3.76147800875749	0.000168912274469631	0.00128704469566653	562	510	394	411	248	560.885441171395	530.944128881569	387.05750684088	380.148376336064	279.151444167742	26.43	25.08	17.7	16.21	12.57	26.43	10.34	9.74	7.18	6.9	4.86
ANKRD18A	63.2617552094507	-1.53260790471106	-1.75370172810687	0.372539397413372	-4.11394852558497	3.8894820156588e-05	0.00034364526713949	12	17	40	53	55	11.9762015908483	17.6981376293856	39.2951783594802	49.02156677813	61.9085864081686	0.33	0.48	1.02	1.18	1.59	1.59	0.13	0.18	0.41	0.5	0.61
ANKRD24	55.7970262058651	1.53369092044679	1.71872483729167	0.420201968260339	3.64988990126905	0.000262352734520683	0.00190236604158644	78	45	33	14	10	77.8453103405139	46.8480113719032	32.4185221465711	12.9490931112041	11.256106619667	1.92	1.16	0.78	0.29	0.27	1.92	0.75	0.45	0.32	0.12	0.1
ANKRD32	1042.83297857454	-0.700847951239057	-0.717298076222521	0.214243596070286	-3.27126674539729	0.00107066870409135	0.00658090383008054	961	670	1139	1298	1571	959.094144067101	697.51483598167	1118.9302037862	1200.56591845307	1768.33434994969	25.03	18.2	28.43	28.4	44.77	44.77	9.8	7.07	11.54	12.09	17.29
ANKRD33B	1259.53372865852	-0.505339643893997	-0.513013044168788	0.152724747527171	-3.3088261861693	0.000936879804200815	0.00587360901294377	729	850	1356	1103	976	727.554246644034	884.906881469282	1332.10654638638	1020.20355011844	1098.5960060795	7.67	9.32	13.67	9.75	11.23	13.67	3	3.62	5.55	4.15	4.34
ANKRD36	824.824009541409	0.651498377128269	0.668565403581777	0.20526143836008	3.17399304191456	0.00150357295179285	0.00883173214595552	988	1176	749	592	714	986.04059764651	1224.29469718574	735.802214781266	547.561651559489	803.686012644225	15.53	19.28	11.29	7.81	12.27	19.28	6.08	7.49	4.58	3.33	4.74
ANKRD36B	518.149527863652	0.559606392592513	0.572433386553728	0.189222758906662	2.95739474377155	0.00310250652604112	0.0164812149185871	705	665	548	450	403	703.601843462337	692.309501384791	538.343943524878	416.22085000299	453.621096772581	11.62	11.42	8.65	6.23	7.26	11.62	4.55	4.43	3.51	2.65	2.81
ANKRD36C	820.647553669392	0.645333423716466	0.667981709671005	0.248271458142669	2.59930572988227	0.00934125357803066	0.0414932852249823	791	1137	786	516	545	789.43128819675	1183.69308733009	772.150254763785	477.266574670096	613.457810771852	9.63	14.44	9.17	5.28	7.26	14.44	3.77	5.61	3.72	2.25	2.8
ANKRD40	2131.7930400965	-0.330827640399819	-0.333847406450462	0.120563127564246	-2.7440200588984	0.00606918292569329	0.0289814771656489	1749	1581	2136	2012	2182	1745.53138186614	1645.92679953287	2098.36252439624	1860.96966712448	2456.08246441134	41.6	39.22	48.68	40.2	56.77	56.77	16.28	15.23	19.76	17.11	21.92
ANKRD44	166.048476227419	0.490497402053329	0.501262974133625	0.194348049009496	2.52380924096317	0.0116090904867631	0.049354653133138	202	186	131	142	142	201.599393445946	193.638447003866	128.691709127297	131.340801556499	159.836713999272	3.92	3.4	2.93	1.94	2.56	3.92	1.53	1.32	1.19	0.83	0.99
ANKRD46	1014.76360974787	0.629449193302322	0.635298376640549	0.125047883767761	5.03366529953708	4.81189516372129e-07	5.90031660234595e-06	1500	1173	870	945	797	1497.02519885604	1221.17149642761	854.670129318693	874.06378500628	897.111697587461	55.26	45.56	30.52	29.36	32.35	55.26	21.63	17.69	12.39	12.5	12.49
ANKRD55	4.10942977571852	1.98586761023463	3.92658610537179	0.672473365009905	2.95307994868374	0.00314620468071878	0.0166663283899532	8	12	0	1	1	7.98413439389886	12.4928030325075	0	0.924935222228867	1.1256106619667	0.32	0.5	0	0.03	0.04	0.5	0.13	0.2	0	0.01	0.02
ANKRD6	2175.34772173577	-0.357892391984023	-0.358656444067622	0.118548754382062	-3.0189468784345	0.00253655003560726	0.0139063011657718	2337	2246	2640	3203	3047	2332.36525981771	2338.23630091766	2593.48177172569	2962.56751679906	3429.73568701254	43.31	42.85	46.92	49.75	62.23	62.23	16.95	16.64	19.04	21.17	24.03
ANKS1A	2029.95578152302	0.316012754537527	0.317808759054023	0.102855156856537	3.07240554771894	0.00212341021018516	0.0119150031198006	2079	2286	1915	1961	1478	2074.87692561447	2379.87897769268	1881.25666396011	1813.79797079081	1663.65255838679	32.26	36.99	28.47	25.56	25.09	36.99	12.62	14.37	11.55	10.88	9.69
ANO1	21.0121488491259	-1.29953064185032	-1.38285811119859	0.4169724662128	-3.11658621887785	0.00182958171628418	0.0104849819966695	17	21	37	71	44	16.9662855870351	21.8624053068881	36.3480399825191	65.6704007782496	49.5268691265349	0.37	0.53	0.76	1.38	1.12	1.38	0.15	0.21	0.31	0.59	0.43
ANO10	660.245023086241	-0.359736962240499	-0.360460711965614	0.11200821470874	-3.21170159863666	0.00131951354025714	0.00789564846511208	764	738	975	1154	818	762.484834617342	768.307386499212	957.819972512329	1067.37524645211	920.749521488762	27.98	28.66	34.42	36.47	36.21	36.47	10.95	11.13	13.97	15.52	13.98
ANO5	205.528824349739	-0.953189902321388	-0.995307627631998	0.229658817639978	-4.15046072306984	3.31806705141844e-05	0.000297187971740682	90	70	190	159	136	89.8215119313622	72.8746843562938	186.652097207531	147.06470033439	153.083050027471	1.33	1.08	2.69	1.97	2.2	2.69	0.52	0.42	1.09	0.84	0.85
ANO6	1949.52456941509	-0.372018004691201	-0.37397061459399	0.0965081499571085	-3.85478329919845	0.000115832182883708	0.000913397939109968	1636	1664	2049	2249	2178	1632.75548355232	1732.33535384104	2012.89551146437	2080.17931479272	2451.58002176348	26.41	28.39	31.96	30.7	38.83	38.83	10.33	11.03	12.97	13.07	14.99
ANO8	1228.44668804504	0.574321326732326	0.594535795831158	0.213279698991984	2.6928082205982	0.00708530115760066	0.0330218683764304	1745	2118	1532	1707	741	1741.53931466919	2204.97973523758	1505.00533116809	1578.86442434468	834.077500517326	41.68	52.76	35.06	34.25	19.36	52.76	16.31	20.49	14.23	14.58	7.48
ANOS1	1982.95881509604	-1.24179192374297	-1.2538381639011	0.137308631546714	-9.04380088676725	1.51316759464028e-19	6.30027962132043e-18	1028	1087	2621	2407	2593	1025.961269616	1131.63974136131	2574.81656200494	2226.31907990488	2918.70844647966	16.04	17.69	39.2	31.56	44.27	44.27	6.28	6.87	15.91	13.43	17.09
ANP32A	11000.404968676	-0.242300534596879	-0.243157367065998	0.0957225729626828	-2.53127895644154	0.0113647424038232	0.0485962464736786	11039	10431	11987	13817	12692	11017.1074467812	10859.3690360072	11775.7825748772	12779.8299655363	14286.2505216814	449.54	443.03	467.77	472.68	565.39	565.39	175.92	172.05	189.83	201.17	218.32
ANP32B	7242.22034450588	-0.445611361845724	-0.447709151517859	0.111428639426394	-3.99907388387419	6.35908279985552e-05	0.000533470381813622	7380	6651	8685	10318	9916	7365.3639783717	6924.13608076729	8531.96560130213	9543.48162295745	11161.5553240618	466.29	438.27	525.85	547.63	685.35	685.35	182.48	170.2	213.4	233.07	264.64
ANTXR1	5293.28991054507	-0.415036775349316	-0.417785260791032	0.153860918892239	-2.69748015504833	0.00698664489223908	0.032660878439692	5520	5464	6466	7122	8441	5509.05273179022	5688.38964746842	6352.06558180997	6587.38865271399	9501.27959766093	94.56	98.12	106.93	102.74	156.93	156.93	37.01	38.1	43.39	43.73	60.6
ANXA1	1002.99670020242	-1.64166201002315	-1.9026274870249	0.331057229863419	-4.9588465737493	7.0912941638414e-07	8.4865163065294e-06	18	30	141	72	62	17.9643023862724	31.2320075812688	138.515503717168	66.5953360004784	69.7878610419355	1.2	2.09	9	4.03	4.52	9	0.47	0.81	3.65	1.72	1.75
ANXA11	285.901702109865	-0.886713204327721	-0.907605861619768	0.217238336315272	-4.08175287735982	4.46973092467414e-05	0.000389029585256949	159	140	379	283	197	158.68467107874	145.749368712588	372.321814956074	261.756667890769	221.74530040744	6.44	5.88	14.68	9.54	8.71	14.68	2.52	2.28	5.96	4.06	3.36
ANXA2	5533.43288468268	-2.21772575878124	-2.27709273330078	0.193104858120322	-11.4845674022317	1.57722960530446e-30	1.31018298487693e-28	813	885	5359	3888	3319	811.387657779972	921.344223647429	5264.57152071135	3596.14814402584	3735.90178706748	53.41	60.76	337.41	213.9	239.01	337.41	20.9	23.6	136.93	91.04	92.29
ANXA2P2	21.0000211954986	-1.85537277304918	-3.72058533731017	0.584727483838811	-3.17305552471798	0.00150843673168819	0.0088572310655537	2	0	18	19	4	1.99603359847472	0	17.6828302617661	17.5737692223485	4.50244264786681	0.13	0	1.39	1.27	0.35	1.39	0.05	0	0.56	0.54	0.13
ANXA6	1157.91654515124	-1.03271466410185	-1.04941585103289	0.160837713494163	-6.42084895181833	1.35516444066867e-10	2.62753050475644e-09	554	636	1516	1335	929	552.901306777496	662.118560722898	1489.2872598243	1234.78852167554	1045.69230496707	19.03	22.6	49.71	38.27	34.58	49.71	7.45	8.78	20.17	16.29	13.35
AOC2	156.584778184763	1.50841955193476	1.5761523728209	0.249664415747854	6.0417883238041	1.52415343369963e-09	2.61631839487155e-08	74	71	30	23	21	73.8532431435645	73.9157512756695	29.4713837696101	21.2735101112639	23.6378239013007	2.83	2.78	1.12	0.75	0.86	2.83	1.11	1.08	0.45	0.32	0.33
AP1G2	238.3200346089	0.48189350420835	0.490144871874639	0.190680598072557	2.52722882705131	0.0114966568819352	0.0490119113261066	213	250	166	218	123	212.577578237557	260.266729843907	163.074990191843	201.635878445893	138.450111421904	7.95	9.75	5.93	6.77	5.07	9.75	3.11	3.79	2.41	2.88	1.96
AP3B1	3204.52657273451	-0.404121944622385	-0.407263910606416	0.140859504820494	-2.8689717824678	0.00411808535579093	0.0209764826820803	3471	3019	4027	4481	4482	3464.11631015287	3142.98102959502	3956.04208134066	4144.63473080755	5044.98698693476	85.3	77.37	94.83	92.51	120.47	120.47	33.38	30.05	38.49	39.37	46.52
AP3B2	702.331223843043	1.75340174959122	1.77043747694926	0.132372641608407	13.2459527005455	4.76200311159309e-40	6.56072396171192e-38	908	806	256	302	209	906.199253707521	839.099937016755	251.489141500673	279.330437113118	235.252628351041	24.28	22.68	6.65	6.84	6.2	24.28	9.5	8.81	2.7	2.91	2.39
AP3S1	1313.45569718698	-0.472290459564227	-0.477133220277342	0.156416533111946	-3.01944078524112	0.00253241791854475	0.0138881404684982	1479	1039	1606	1815	1854	1476.06684607205	1081.66852923128	1577.70141113313	1678.75742834539	2086.88216728627	118.62	86.9	123.43	122.27	162.65	162.65	46.42	33.75	50.09	52.04	62.81
APBA1	704.65270573277	1.70563966625731	1.72335905371659	0.136471729136273	12.4981172075145	7.64402698434801e-36	8.52208429452378e-34	926	982	299	369	219	924.163556093794	1022.32771482686	293.731458237114	341.301097002452	246.508734970708	13.85	15.32	4.29	4.64	3.58	15.32	5.42	5.95	1.74	1.97	1.38
APBA2	2180.63351681102	0.34302883435123	0.347478803850735	0.125798397844109	2.72681401536064	0.00639490725066909	0.0302450734774877	2774	2893	2409	2563	1844	2768.49860108443	3011.80659775369	2366.55211669969	2370.60897457259	2075.6260606666	76.22	83.02	63.71	59.4	55.68	83.02	29.83	32.24	25.85	25.28	21.5
APBB1	3421.53967576347	0.46398478363597	0.470544039756847	0.159730651211175	2.9047949164281	0.00367493807546326	0.0190619836629325	3917	3924	3189	3666	1890	3909.23180261273	4085.14659162996	3132.80809470956	3390.81252469103	2127.40415111707	155.84	163.49	121.28	129.72	85.44	163.49	60.99	63.49	49.22	55.21	32.99
APC2	4242.66838963924	1.25165116252803	1.28935556968405	0.200899449848879	6.23023688451882	4.65730413285652e-10	8.43190981147292e-09	8690	11179	5044	4926	2622	8672.76598537264	11638.0870917001	4955.12199113045	4556.2309046994	2951.35115567669	83.98	112.67	46.71	39.99	27.72	112.67	32.87	43.76	18.96	17.02	10.7
APELA	12.8564979867618	-2.58134655713114	-4.07855046281806	0.598193682817385	-4.31523540164026	1.59432916316834e-05	0.00015034781301642	2	0	14	19	18	1.99603359847472	0	13.7533124258181	17.5737692223485	20.2609919154006	0.08	0	0.51	0.61	0.75	0.75	0.03	0	0.21	0.26	0.29
APH1B	1169.6605113528	-0.509211717830329	-0.511893077275232	0.104164178389552	-4.88854926619769	1.01581777829779e-06	1.18717572903685e-05	1067	964	1604	1508	1292	1064.88392478626	1003.5885102781	1575.73665221515	1394.80231512113	1454.28897526098	25.23	23.84	36.35	30.05	33.42	36.35	9.87	9.26	14.75	12.79	12.9
APITD1-CORT	64.5461255590564	-1.09147138771292	-1.18176186866143	0.307212796582143	-3.55281876229099	0.000381126949138753	0.00264278086052621	23	28	57	55	63	22.9543863824592	29.1498737425175	55.9956291622592	50.8714372225877	70.9134717039022	1.78	2.07	3.88	3.26	4.87	4.87	0.7	0.8	1.57	1.39	1.88
APLP1	5314.93616660665	0.899966754606711	0.91070942852228	0.140847447779195	6.38965610521805	1.66259232837919e-10	3.18353554765127e-09	8277	7889	4441	5640	3164	8260.58504728761	8212.97692695432	4362.74717736128	5216.63465337081	3561.43213446264	339.69	337.66	174.66	194.43	142.05	339.69	132.93	131.13	70.88	82.75	54.85
APOBEC3C	95.6036918987604	-1.46581693386543	-1.49953691971778	0.228104493287196	-6.42607654387538	1.30939487588371e-10	2.54753221202357e-09	51	55	156	146	152	50.8988567611053	57.2586805656594	153.251195601973	135.040542445415	171.092820618939	4.8	5.4	14.08	11.53	15.66	15.66	1.88	2.1	5.71	4.91	6.05
APOBEC3F	85.4354039399476	-0.935338706934237	-0.964285526233226	0.297307278322219	-3.14603366662462	0.00165500953625173	0.00961789835436274	86	65	128	150	165	85.8294447344128	67.6693497594157	125.744570750336	138.74028333433	185.725759224506	3.46	2.8	5.22	6.36	9.49	9.49	1.35	1.09	2.12	2.71	3.66
APOL2	46.884959980612	-1.44486231324847	-1.53215524741393	0.367827614695356	-3.92809635689029	8.56209077332783e-05	0.000698907467460566	33	24	99	104	51	32.9345543748328	24.985606065015	97.2555664397134	96.1932631118022	57.4061437603018	1.3	0.99	3.74	3.44	2.2	3.74	0.51	0.38	1.52	1.47	0.85
APOO	403.653444644806	-0.396285094286524	-0.400284583838626	0.127717071655409	-3.10283573801108	0.00191675996353038	0.0109401867099986	324	312	391	473	411	323.357442952904	324.812878845195	384.110368463918	437.494360114254	462.625982068314	31.46	31.36	36.28	38.31	43.28	43.28	12.31	12.18	14.73	16.31	16.71
APOPT1	828.622889215845	0.520699525323186	0.525715363286542	0.123590573564202	4.21310064600272	2.51888753391766e-05	0.000229120065216149	1261	978	741	902	720	1258.49918383831	1018.16344714936	727.94317910937	834.291570450438	810.439676616025	100.63	80.59	54.26	61.53	64.42	100.63	39.38	31.3	22.02	26.19	24.87
APPL2	1699.28998458515	-0.487205331253558	-0.488140942848463	0.0886656050974328	-5.4948627567384	3.91014383013087e-08	5.50800476686598e-07	1888	1635	2437	2782	2292	1884.25571696013	1702.14441317915	2394.05874155133	2573.16978824071	2579.89963722768	58.21	52.53	72.02	72.08	77.33	77.33	22.78	20.4	29.23	30.68	29.86
AQP8	7.34415233423913	1.87036934827789	4.20330552808615	0.666493778694165	2.8062817809679	0.00501168451444963	0.0246453876325779	5	8	0	1	0	4.99008399618679	8.32853535500501	0	0.924935222228867	0	0.39	0.66	0	0.07	0	0.66	0.15	0.26	0	0.03	0
AR	648.720141157785	-0.536803727736181	-0.543221529683209	0.122475761370346	-4.38293848292951	1.17089183884408e-05	0.000113968599087029	376	341	564	525	496	375.254316513247	355.003819507089	554.06201486867	485.590991670155	558.302888335484	4.09	3.75	5.38	4.74	5.73	5.73	1.6	1.46	2.18	2.02	2.21
ARAP2	87.8069431480672	-1.25095967704416	-1.38370908216484	0.345677735816165	-3.61886100095677	0.000295902510975454	0.00211309058195957	27	31	65	75	88	26.9464535794087	32.2730745006444	63.8546648341552	69.370141667165	99.0537382530698	0.36	0.43	0.83	0.84	1.29	1.29	0.14	0.17	0.34	0.36	0.5
ARAP3	64.3430588683543	0.78648762486145	0.827556216670857	0.298369360383569	2.63595304776061	0.00839013400408278	0.0379346880558129	73	65	39	50	30	72.8552263443271	67.6693497594157	38.3127989004931	46.2467611114434	33.7683198590011	1.37	1.27	0.7	0.79	0.62	1.37	0.54	0.49	0.28	0.34	0.24
ARC	54.870081125915	2.96354422999472	3.25276181686282	0.384092063034276	7.71571327609093	1.20307497827376e-14	3.44380212530864e-13	133	155	20	23	4	132.736234298569	161.365372503222	19.6475891797401	21.2735101112639	4.50244264786681	4.51	5.48	0.65	0.65	0.15	5.48	1.76	2.13	0.26	0.28	0.06
ARFGEF3	363.862290289807	0.858954344688908	0.878075964843058	0.214292012906343	4.00833578927796	6.1148134724904e-05	0.000515530493058817	296	306	207	134	155	295.412972574258	318.566477328942	203.35254801031	123.941319778668	174.469652604839	1.95	2.1	1.3	0.74	1.12	2.1	0.76	0.82	0.53	0.32	0.43
ARG2	687.058361181525	1.12570875511288	1.13370636836468	0.11745729708225	9.58398314175909	9.33728493411883e-22	4.45717268995993e-20	693	638	353	298	271	691.625641871489	664.20069456165	346.779949022412	275.630696224202	305.040489392976	35.42	34.01	17.29	12.79	15.15	35.42	13.86	13.21	7.02	5.45	5.85
ARHGAP17	2160.50224019137	-0.29481784673893	-0.295717258446944	0.0695100252056099	-4.24137159879978	2.22157970248315e-05	0.000203827231392958	1750	1769	2236	2375	1966	1746.52939866538	1841.64738037548	2196.60047029494	2196.72115279356	2212.95056142654	50.55	53.06	62.16	57.81	64.44	64.44	19.78	20.6	25.23	24.61	24.88
ARHGAP18	77.0261857474799	-1.15088230574976	-1.22926335969753	0.294379602789598	-3.90951782950918	9.24805298042733e-05	0.000749844525389098	26	41	88	69	81	25.9484367801713	42.6837436944007	86.4493923908563	63.8205303337918	91.1744636193028	0.74	1.22	2.4	1.65	2.52	2.52	0.29	0.47	0.97	0.7	0.97
ARHGAP20	25.3047519008243	1.43032377819628	1.87672856768027	0.545227771281197	2.62335092512851	0.0087069539266301	0.0391270329463468	13	14	1	3	7	12.9742183900857	14.5749368712588	0.982379458987004	2.7748056666866	7.87927463376691	0.21	0.24	0.02	0.04	0.13	0.24	0.08	0.09	0.01	0.02	0.05
ARHGAP23	349.79892758165	1.19582336622171	1.21282069071128	0.143836975806661	8.31374102184323	9.27314020373322e-17	3.16182361956666e-15	883	865	406	445	303	881.248833726587	900.522885259917	398.846060348724	411.596173891846	341.060030575911	14.75	15.07	6.5	6.24	5.54	15.07	5.77	5.85	2.64	2.66	2.14
ARHGAP27	144.546067312926	0.936468498338104	0.972833028583337	0.273664408618011	3.42195941031286	0.000621715941507463	0.00408485116534544	89	80	60	46	26	88.8234951321249	83.2853535500501	58.9427675392202	42.5470202225279	29.2658772111342	2.8	2.44	1.64	1.1	0.86	2.8	1.1	0.95	0.67	0.47	0.33
ARHGAP29	191.491901427369	-0.861645108690749	-0.99493539398392	0.335592044964469	-2.56753734666737	0.0102423755639885	0.0447223128851712	45	20	84	43	67	44.9107559656811	20.8213383875125	82.5198745549083	39.7722145558413	75.415914351769	0.48	0.22	0.87	0.39	0.79	0.87	0.19	0.09	0.35	0.17	0.3
ARHGAP31	43.378625763098	-0.998503660639868	-1.12062262416301	0.377733297602638	-2.6434091645536	0.00820757848866874	0.0373284017898498	20	19	52	48	30	19.9603359847472	19.7802714681369	51.0837318673242	44.3968906669856	33.7683198590011	0.24	0.24	0.61	0.49	0.4	0.61	0.1	0.09	0.25	0.21	0.15
ARHGAP33	1898.48631682147	0.781522390530415	0.798141362229587	0.171882274615442	4.54684691762975	5.44555760558009e-06	5.63372522491821e-05	3095	3429	2144	2289	1349	3088.86199363962	3569.81846653902	2106.22156006814	2117.17672368188	1518.44878299308	74.88	86.97	49.84	46.52	35.45	86.97	29.31	33.78	20.22	19.8	13.69
ARHGAP36	2.52067981221804	1.72246343419287	3.79172133247013	0.667243135006965	2.58146295379253	0.0098382549942278	0.0431914686870944	13	5	1	1	0	12.9742183900857	5.20533459687813	0.982379458987004	0.924935222228867	0	0.46	0.18	0.03	0.03	0	0.46	0.18	0.07	0.01	0.01	0
ARHGAP39	1033.69203963019	0.670963063291799	0.678837253476592	0.151196645188558	4.43768486036869	9.09316183406305e-06	8.99024039906841e-05	1066	1228	844	848	514	1063.88590798702	1278.43017699327	829.128263385031	784.345068450079	578.563880250885	22.52	26.95	17.12	15	11.87	26.95	8.81	10.47	6.95	6.38	4.58
ARHGAP40	4.0629891183327	1.83658239738522	4.66485824236212	0.673288926952963	2.72777751699683	0.00637625975261843	0.0301652980926499	10	8	0	0	1	9.98016799237358	8.32853535500501	0	0	1.1256106619667	0.35	0.29	0	0	0.04	0.35	0.14	0.11	0	0	0.01
ARHGAP42	518.061934811323	-0.739327089280024	-0.753313675258756	0.175350060802263	-4.216292175192	2.48351949765365e-05	0.000226389033928127	339	353	546	593	623	338.327694941464	367.496622539596	536.379184606904	548.486586781718	701.255442405255	7.06	7.66	10.89	10.37	14.19	14.19	2.76	2.98	4.42	4.41	5.48
ARHGAP5	6339.19583735805	-0.703227638126236	-0.724888796607077	0.233562029515992	-3.01088168990279	0.00260490326904512	0.0142029249669365	5331	4124	6934	6316	9935	5320.42755673436	4293.35997550508	6811.81916861588	5841.89086359753	11182.9419266392	54.48	43.95	67.9	54.23	111.07	111.07	21.32	17.07	27.56	23.08	42.89
ARHGAP5-AS1	127.717372583602	-1.07536995692119	-1.09640942399133	0.218642715473922	-4.91838913814376	8.72593132679848e-07	1.03188857127653e-05	113	74	208	232	169	112.775898313821	77.0389520337963	204.334927469297	214.584971557097	190.228201872373	9.12	6.23	16.09	15.73	14.92	16.09	3.57	2.42	6.53	6.7	5.76
ARHGAP6	19.8460212374887	1.33157338953471	1.62807459751077	0.513884856405156	2.59119017215186	0.00956446214867973	0.0422742241970596	22	18	2	14	4	21.9563695832219	18.7392045487613	1.96475891797401	12.9490931112041	4.50244264786681	0.56	0.49	0.04	0.28	0.11	0.56	0.22	0.19	0.02	0.12	0.04
ARHGAP9	17.8976305254903	1.23643350807569	1.46919248495694	0.475826396752669	2.59849709161549	0.0093632838215242	0.0415693496566804	63	58	25	26	16	62.8750583519536	60.3818813237863	24.5594864746751	24.0483157779505	18.0097705914672	2.59	2.34	0.93	0.84	0.68	2.59	1.02	0.91	0.38	0.36	0.26
ARHGDIB	16.9571329562103	2.41352240857101	2.96063630572665	0.511946187373838	4.71440645149016	2.42416343381191e-06	2.64689906890313e-05	43	28	8	5	1	42.9147223672064	29.1498737425175	7.85903567189603	4.62467611114434	1.1256106619667	3.67	2.49	0.65	0.36	0.09	3.67	1.44	0.97	0.27	0.15	0.04
ARHGEF10	1559.84956610968	-0.549546154077963	-0.554437222494759	0.108746117692913	-5.05347837455513	4.33835458394243e-07	5.34674594759915e-06	811	980	1439	1425	1152	809.391624181497	1020.24558098811	1413.6440414823	1318.03269167614	1296.70348258564	14.33	18.17	24.5	21.29	22.38	24.5	5.61	7.06	9.94	9.06	8.64
ARHGEF12	6565.87880872085	0.261887637625044	0.264034583542222	0.0991912616212831	2.64022892081909	0.00828500431193163	0.0375897411164641	8706	8734	7454	7412	7139	8688.73425416044	9092.67847382672	7322.65648728913	6855.61986716036	8035.73451578028	87.34	91.4	71.62	62.4	78.28	91.4	34.18	35.5	29.07	26.56	30.23
ARHGEF2	2378.58017595879	0.543397337810557	0.547542756296216	0.104626640150269	5.1936804721064	2.0617688452091e-07	2.64254842787589e-06	3433	3615	2497	2756	2110	3426.19167178185	3763.45691354289	2453.00150909055	2549.12147246276	2375.03849674974	81.48	89.46	56.74	54.99	54.93	89.46	31.89	34.74	23.03	23.4	21.21
ARHGEF4	169.866198600771	0.827035890169029	0.845746969355099	0.212423456190457	3.89333600441712	9.88750524613044e-05	0.00079597940095452	146	146	107	88	54	145.710452688654	151.995770228841	105.114602111609	81.3942995561403	60.7829757462019	3.93	4.09	2.77	1.94	1.61	4.09	1.54	1.59	1.12	0.83	0.62
ARHGEF6	479.307168356733	-0.704759376362552	-0.709958964038018	0.145780505794503	-4.83438696087392	1.33556569239448e-06	1.52922271779169e-05	515	464	838	824	766	513.978651607239	483.055050590291	823.233986631109	762.146623116587	862.217767066494	10.6	9.96	16.52	14.24	17.24	17.24	4.15	3.87	6.71	6.06	6.66
ARHGEF7	3773.3537912949	0.419988422278013	0.421879995002352	0.0855386749763322	4.90992434000433	9.11115392707744e-07	1.07146158534528e-05	4759	4592	3389	4272	3009	4749.56194757059	4780.57929377288	3329.28398650696	3951.32326936172	3386.96248185781	91.13	91.76	62.83	69.84	64.03	91.76	35.66	35.64	25.5	29.72	24.72
ARID5B	1013.88454118582	-1.13323368286864	-1.15887029061434	0.188141564535884	-6.02330317420369	1.70892899241985e-09	2.91343166051778e-08	483	550	986	1092	1382	482.042114031644	572.586805656594	968.626146561186	1010.02926267392	1555.59393483798	6.32	7.31	12.4	12.12	20.07	20.07	2.47	2.84	5.03	5.16	7.75
ARL1	1391.84031864428	-0.466269981874013	-0.470803679313723	0.122800929302876	-3.7969580891689	0.000146482543295378	0.00113191663414659	1075	973	1299	1526	1467	1072.86805918016	1012.95811255248	1276.11091722412	1411.45114912125	1651.27084110515	33.06	31.24	38.28	39.46	49.36	49.36	12.94	12.13	15.54	16.79	19.06
ARL4A	626.248135743917	-1.07330347311621	-1.08210773562411	0.145327376070773	-7.38541837150849	1.5197475152911e-13	3.89307991991143e-12	528	452	1044	1090	1009	526.952869997325	470.562247557783	1025.60415518243	1008.17939222947	1135.7411579244	17.6	15.7	32.73	30.05	36.54	36.54	6.89	6.1	13.28	12.79	14.11
ARL4C	856.366978107163	1.47226909978172	1.49738396261022	0.177700350887369	8.28512207449091	1.17987999457533e-16	3.98291760718597e-15	1268	961	444	396	357	1265.48530143297	1000.46530951998	436.17647979023	366.274348002631	401.843006322113	31.43	24.81	10.53	8.27	9.67	31.43	12.3	9.64	4.27	3.52	3.74
ARL4D	937.01696637598	0.536361940915072	0.552141973827144	0.147854206184217	3.62764073310704	0.00028602287806435	0.0020529198185847	2494	2325	1569	2178	1301	2489.05389729797	2420.48058754833	1541.35337115061	2014.50891401447	1464.41947121868	160.81	156.35	96.95	117.97	91.77	160.81	62.93	60.72	39.34	50.21	35.43
ARL8A	1270.61903704589	0.386962663944649	0.390226873872088	0.106600538925011	3.63002539993595	0.000283393331249954	0.00203577083143778	1868	1707	1238	1537	1361	1864.29538097538	1777.10123137419	1216.18577022591	1421.62543656577	1531.95611093668	105.92	100.78	67.23	73.16	84.34	105.92	41.45	39.14	27.28	31.14	32.57
ARMC3	10.3778835286182	-1.66161271702976	-2.50565334531637	0.597538237070591	-2.78076383057218	0.00542311736338963	0.0264232739620473	2	3	10	24	10	1.99603359847472	3.12320075812688	9.82379458987004	22.1984453334928	11.256106619667	0.08	0.12	0.31	0.73	0.35	0.73	0.03	0.05	0.13	0.31	0.13
ARMC8	1407.00896470743	0.322656834142335	0.324188025602048	0.0907930742566377	3.55376042483489	0.000379764992207172	0.00263749899915686	1681	1515	1247	1408	1221	1677.666239518	1577.21638285407	1225.02718535679	1302.30879289825	1374.37061826134	39.77	37.29	28.87	27.84	31.62	39.77	15.56	14.48	11.71	11.85	12.21
ARNT	1616.9462923299	-0.298994323953893	-0.299977429198706	0.0936652533345343	-3.19215838648305	0.00141213874967748	0.00837302423094284	1609	1605	1953	2137	1917	1605.80902997291	1670.91240559788	1918.58708340162	1976.58656990309	2157.79563899017	32.71	34.09	38.12	36.53	42.64	42.64	12.8	13.24	15.47	15.55	16.47
ARPIN	776.136102840059	-0.44286985357002	-0.446558944784344	0.157921213559833	-2.80437215233421	0.00504146770222811	0.02476310483535	708	682	1001	828	1021	706.59589386005	710.007639014177	983.361838445991	765.846364005502	1149.248485868	11.42	11.48	15.48	11.22	17.86	17.86	4.47	4.46	6.28	4.78	6.9
ARPP21	13.2686490114886	2.45994200932633	2.90343116965827	0.510964967013961	4.81430659268489	1.47711882150012e-06	1.67300369875018e-05	55	44	7	6	7	54.8909239580547	45.8069444525276	6.87665621290903	5.5496113333732	7.87927463376691	1.61	1.43	0.21	0.15	0.22	1.61	0.63	0.56	0.08	0.06	0.08
ARRB1	239.278953399258	1.84557787195161	1.87739870317374	0.17418696961419	10.5953842359128	3.13052743525353e-26	2.08857944558292e-24	404	420	142	109	91	403.198786891893	437.248106137763	139.497883176155	100.817939222947	102.43057023897	5.28	5.73	1.79	1.2	1.31	5.73	2.07	2.22	0.72	0.51	0.5
ARRDC4	2450.92031993002	-0.844812807179678	-0.864968427831385	0.176023080968423	-4.79944336010817	1.59107223469102e-06	1.79628981272979e-05	773	536	1082	1417	1119	771.466985810478	558.011868785336	1062.93457462394	1310.6332098983	1259.55833074074	18.86	13.64	25.29	29.04	29.86	29.86	7.38	5.3	10.26	12.36	11.53
ARSK	246.80853956706	-0.536234695406373	-0.550187985298692	0.201789741057426	-2.65739324802329	0.0078747525903678	0.0360858727410418	181	167	217	258	292	180.641040661962	173.85817553573	213.17634260018	238.633287335048	328.678313294277	5.39	5.19	6.19	6.45	9.51	9.51	2.11	2.01	2.51	2.75	3.67
ARVCF	1243.75757472732	0.666650913344408	0.693815945871264	0.240849903286249	2.76791023890135	0.00564169916346647	0.027260973488481	1766	1935	1428	1517	617	1762.49766745317	2014.46448899184	1402.83786743344	1403.12673212119	694.501778433455	43.41	49.61	33.64	31.33	16.59	49.61	16.99	19.27	13.65	13.33	6.41
ARX	1638.26512604413	1.21768594540367	1.23048028457888	0.12242220433316	9.94661019246037	2.60919747910994e-23	1.43092105116495e-21	3729	3436	1414	1619	1583	3721.60464435611	3577.10593497465	1389.08455500762	1497.47012478854	1781.84167789329	129.72	124.66	47.14	47.31	60.24	129.72	50.77	48.41	19.13	20.14	23.26
ASAP1	3812.73883645205	-0.476077128596669	-0.486425689882483	0.178698466720079	-2.66413661703331	0.00771862085856301	0.0354855531929486	2764	2574	3425	3222	4519	2758.51843309206	2679.70625047286	3364.64964703049	2980.14128602141	5086.63458142753	43.57	42.25	51.74	42.67	77.91	77.91	17.05	16.41	21	18.16	30.08
ASAP2	3227.6182813071	-0.327790011795	-0.328695313994201	0.110978320915794	-2.9536400360906	0.00314050087295123	0.0166413157576709	3478	3360	3891	4672	4431	3471.10242774753	3497.9848491021	3822.43847491843	4321.29735825327	4987.58084317446	60.72	61.06	64.91	68.26	84.42	84.42	23.76	23.71	26.34	29.05	32.6
ASAP3	1919.88308715665	-0.441566080202294	-0.445640533747974	0.1545754791631	-2.85663730491417	0.00428154775773715	0.0216051167621944	1726	1856	2643	3178	1712	1722.57699548368	1932.22020236116	2596.42891010265	2939.44413624334	1927.04545328699	41.46	46.49	60.83	64.12	44.98	64.12	16.22	18.06	24.69	27.29	17.37
ASB6	855.624649118711	0.389332326253915	0.39313233758043	0.151031627509683	2.57781984259524	0.00994258199690671	0.0435704666458704	739	848	675	717	464	737.534414636408	882.824747630531	663.106134816228	663.178554338098	522.28334715255	15.83	18.94	13.85	12.91	10.87	18.94	6.19	7.35	5.62	5.49	4.2
ASB8	708.055622324366	0.510047180106553	0.516903077613564	0.142512780686291	3.57895746367692	0.000344967604147103	0.00242263614582545	1107	873	653	853	604	1104.80459675576	908.851420614922	641.493786718513	788.969744561224	679.868839827888	42.47	34.93	24.01	27.49	25.35	42.47	16.62	13.56	9.74	11.7	9.79
ASCC1	1018.08888739679	-0.274574315351682	-0.275590469151194	0.0953661722378315	-2.87915839451884	0.00398738013505281	0.0204016134567044	1003	978	1204	1449	1013	1001.01084963507	1018.16344714936	1182.78486862035	1340.23113700963	1140.24360057227	37.38	38.02	42.96	45.79	41.82	45.79	14.63	14.76	17.44	19.49	16.15
ASCL1	4325.31614741979	0.718786451302333	0.736992680655561	0.159443746414772	4.50808807159174	6.54144236983287e-06	6.653738439327e-05	11225	10581	5494	7585	6738	11202.7385714393	11015.5290739135	5397.1927476746	7015.63366060596	7584.36464033164	453.71	446.04	212.8	257.54	297.92	453.71	177.55	173.21	86.36	109.61	115.04
ASIC2	27.3988377095818	2.29323218283582	3.1986201577964	0.531040848800583	4.31837247175119	1.57184002356999e-05	0.000148309582624817	13	17	1	3	1	12.9742183900857	17.6981376293856	0.982379458987004	2.7748056666866	1.1256106619667	0.41	0.62	0.04	0.07	0.04	0.62	0.16	0.24	0.01	0.03	0.02
ASIC4	9.78301422421079	2.33095612500087	2.94962248280739	0.566353296766602	4.11572800636751	3.85959240760214e-05	0.000341538657646088	29	36	8	4	1	28.9424871778834	37.4784090975225	7.85903567189603	3.69974088891547	1.1256106619667	1.02	1.32	0.27	0.12	0.04	1.32	0.4	0.51	0.11	0.05	0.01
ASMTL	1249.32731827501	-0.405078889017206	-0.410584142049338	0.160627387665034	-2.52185442909612	0.0116738006650155	0.0495675835803942	1056	1083	1568	1812	1004	1053.90573999465	1127.4754736838	1540.37099169162	1675.98262267871	1130.11310461457	50.91	54.76	72.97	74.06	53.54	74.06	19.92	21.27	29.61	31.52	20.68
ASPH	2033.21134287746	-0.703826765698623	-0.712973010608608	0.162138935250985	-4.34088681172801	1.41908814502315e-05	0.000135480944820069	1572	1486	2425	2234	2857	1568.88240840113	1547.02544219218	2382.27018804348	2066.30528645929	3215.86966123887	33.98	33.83	50.12	40.35	66.25	66.25	13.3	13.14	20.34	17.17	25.58
ASPHD1	89.2436722035589	2.58318370864855	2.75344180360591	0.320499674024227	8.05986376277339	7.63795250208597e-16	2.40581306877972e-14	138	117	25	23	10	137.726318294755	121.804829566948	24.5594864746751	21.2735101112639	11.256106619667	9.58	8.47	1.66	1.34	0.76	9.58	3.75	3.29	0.67	0.57	0.29
ASPHD2	205.159462737059	1.26264256519831	1.29238565166107	0.2071067488166	6.09657856353309	1.08362704821337e-09	1.89310762464162e-08	239	244	131	94	76	238.526015017729	254.020328327653	128.691709127297	86.9439108895135	85.5464103094693	7.19	7.65	3.78	2.37	2.5	7.65	2.81	2.97	1.53	1.01	0.97
ASRGL1	1203.57600597461	0.463725369421893	0.469114198429384	0.140384184843316	3.30325933750628	0.000955679609264603	0.00597158800095795	1416	1414	1132	1268	745	1413.1917877201	1472.06862399714	1112.05354757329	1172.8178617862	838.579943165193	60.56	63.02	46.49	45.54	34.89	63.02	23.7	24.47	18.86	19.38	13.47
ASTN1	1577.24795156835	0.570117497432696	0.5750018872698	0.116407459436425	4.89760278415887	9.70128919858426e-07	1.13613024712653e-05	2041	2162	1498	1580	1229	2036.95228724345	2250.7866796901	1471.60442956253	1461.39765112161	1383.37550355708	28.14	30.7	20.51	18.83	18.59	30.7	11.01	11.92	8.33	8.02	7.18
ASTN2	190.310619618265	0.704530951195794	0.719946596789405	0.202943346584665	3.47156466596392	0.000517434691571459	0.00346305224461689	187	216	146	145	85	186.629141457386	224.870454585135	143.427401012103	134.115607223186	95.6769062671697	6.92	8.51	6.69	5.57	3.83	8.51	2.71	3.3	2.71	2.37	1.48
ASXL3	798.934602229165	0.851074357027869	0.86936547551773	0.173322077323573	4.91036323917932	9.09078393371188e-07	1.06980850375473e-05	1419	1618	862	763	884	1416.18583811781	1684.44627554976	846.811093646797	705.725574560626	995.039825178564	18.26	21.71	10.63	8.25	12.44	21.71	7.15	8.43	4.31	3.51	4.81
ATAT1	2814.53728372911	0.623768412465373	0.630546820192175	0.117775283280601	5.29625907143213	1.18199111835249e-07	1.56362384790018e-06	5236	4863	3031	3948	2966	5225.61596080681	5062.70842892367	2977.59214018961	3651.64425735957	3338.56122339324	252.16	243.68	141.01	161.34	161.12	252.16	98.68	94.63	57.23	68.67	62.22
ATCAY	2982.18549103174	2.00366369834169	2.03821636407258	0.165810032258595	12.0840920844693	1.28178214969635e-33	1.29292144694966e-31	7843	7950	1600	2652	1648	7827.4457564186	8276.48200903623	1571.80713437921	2452.92820935096	1855.00637092112	153.95	162.75	30.09	43.72	35.38	162.75	60.25	63.2	12.21	18.61	13.66
ATF3	818.307534119955	-0.916447129776933	-0.941352223318839	0.18069126371195	-5.07189507090887	3.93873558330099e-07	4.87907991188732e-06	249	236	590	496	341	248.506183010102	245.691792972648	579.603880802332	458.767870225518	383.833235730645	12.72	12.66	29.12	21.28	18.57	29.12	4.98	4.92	11.82	9.06	7.17
ATIC	2433.61115050144	-0.333369484885431	-0.335901497728976	0.097166574845406	-3.43090703172185	0.000601566729570627	0.00396659525264741	1680	1585	2046	2498	1755	1676.66822271876	1650.09106721037	2009.94837308741	2310.48818512771	1975.44671175156	81.42	80.12	95.02	101.7	93.05	101.7	31.86	31.11	38.56	43.28	35.93
ATL1	1116.83312427386	0.362950994173193	0.365875257204063	0.106155146309041	3.41906169218177	0.000628374779742617	0.00411931876886591	1647	1348	1107	1362	1066	1643.73366834393	1403.35820731834	1087.49406109861	1259.76177267572	1199.9009656565	62.67	53.52	40.43	43.6	44.42	62.67	24.53	20.78	16.41	18.56	17.15
ATOH8	110.310335316172	1.15138380116771	1.18481901702132	0.224049389885659	5.13897316013805	2.76243848416515e-07	3.48824758216562e-06	142	171	72	85	54	141.718385491705	178.022443213232	70.7313210470643	78.6194938894537	60.7829757462019	2.39	3	1.16	1.2	0.99	3	0.93	1.17	0.47	0.51	0.38
ATP10D	308.564389114041	-0.611933691343915	-0.62082453520277	0.152368573091101	-4.01614111709271	5.91588401261939e-05	0.000501002351213634	197	233	350	374	286	196.60930944976	242.568592214521	343.832810645451	345.925773113596	321.924649322477	2.96	3.65	5.04	4.72	4.7	5.04	1.16	1.42	2.05	2.01	1.82
ATP1A3	3586.08393636119	2.05375888296209	2.09489362549899	0.181275405432836	11.3294954605578	9.37431654248567e-30	7.4580830107494e-28	7792	7770	1486	2643	1479	7776.54689965749	8089.08996354862	1459.81587605469	2444.6037923509	1664.77816904875	215.47	223.94	39.51	61.61	45.07	223.94	84.32	86.97	16.03	26.22	17.4
ATP1B1	1088.2475749962	0.860714082436213	0.875665920598897	0.159260140579935	5.4044538658699	6.50061516309924e-08	8.87666595921674e-07	2073	1780	873	1237	1071	2068.88882481904	1853.09911648861	857.617267695654	1144.14486989711	1205.52901896634	94.99	85.06	38.33	47.61	53.68	94.99	37.17	33.03	15.56	20.26	20.73
ATP2B2	60.7333659967349	1.84372967063769	1.95545479227093	0.310875498624351	5.93076546333287	3.01525657338781e-09	4.99477398754935e-08	141	169	34	50	38	140.720368692468	175.940309374481	33.4009016055581	46.2467611114434	42.7732051547347	1.57	1.96	0.36	0.47	0.46	1.96	0.61	0.76	0.15	0.2	0.18
ATP2B3	42.1152063130287	3.87122047975774	4.96841390960647	0.520409485883456	7.43879691813437	1.01606383162787e-13	2.6571323596861e-12	85	58	1	5	1	84.8314279351754	60.3818813237863	0.982379458987004	4.62467611114434	1.1256106619667	1.29	0.92	0.01	0.06	0.02	1.29	0.51	0.36	0.01	0.03	0.01
ATP2B4	2972.88053773906	-0.489580708283106	-0.48942074453583	0.108294639351674	-4.52082126330602	6.16001831579567e-06	6.29979905730075e-05	3400	3523	4889	5345	4551	3393.25711740702	3667.67875696033	4802.85317498746	4943.7787628133	5122.65412261046	38.19	41.24	52.62	50.41	55.87	55.87	14.94	16.02	21.35	21.45	21.57
ATP2C1	2705.25643297692	0.222114920324728	0.22362502770964	0.0881072917049791	2.52095957129705	0.0117035297844472	0.0496440590055674	3801	3177	3008	3309	2761	3793.4618539012	3307.46960285636	2954.99741263291	3060.61065035532	3107.81103769006	94.39	82.86	73.15	71.54	74.22	94.39	36.94	32.18	29.69	30.45	28.66
ATP6V0A1	3100.65509977869	0.530598934850405	0.532698844741815	0.0839726065882883	6.31871459524764	2.63747858399629e-10	4.94410531907092e-09	3813	3519	2750	2843	2142	3805.43805549205	3663.51448928283	2701.54351221426	2629.59083679667	2411.05803793268	91.46	88.06	63.3	57.36	56.35	91.46	35.79	34.2	25.69	24.41	21.76
ATP6V0B	1620.24450060812	0.773910103726372	0.793492875272332	0.233226451310286	3.31827757691497	0.000905744264136063	0.00569104275122348	1426	1319	1073	937	442	1423.17195571247	1373.16726665645	1054.09315949306	866.664303228449	497.519912589282	109.55	105.91	77.84	59.28	34.08	109.55	42.87	41.13	31.59	25.23	13.16
ATP6V0D1	1663.22306674076	0.466735649127237	0.470384445173692	0.120034360000306	3.88835037839204	0.000100927857515002	0.000809812250686187	1860	1770	1458	1525	1030	1856.31124658149	1842.68844729486	1432.30925120305	1410.52621389902	1159.3789818257	113.54	112.69	85.29	78.2	68.78	113.54	44.43	43.76	34.61	33.28	26.56
ATP6V0E2	1419.09602031014	0.835759634198986	0.841981789050006	0.105634347658418	7.91181706258578	2.53658952504569e-15	7.62146207294758e-14	2296	2399	1457	1497	1056	2291.44657104897	2497.51953958213	1431.32687174406	1384.62802767661	1188.64485903684	83.86	91.38	51.01	45.92	42.2	91.38	32.82	35.49	20.7	19.55	16.29
ATP6V1A	3322.33804495522	0.699477415902796	0.702366009311696	0.0850504730180765	8.22426250062277	1.96395540642795e-16	6.50023209322812e-15	4581	4017	2804	2828	2399	4571.91495730634	4181.96581513189	2754.59200299956	2615.71680846324	2700.33997805812	98.73	90.29	57.91	51.2	56.56	98.73	38.64	35.06	23.5	21.79	21.84
ATP6V1B1	51.3168864873377	3.24163093689743	3.53467967407427	0.375880041846579	8.62411029053931	6.45928464227603e-18	2.41099201647598e-16	145	137	14	12	11	144.712435889417	142.626167954461	13.7533124258181	11.0992226667464	12.3817172816337	7.57	7.46	0.7	0.53	0.63	7.57	2.96	2.9	0.28	0.22	0.24
ATP6V1G2	315.981146992827	1.33525617716418	1.35600231020024	0.155827865033812	8.56878952217214	1.04578478133036e-17	3.81115460310201e-16	781	665	254	310	291	779.451120204377	692.309501384791	249.524382582699	286.729918890949	327.55270263231	55.35	49.13	17.24	18.43	22.53	55.35	21.66	19.08	7	7.84	8.7
ATP8A1	874.688981465087	0.669414988424976	0.691647369087273	0.219241774591868	3.05331860075997	0.00226325508851543	0.0125913068713009	1372	1045	777	682	790	1369.27904855366	1087.91493074753	763.308839632902	630.805821560087	889.232422953694	16.38	13.01	8.9	6.84	10.33	16.38	6.41	5.05	3.61	2.91	3.99
ATP8A2	417.279087872444	0.966406411558008	0.981913007067604	0.159520374438056	6.05820049609575	1.37652757131689e-09	2.38757791438445e-08	630	766	377	381	320	628.750583519536	797.45726024173	370.3570560381	352.400319669198	360.195411829345	12.44	15.78	7.13	6.32	6.91	15.78	4.87	6.13	2.9	2.69	2.67
ATP8B2	1335.0727617817	0.344965620115864	0.348277744960468	0.117018111164646	2.94796776911304	0.00319870412791587	0.0168968953091217	1616	1728	1484	1505	1037	1612.79514756757	1798.96363668108	1457.85111713671	1392.02750945445	1167.25825645947	30.84	35.95	26.15	25.5	22.23	35.95	12.07	13.96	10.61	10.85	8.58
ATP8B5P	17.9847931688559	1.56131779786706	2.4043237208281	0.589474687633534	2.64865961273932	0.00808116789756798	0.0368821629927786	7	7	2	0	2	6.98611759466151	7.28746843562938	1.96475891797401	0	2.2512213239334	0.24	0.27	0.07	0	0.08	0.27	0.1	0.1	0.03	0	0.03
ATP9A	3973.28560702644	0.685264201595341	0.690758769301708	0.101295684513847	6.76498909982359	1.33319235931938e-11	2.84179593975173e-10	7249	7427	4860	5317	3743	7234.62377767161	7732.00401020278	4774.36417067684	4917.88057659089	4213.16070774136	93.53	99.94	60.09	57.63	52.83	99.94	36.6	38.81	24.39	24.53	20.4
ATRAID	1410.26222619783	-0.384681758674046	-0.387019675857163	0.110827729281465	-3.47098836336422	0.000518546470475871	0.00346912297224007	1248	1270	1793	1918	1331	1245.52496544822	1322.15498760705	1761.4063699637	1774.02575623497	1498.18779107768	125.72	135.04	176.7	167.72	149.88	176.7	49.2	52.44	71.71	71.38	57.87
ATRNL1	930.703170277125	1.01419092053907	1.0300578642026	0.161600515001503	6.27591391357656	3.47586471823235e-10	6.38850363505047e-09	1576	1312	659	740	736	1572.87447559808	1365.87979822082	647.388063472436	684.452064449362	828.449447207493	26.09	22.07	12.23	11.08	11.77	26.09	10.21	8.57	4.96	4.72	4.54
ATXN1	864.667582560789	-0.528355898826805	-0.531879944613208	0.108620928626109	-4.86421820831135	1.14910088271379e-06	1.33191953204295e-05	672	697	981	1065	960	670.667289087505	725.623642804812	963.714249266251	985.056011673744	1080.58623548803	6.2	6.72	8.71	8.28	9.73	9.73	2.42	2.61	3.53	3.52	3.76
ATXN7L2	266.733610075763	0.579341296519273	0.594702703453294	0.193623216487506	2.99210656154272	0.00277059534404582	0.0149666906918076	426	405	307	356	185	425.155156475115	421.632102347129	301.59049390901	329.276939113477	208.23797246384	17.98	17.83	12.42	12.62	8.54	17.98	7.04	6.92	5.04	5.37	3.3
AUTS2	4272.0388747093	0.536374862715528	0.540764003499141	0.102890545440745	5.21306268149222	1.85748097482682e-07	2.39550019782461e-06	6862	6581	4370	4894	4717	6848.39127636675	6851.261396411	4292.99823577321	4526.63297758808	5309.50549249693	103.3	103.54	62.98	61.66	77.59	103.54	40.42	40.21	25.56	26.24	29.96
AVIL	157.311878938336	0.89185021634279	0.924552612410321	0.261985359438622	3.4041986859641	0.0006635846659177	0.00433504462168132	78	85	43	50	38	77.8453103405139	88.4906881469282	42.2423167364412	46.2467611114434	42.7732051547347	2.6	2.96	1.37	1.4	1.39	2.96	1.02	1.15	0.56	0.6	0.54
AXL	3692.62948629476	-1.23844994981824	-1.2624820243815	0.160633545026379	-7.70978409033348	1.26030773406236e-14	3.58944115317996e-13	855	1023	2559	2509	1836	853.304363347941	1065.01145852127	2513.90903554774	2320.66247257223	2066.62117537086	17.84	23.05	51.23	45.24	43.8	51.23	6.98	8.95	20.79	19.25	16.91
AZIN2	211.577948013962	-0.637925574303222	-0.64933531265839	0.206653446861416	-3.08693411114996	0.00202232417189631	0.01143868672128	191	162	341	325	185	190.621208654335	168.652840938851	334.991395514568	300.603947224382	208.23797246384	9.93	8.57	16.44	14.22	10.55	16.44	3.89	3.33	6.67	6.05	4.07
B2M	1194.68308165704	-0.98277058920649	-1.00360012230634	0.166099317731943	-5.91676475632801	3.28335768577717e-09	5.41770003341577e-08	466	384	912	840	826	465.075828444609	399.76969704024	895.930066596147	776.945586672249	929.754406784496	49.75	42.75	93.3	75.32	96.45	96.45	19.47	16.6	37.86	32.06	37.24
B3GALNT2	1647.7336990683	-0.473584954650163	-0.476486651304926	0.108509065459207	-4.36447362850252	1.27429220241919e-05	0.000122903560968672	1474	1245	1949	2023	1769	1471.07676207587	1296.12831462265	1914.65756556567	1871.143954569	1991.2052610191	31.36	27.92	40.12	36.33	40.68	40.68	12.27	10.84	16.28	15.46	15.71
B3GALT2	138.541992951771	0.930369002192746	0.995355921209148	0.263192117648212	3.53494249944178	0.000407863901730341	0.00280733618144694	486	381	154	279	226	485.036164429356	396.646496282114	151.286436683999	258.056927001854	254.388009604475	13.63	11.14	4.14	6.57	6.93	13.63	5.33	4.33	1.68	2.8	2.68
B3GAT1	1793.05170604235	1.12768523194534	1.13908752234674	0.133028351150909	8.47702931133891	2.3101676061444e-17	8.2765539648463e-16	2643	2784	1392	1504	896	2637.75840038434	2898.33030354174	1367.47220690991	1391.10257423222	1008.54715312216	73.83	81.07	37.28	35.34	27.37	81.07	28.89	31.48	15.13	15.04	10.57
B3GNT2	264.351962823517	-0.789860722778651	-0.821465142662184	0.221551225395031	-3.56513813620444	0.000363664600877695	0.00254130322741172	122	116	197	192	243	121.758049506958	120.763762647573	193.52875342044	177.587562667943	273.523390857909	4.44	4.41	6.87	5.87	9.68	9.68	1.74	1.71	2.79	2.5	3.74
B4GALNT1	379.910310650402	1.28852432938154	1.30899775757374	0.159221933024209	8.09263086377443	5.83896147426818e-16	1.85294084537357e-14	699	751	322	339	235	697.613742666913	781.841256451095	316.326185793815	313.553040335586	264.518505562175	29.85	33.22	13.61	11.33	10.49	33.22	11.68	12.9	5.52	4.82	4.05
B4GALT1	525.191749703122	-0.486391148672862	-0.491718098955487	0.13950066544069	-3.4866582688787	0.000489095887534629	0.00329420465427735	373	403	597	503	551	372.260266115535	419.549968508377	586.480537015241	465.24241678112	620.211474743653	8.81	9.92	13.51	9.98	14.23	14.23	3.45	3.85	5.48	4.25	5.5
B4GALT4	539.441251399711	-0.445370112426619	-0.448569900085821	0.11979972574217	-3.71762213700833	0.000201106766784997	0.00149998031247296	510	437	601	722	637	508.988567611053	454.946243767149	590.410054851189	667.803230449242	717.013991672789	22.51	20.18	25.5	26.87	30.74	30.74	8.81	7.84	10.35	11.44	11.87
B4GALT6	752.411560285085	-0.787017400710399	-0.804401490424004	0.194756949520083	-4.04102345333378	5.32184351501722e-05	0.000454837527753713	508	452	763	731	1011	506.992534012578	470.562247557783	749.555527207084	676.127647449302	1137.99237924834	10.44	9.69	15.02	12.62	22.72	22.72	4.08	3.76	6.1	5.37	8.77
BACE2	61.5059126343201	0.974979880967742	1.06133943108566	0.358171265835222	2.72210524396529	0.00648674806017837	0.0306281506346566	105	90	28	58	55	104.791763919923	93.6960227438064	27.5066248516361	53.6462428892743	61.9085864081686	1.15	1.03	0.3	0.54	0.67	1.15	0.45	0.4	0.12	0.23	0.26
BACH2	2328.14434278477	1.42605545779614	1.43589563306971	0.115885207208374	12.3057592263001	8.43396024537415e-35	8.98879813321449e-33	2831	2598	1185	950	910	2825.38555864096	2704.69185653788	1164.1196588996	878.688461117424	1024.3057023897	30.42	29.16	12.22	8.6	10.67	30.42	11.91	11.32	4.96	3.66	4.12
BAG2	204.456199616513	-0.871492016126307	-0.898396655881587	0.196029837216384	-4.4457110636904	8.76016243446858e-06	8.67619594474018e-05	104	85	176	170	186	103.793747120685	88.4906881469282	172.898784781713	157.238987778907	209.363583125807	5.12	4.37	8.31	7.03	10.02	10.02	2	1.7	3.37	2.99	3.87
BAG3	959.63618740273	-0.605044777785531	-0.617950114807277	0.178667116310191	-3.3864361292712	0.000708067566623157	0.00459200649980712	560	641	968	1107	752	558.889407572921	667.323895319776	950.94331629942	1023.90329100736	846.45921779896	21.86	26.1	36.22	36.31	32.12	36.31	8.56	10.14	14.7	15.45	12.4
BAHCC1	3287.59554476359	0.81684555272794	0.828864021122813	0.145524622190046	5.61310890511153	1.98723439754634e-08	2.92070026893497e-07	4640	5810	3499	3211	2318	4630.79794846134	6048.59880157239	3437.34572699553	2969.96699857689	2609.16551443881	44.24	57.77	31.97	25.72	24.17	57.77	17.31	22.43	12.97	10.95	9.33
BAIAP3	282.443743090359	1.14589259714846	1.18541727229283	0.241080251154272	4.75315830169424	2.00263424860403e-06	2.22243876731132e-05	403	381	225	218	91	402.200770092655	396.646496282114	221.035378272076	201.635878445893	102.43057023897	8.84	8.57	4.69	3.95	2.16	8.84	3.46	3.33	1.9	1.68	0.83
BARHL2	11.3329320661715	-2.78758601709111	-3.91872809723971	0.588235245681299	-4.73889661926413	2.14885093545962e-06	2.36918854601813e-05	3	1	15	46	31	2.99405039771207	1.04106691937563	14.7356918848051	42.5470202225279	34.8939305209678	0.21	0.07	0.98	2.65	2.32	2.65	0.08	0.03	0.4	1.13	0.9
BARX1	89.6273645007846	6.20849629293926	7.08507887266988	0.400965232611442	15.4838768750697	4.4577959716684e-54	1.23839033665398e-51	363	351	2	3	3	362.280098123161	365.414488700845	1.96475891797401	2.7748056666866	3.37683198590011	25.12	25.33	0.13	0.17	0.23	25.33	9.83	9.84	0.05	0.07	0.09
BBS2	1102.82331802468	-0.28500809477025	-0.28579704196856	0.0987104427474949	-2.88731452151736	0.00388545614054805	0.0199826827792799	1119	1134	1387	1604	1202	1116.7807983466	1180.56988657196	1362.56030961497	1483.5960964551	1352.98401568398	39.78	42.04	47.25	47.9	46.74	47.9	15.57	16.33	19.18	20.39	18.05
BBX	3800.4078214781	-0.964924908853042	-0.980986435452855	0.166938845894226	-5.78011009770865	7.46517558618538e-09	1.1659434606774e-07	2355	2280	3914	4498	5316	2350.32956220398	2373.63257617643	3845.03320247513	4160.35862958544	5983.74627901499	25.8	26.02	41.04	41.34	63.59	63.59	10.1	10.11	16.66	17.6	24.56
BCAM	812.444690106712	-0.71287971495515	-0.721022134951653	0.155320034705877	-4.5897473323715	4.43782870472146e-06	4.68265536925342e-05	627	660	1325	1117	808	625.756533121824	687.104166787913	1301.65278315778	1033.15264322964	909.493414869095	23.82	26.27	48.29	34.98	30.13	48.29	9.32	10.2	19.6	14.89	11.63
BCAR3	1235.37866228118	-0.732709518922182	-0.743152298618418	0.146614994625451	-4.99750738861325	5.80761142236121e-07	7.04479478620852e-06	658	753	1429	1284	909	656.695053898182	783.923390289847	1403.82024689243	1187.61682534187	1023.18009172773	22.43	26.23	46.07	37.16	33.07	46.07	8.78	10.19	18.7	15.81	12.77
BCAT1	5684.00259881038	-0.616850369143971	-0.636632061046976	0.212600444492449	-2.90145380747724	0.00371435536827875	0.0192370006329009	3127	2706	5139	3439	4993	3120.79853121522	2817.12708383044	5048.44803973421	3180.85222924507	5620.17403519974	31.89	28.72	50.03	29.35	55.63	55.63	12.48	11.15	20.3	12.49	21.48
BCCIP	3177.59330506752	-0.362072381756844	-0.367113200277109	0.139809582062801	-2.58975369509513	0.00960446239553744	0.0424129059687393	2433	2180	2658	2998	3294	2428.17487254449	2269.52588423887	2611.16460198746	2772.95579624214	3707.76152051832	139.24	130.65	148.61	147.04	210.18	210.18	54.49	50.74	60.31	62.58	81.16
BCKDHB	643.553582518871	-0.416076580154302	-0.419012524855646	0.148375715072417	-2.80420943515742	0.00504401287569868	0.0247684271780903	650	571	865	774	826	648.710919504283	594.449210963483	849.758232023758	715.899862005143	929.754406784496	21.54	20.96	28.59	23.27	24.6	28.59	8.43	8.14	11.6	9.91	9.5
BCL11A	339.210834583161	1.11857629153232	1.23606356513644	0.335741526062175	3.33165904334745	0.00086329954667198	0.00545062373990438	1149	1019	275	507	593	1146.72130232372	1060.84719084376	270.154351221426	468.942157670036	667.487122546254	28.86	27.72	7.35	12.43	16.15	28.86	11.29	10.77	2.98	5.29	6.24
BCL11B	213.477701314046	3.63660238132469	3.89924575479227	0.335773560694045	10.8305203477243	2.46749113425905e-27	1.74225436504808e-25	1190	938	38	86	90	1187.63999109246	976.520770374337	37.3304194415061	79.5444291116826	101.304959577003	14.71	12.15	0.46	0.88	1.22	14.71	5.75	4.72	0.19	0.38	0.47
BCL2	802.42315582304	-0.314545147684036	-0.316130840989331	0.0965664144238148	-3.25729343437716	0.0011248009136399	0.00685889754679441	704	677	897	913	803	702.6038266631	704.802304417299	881.194374711342	844.465857894956	903.865361559262	13.47	12.54	15.58	15.29	16.74	16.74	5.27	4.87	6.32	6.51	6.46
BCL2L11	1031.92520410635	-0.242164047259497	-0.242555829352161	0.0882280486998658	-2.74475125346239	0.00605567789765111	0.0289313554140388	1057	1028	1248	1358	1146	1054.90375679389	1070.21679311814	1226.00956481578	1256.0620317868	1289.94981861384	21.08	21.28	24.66	23.11	27.16	27.16	8.25	8.26	10.01	9.83	10.49
BCL2L14	48.3722417193073	-1.38941792287123	-1.4949000356053	0.346785734340254	-4.00656020500539	6.16094266081878e-05	0.000518464590518362	19	30	71	78	62	18.9623191855098	31.2320075812688	69.7489415880773	72.1449473338516	69.7878610419355	1.02	1.68	3.66	3.53	3.65	3.66	0.4	0.65	1.49	1.5	1.41
BCL2L15	17.6839327714674	1.48839896116508	1.73688518344669	0.471453945984775	3.15703999052571	0.00159379486866177	0.00930042969846499	34	24	6	7	13	33.9325711740702	24.985606065015	5.89427675392202	6.47454655560207	14.6329386055671	0.68	0.5	0.11	0.12	0.28	0.68	0.26	0.19	0.05	0.05	0.11
BCL6	313.469467723849	-0.591585124206893	-0.600567624935855	0.16064602955556	-3.68253809847377	0.000230923343634619	0.00169624056403652	215	194	296	362	286	214.573611836032	201.966982358871	290.784319860153	334.82655044685	321.924649322477	5.84	5.6	7.88	8.47	8.5	8.5	2.29	2.17	3.2	3.61	3.28
BCL7A	2439.89572913569	0.466433815029406	0.470468927048622	0.104615810459849	4.45854037720639	8.25196540109213e-06	8.22091744191107e-05	3593	3714	2728	3074	2259	3585.87435965983	3866.52253856108	2679.93116411655	2843.25087313154	2542.75448538278	95.78	103.09	69.64	68.89	65.94	103.09	37.48	40.03	28.26	29.32	25.46
BEAN1	17.0671346805733	1.515512093324	1.95892131419629	0.543981356698812	2.78596329572945	0.00533689143463227	0.0260330921851694	20	13	9	3	1	19.9603359847472	13.5338699518831	8.84141513088303	2.7748056666866	1.1256106619667	0.71	0.48	0.31	0.09	0.1	0.71	0.28	0.19	0.12	0.04	0.04
BEND3	1025.67137732667	-0.248566021228545	-0.248843651639212	0.0885969648758755	-2.80558167626607	0.00502258505361581	0.0246846654056188	973	1037	1270	1296	1073	971.070345657949	1079.58639539252	1247.62191291349	1198.71604800861	1207.78024029027	14.39	15.99	18	16.1	17.36	18	5.63	6.21	7.3	6.85	6.7
BEND3P3	2.89192697351341	1.7039016921272	3.02052978021184	0.674213810811984	2.52724234479136	0.0114962143525039	0.0490119113261066	11	10	3	1	0	10.9781847916109	10.4106691937563	2.94713837696101	0.924935222228867	0	0.18	0.17	0.05	0.01	0	0.18	0.07	0.07	0.02	0.01	0
BEND5	417.791578456315	0.523377396823126	0.532915324640875	0.14993694244326	3.49065005791475	0.000481846935457065	0.0032492551405712	753	680	482	640	396	751.506649825731	707.925505175426	473.506899231736	591.958542226475	445.741822138814	42.56	40.27	26.09	30.53	24.74	42.56	16.66	15.64	10.59	12.99	9.55
BEST3	22.3166490991261	6.18783232679454	9.5316454010683	0.589722391932055	10.492788490737	9.32354095200899e-26	6.08484139907369e-24	158	112	0	0	0	157.686654279503	116.59949497007	0	0	0	6.2	4.74	0	0	0	6.2	2.43	1.84	0	0	0
BEX1	1379.92185012669	0.392647848423046	0.396978807097772	0.127671148596152	3.07546264555876	0.00210176253972162	0.0118170099529272	1921	1666	1209	1464	1440	1917.19027133496	1734.41748767979	1187.69676591529	1354.10516534306	1620.87935323205	237.63	214.87	143.37	152.16	194.85	237.63	92.99	83.44	58.18	64.76	75.24
BHLHE22	9.41794993581298	-2.98687133207915	-3.90794645978501	0.584851538658546	-5.10705903062175	3.27211551853517e-07	4.0801522867621e-06	3	1	24	37	30	2.99405039771207	1.04106691937563	23.5771070156881	34.2226032224681	33.7683198590011	0.09	0.03	0.67	0.91	0.96	0.96	0.03	0.01	0.27	0.39	0.37
BIN1	1291.33460978789	0.497023038596702	0.505021187042111	0.166748741812342	2.98067039783754	0.00287618174565603	0.0154533214527226	1551	1513	1301	1290	735	1547.92405561714	1575.13424901532	1278.07567614209	1193.16643667524	827.323836545526	61.34	62.3	53.33	45.67	33.84	62.3	24.01	24.19	21.64	19.44	13.07
BLCAP	1615.46608571797	1.04293152706266	1.0526947081657	0.115805120768181	9.0059189105325	2.1386718074822e-19	8.79658554601782e-18	3551	3396	1683	2089	1360	3543.95765409186	3535.46325819963	1653.34462947513	1932.1896792361	1530.83050027471	174.65	172.76	79.34	86.01	72.17	174.65	68.35	67.09	32.2	36.61	27.87
BLOC1S2	1225.28876054576	0.338157812821682	0.339738974929906	0.104692333301749	3.23001505608847	0.00123783699299096	0.00745959661565605	1195	973	866	991	752	1192.63007508864	1012.95811255248	850.740611482745	916.610805228808	846.45921779896	43.27	37.13	30.64	30.35	29.81	43.27	16.93	14.42	12.43	12.92	11.51
BLVRA	508.460810388075	-0.589690282814075	-0.593555904849475	0.118407175582951	-4.98019043111928	6.35217367286394e-07	7.650599506777e-06	409	440	697	719	541	408.188870888079	458.069444525276	684.718482913942	665.028424782556	608.955368123986	39.58	44.32	64.39	58.45	57.27	64.39	15.49	17.21	26.13	24.88	22.11
BLVRB	130.752161531804	-0.793378030801	-0.812146782213544	0.225191836784974	-3.52312074064462	0.000426497015994955	0.00292134940705356	109	100	216	215	132	108.783831116872	104.106691937563	212.193963141193	198.861072779206	148.580607379605	13.59	13	25.8	22.51	18	25.8	5.32	5.05	10.47	9.58	6.95
BMF	714.112027500755	-0.77115062242608	-0.772972186774435	0.114338016184318	-6.74448139088707	1.53574570567216e-11	3.25309334104005e-10	529	631	1029	1102	893	527.950886796562	656.91322612602	1010.86846329763	1019.27861489621	1005.17032113626	11.48	14.12	21.11	19.87	21.11	21.11	4.49	5.48	8.57	8.46	8.15
BMP2	147.137815995843	1.97462734435913	2.05094677930733	0.24756532823949	7.97618696608806	1.50923268869922e-15	4.60819047616162e-14	112	153	38	37	23	111.777881514584	159.283238664471	37.3304194415061	34.2226032224681	25.8890452252341	3.55	5.05	1.15	0.98	0.8	5.05	1.39	1.96	0.47	0.42	0.31
BMP5	35.5920735407301	-2.70847823872963	-2.98303993745531	0.447888095039274	-6.04722087666146	1.47365666166711e-09	2.54044616364302e-08	10	10	100	57	81	9.98016799237358	10.4106691937563	98.2379458987004	52.7213076670454	91.1744636193028	0.46	0.48	4.45	2.23	4.12	4.45	0.18	0.19	1.81	0.95	1.59
BMP6	163.797224901688	-1.43155504658811	-1.49630090121225	0.242949528160194	-5.89239690000212	3.80633583506605e-09	6.21408160510879e-08	70	41	163	169	143	69.8611759466151	42.6837436944007	160.127851814882	156.314052556679	160.962324661238	2.25	1.37	5.02	4.56	5.03	5.03	0.88	0.53	2.04	1.94	1.94
BMP7	1229.88818977502	-0.462927659536278	-0.46724251473471	0.138357744318924	-3.34587457908536	0.000820234878877889	0.00521173612953308	1018	1149	1590	1839	1174	1015.98110162363	1196.18589036259	1561.98333978934	1700.95587367889	1321.46691714891	25.06	29.5	37.5	38.03	31.61	38.03	9.81	11.45	15.22	16.18	12.21
BMPR1A	2125.18678710561	-0.352454972783586	-0.354658696205429	0.122145679745726	-2.88552958661577	0.00390755731406337	0.0200598201284816	1987	1947	2456	2453	2677	1983.05938008463	2026.95729202434	2412.72395127208	2268.86610012741	3013.25974208486	54.64	55.84	64.72	56.67	80.53	80.53	21.38	21.68	26.26	24.12	31.09
BMPR1B	530.553798912697	-1.37301056338678	-1.39427598332278	0.163712991027412	-8.38669280165362	5.00009360317497e-17	1.73630299588941e-15	273	261	698	661	756	272.458586191799	271.718465957038	685.700862372929	611.382181893281	850.961660446827	4.85	4.84	11.96	9.86	14.69	14.69	1.9	1.88	4.85	4.2	5.67
BMS1	3916.70163217006	-0.34648545960669	-0.348926202395504	0.0885652451789086	-3.91220572931021	9.14569475932668e-05	0.00074225547601317	2148	2384	2837	3131	2803	2143.74008476185	2481.90353579149	2787.01052514613	2895.97218079858	3155.08668549267	26.23	30.36	33.21	32.12	37.45	37.45	10.26	11.79	13.48	13.67	14.46
BMS1P4	213.543661349076	0.72325750975416	0.73826912992513	0.209456509026209	3.45301997592092	0.000554347950296099	0.00368246976311944	164	184	122	122	76	163.674755074927	191.556313165115	119.850293996414	112.842097111922	85.5464103094693	8.47	9.9	6.03	5.29	4.29	9.9	3.32	3.84	2.45	2.25	1.66
BMS1P5	405.373144183157	0.576518625265914	0.587470513830868	0.176888391634029	3.25922249583621	0.00111718015039717	0.00681884954913533	578	488	380	319	370	576.853709959193	508.040656655306	373.304194415061	295.054335891009	416.47594492768	13.54	11.91	8.53	6.27	9.48	13.54	5.3	4.62	3.46	2.67	3.66
BMS1P6	280.386118950514	0.945243584000193	0.992537295721522	0.285656404078453	3.30902290480626	0.000936221776132411	0.00587165589131748	393	406	282	140	185	392.220602100282	422.673169266504	277.031007434335	129.490931112041	208.23797246384	8.28	8.92	5.69	2.48	4.27	8.92	3.24	3.47	2.31	1.06	1.65
BOC	3825.68715670653	-0.629552808463293	-0.634400879180756	0.138553777694915	-4.54374336764402	5.52639338980571e-06	5.71038185266144e-05	3149	3649	5819	6583	3868	3142.75490079844	3798.85318880166	5716.46607184538	6088.84856793263	4353.8620404872	73.29	89.52	128.92	125.94	96.53	128.92	28.68	34.77	52.32	53.6	37.27
BOK	824.981718399367	-1.07326341209521	-1.14726910899466	0.287446139122099	-3.73378962532983	0.000188620062966196	0.00141745258848122	208	265	817	552	259	207.58749424137	275.882733634541	802.604017992382	510.564242670335	291.533161449376	7.87	10.46	29.64	17.55	10.73	29.64	3.08	4.06	12.03	7.47	4.14
BRD1	3448.36952088593	0.204991272957127	0.205378758479886	0.0806406797413037	2.54203304851523	0.0110209752269066	0.0474254561186284	2944	3094	2561	2994	2423	2938.16145695478	3221.06104854819	2515.87379446572	2769.25605535323	2727.35463394532	66.37	72.78	55.4	56.88	59.67	72.78	25.97	28.26	22.48	24.21	23.04
BRE	830.535453824215	-0.535558634316397	-0.538349051206819	0.102696779421831	-5.21495062777549	1.83866201043465e-07	2.37303628551604e-06	727	693	1003	1215	926	725.558213045559	721.459375127309	985.326597363965	1123.79629500807	1042.31547298117	40.58	39.87	53.6	56.78	56.75	56.78	15.88	15.48	21.75	24.17	21.91
BRINP1	121.82147597725	1.5141657134072	1.57769376015343	0.263543543551639	5.74541001081482	9.16985151492434e-09	1.4178129906196e-07	234	174	53	83	71	233.535931021542	181.145643971359	52.0661113263112	76.769623444996	79.9183569996358	7.3	5.66	1.58	2.18	2.42	7.3	2.86	2.2	0.64	0.93	0.94
BRIP1	929.410793140647	-0.47035700084295	-0.480241039962071	0.179854844744667	-2.61520339644282	0.00891743344874183	0.0399457645314246	627	564	777	757	957	625.756533121824	587.161742527853	763.308839632902	700.175963227253	1077.20940350213	7.55	7.08	8.96	7.65	12.6	12.6	2.95	2.75	3.64	3.26	4.87
BRK1	3377.74417103881	0.178212670230355	0.178692903852508	0.0689617692190283	2.58422416142394	0.00975983386174448	0.0429473239732853	3794	3344	3353	3390	2846	3786.47573630654	3481.32777839209	3293.91832598342	3135.53040335586	3203.48794395723	335.5	308.4	284.13	251.81	275.3	335.5	131.3	119.77	115.31	107.17	106.3
BRSK1	2132.54521655819	1.05206177565655	1.07671860447632	0.198316141311712	5.3049730026913	1.12689672929263e-07	1.49541049135418e-06	3086	3305	1555	2186	964	3079.87984244649	3440.72616853644	1527.60005872479	2021.9083957923	1085.0886781359	99.96	111.65	48.27	59.48	34.16	111.65	39.12	43.36	19.59	25.32	13.19
BRSK2	1899.62990491496	0.81172530897945	0.820856551063871	0.139246380035887	5.82941767513276	5.5621128209596e-09	8.90884346540467e-08	2484	2769	1625	1881	1078	2479.0737293056	2882.71429975111	1596.36662085388	1739.8031530125	1213.4082936001	57.35	66.77	36.35	36.76	27.55	66.77	22.44	25.93	14.75	15.64	10.64
BSN	1539.2425660317	1.5765779748977	1.60802315766727	0.178967869927953	8.80927942838225	1.25952861079524e-18	4.97528481084758e-17	2811	3687	1301	1039	915	2805.42522265621	3838.41373173793	1278.07567614209	961.007695895793	1029.93375569953	17.23	23.57	7.64	5.35	6.14	23.57	6.74	9.15	3.1	2.28	2.37
BTAF1	3257.59755136144	-0.297565085593052	-0.299722484518135	0.105647775410491	-2.81657691737353	0.00485384188607586	0.0240400021790779	2647	2656	3016	3709	3190	2641.75046758129	2765.07373786166	2962.8564483048	3430.58473924687	3590.69801167378	37.02	38.74	40.42	43.57	48.8	48.8	14.49	15.04	16.4	18.55	18.84
BTBD11	30.2233441633665	-1.76809065556097	-1.88251246284813	0.374713819275404	-4.71850933862002	2.37579064347319e-06	2.5991057614136e-05	21	12	58	65	61	20.9583527839845	12.4928030325075	56.9780086212462	60.1207894448764	68.6622503799688	0.45	0.23	1.16	1.17	1.6	1.6	0.18	0.09	0.47	0.5	0.62
BTBD3	1779.55637322204	0.563974588504204	0.568208851285606	0.0994105223211708	5.67318806234758	1.40164210169974e-08	2.10943401912999e-07	3041	2623	1811	2050	1920	3034.96908648081	2730.71852952227	1779.08920022546	1896.11720556918	2161.17247097607	63.72	57.38	36.55	36.22	44.39	63.72	24.94	22.28	14.83	15.42	17.14
BTBD6	530.216368068239	0.596960514678855	0.612136068745181	0.215253593735986	2.77328942257309	0.00554927421999113	0.0268910497374806	615	583	456	525	233	613.780331530975	606.94201399599	447.965033298074	485.590991670155	262.267284238242	31.32	30.96	22.25	22.46	12.98	31.32	12.26	12.02	9.03	9.56	5.01
BTF3	8368.27531900019	-0.431613566916277	-0.435018758648217	0.130962577361972	-3.29570153253264	0.00098176258123429	0.00610530227581515	8284	7340	9091	11295	11449	8267.57116488227	7641.4311882171	8930.81166165085	10447.1433350751	12887.1164688568	847.97	785.97	892.18	976.27	1283.06	1283.06	331.85	305.23	362.06	415.51	495.44
BTG2	2119.1858734786	0.612590439096637	0.618471001259943	0.111345198327101	5.50172300467791	3.76097511307536e-08	5.31555331661176e-07	3716	3824	2239	2966	2283	3708.63042596602	3981.03989969239	2199.5476086719	2743.35786913082	2569.76914126998	137.26	147.32	79.26	92.04	92.25	147.32	53.72	57.21	32.16	39.17	35.62
BTG3	1035.91452574682	-0.982774884030885	-0.990007767174807	0.108551220517221	-9.05355904197295	1.38382752928499e-19	5.80453992853054e-18	626	536	1139	1297	1072	624.758516322586	558.011868785336	1118.9302037862	1199.64098323084	1206.6546296283	43.27	39.13	76.07	75.83	81.26	81.26	16.93	15.19	30.87	32.27	31.38
BTN2A2	380.597315912888	-0.468572732369885	-0.472490192099017	0.141132579984125	-3.32008904267597	0.000899887409522243	0.00565633977810234	349	335	414	580	451	348.307862933838	348.757417990835	406.70509602062	536.462428892743	507.650408546983	10.25	10.32	11.91	14.18	15.09	15.09	4.01	4.01	4.83	6.03	5.83
BTN2A3P	89.8481365273189	-0.816134677357984	-0.858566192090052	0.285997454126481	-2.85364315514868	0.00432210498671518	0.0217788852527135	49	69	112	134	83	48.9028231626305	71.8336174369182	110.026499406544	123.941319778668	93.4256849432362	1.98	2.91	4.34	4.55	3.67	4.55	0.78	1.13	1.76	1.94	1.42
BTNL9	7.36041437298745	1.95237404913659	4.91318631874593	0.671708747571574	2.90657826951785	0.00365405470908776	0.0189768958321181	7	4	0	0	0	6.98611759466151	4.16426767750251	0	0	0	0.2	0.12	0	0	0	0.2	0.08	0.05	0	0	0
BZRAP1	464.358034888165	1.53788433457077	1.58898033521826	0.227930334855263	6.74716832029987	1.50758350642108e-11	3.20545923460622e-10	839	959	348	418	164	837.336094560143	998.383175681226	341.868051727477	386.622922891667	184.600148562539	10.9	13.03	4.33	4.54	2.34	13.03	4.27	5.06	1.76	1.93	0.9
BZRAP1-AS1	58.3899757595435	1.82639705349442	1.92138288489818	0.292619283830037	6.24154713793656	4.33263824586248e-10	7.91173358991223e-09	123	96	26	36	26	122.756066306195	99.9424242600601	25.5418659336621	33.2976680002392	29.2658772111342	5.44	4.46	1.01	1.38	1.26	5.44	2.13	1.73	0.41	0.59	0.49
BZW2	1959.50116729551	0.546717960100152	0.550266735651788	0.104898371097614	5.21188226642148	1.86934175654175e-07	2.40896314877236e-06	2634	2354	1839	2033	1344	2628.7762491912	2450.67152821022	1806.5958250771	1880.39330679129	1512.82072968325	143.94	133.99	96.36	93.76	80.28	143.94	56.33	52.04	39.1	39.91	31
C10orf2	878.281776585732	-0.361640709820668	-0.368819097372074	0.135432644541799	-2.67026248393942	0.00757919722146189	0.0349108660274241	417	416	628	604	415	416.173005281978	433.08383846026	616.934300243838	558.660874226236	467.128424716181	12.81	14.32	20.53	18.3	13.42	20.53	5.01	5.56	8.33	7.79	5.18
C10orf35	265.709368638888	1.04109508154918	1.07827876322308	0.227188091820083	4.58252487271056	4.59395045265615e-06	4.8263536497651e-05	594	509	307	354	148	592.821978746991	529.903061962194	301.59049390901	327.427068669019	166.590377971072	57.77	51.63	28.61	28.92	15.75	57.77	22.61	20.05	11.61	12.31	6.08
C11orf1	353.953083382413	-0.46781037059105	-0.47174683133367	0.139889049907461	-3.34415289045508	0.000825342390447289	0.00523878608409042	369	302	454	554	410	368.268198918585	314.402209651439	446.0002743801	512.414113114792	461.500371406348	39.56	33.77	46.65	49.89	48.09	49.89	15.48	13.11	18.93	21.24	18.57
C11orf24	674.865249269479	-0.341866822598912	-0.345023013773953	0.123670352793648	-2.76433934953949	0.00570381860184918	0.0274984096804939	548	548	643	771	698	546.913205982072	570.504671817843	631.669992128643	713.125056338457	785.676242052758	27.82	28.87	30.41	31.74	37.36	37.36	10.89	11.21	12.34	13.51	14.43
C11orf95	3487.38983233355	0.837030572665413	0.85166424754142	0.162977854998778	5.13585463909613	2.80864693335924e-07	3.54395613795277e-06	5760	5760	3599	4205	2074	5748.57676360718	5996.54545560361	3535.58367289423	3889.35260947239	2334.51651291894	101.85	106.22	60.98	62.46	40.12	106.22	39.86	41.25	24.75	26.58	15.49
C11orf96	73.4083824290996	2.79644809456853	3.02730476988657	0.353900747970111	7.90178633588168	2.74934413276779e-15	8.18811699013761e-14	130	113	13	26	7	129.742183900857	117.640561889446	12.770932966831	24.0483157779505	7.87927463376691	10.1	9.16	0.97	1.7	0.59	10.1	3.95	3.56	0.39	0.72	0.23
C12orf75	999.91000900037	-0.470796309363238	-0.474469522221071	0.11952333820286	-3.93894879813501	8.18393914333472e-05	0.000670623949337283	855	779	1270	1300	903	853.304363347941	810.991130193613	1247.62191291349	1202.41578889753	1016.42642775593	64.48	61.27	91.78	82.36	74.5	91.78	25.23	23.79	37.25	35.05	28.77
C14orf1	978.547941662013	-0.410547161071296	-0.413204109311557	0.138961662885046	-2.9543915389881	0.0031328625409304	0.0166164283626312	1019	996	1228	1354	1463	1016.97911842287	1036.90265169812	1206.36197563604	1252.36229089789	1646.76839845728	67.72	69.04	78.21	75.59	106.36	106.36	26.5	26.81	31.74	32.17	41.07
C14orf132	6174.37451376093	0.571898403948062	0.580936057947102	0.123995032935217	4.61226865633286	3.98297732832317e-06	4.2396692089048e-05	10079	11115	7535	8294	5877	10059.0113195133	11571.4588088601	7402.22922346707	7671.41273316622	6615.21386037831	133.06	150.25	97.13	94.35	84.03	150.25	52.07	58.35	39.42	40.15	32.45
C14orf159	573.518057881944	-0.448907861703603	-0.4542273529179	0.153180978228464	-2.93057184315714	0.00338338748759627	0.0177014153642502	482	462	801	703	478	481.044097232407	480.972916751539	786.88594664859	650.229461226894	538.041896420084	17.21	16.98	27.62	20.74	18.31	27.62	6.73	6.6	11.21	8.83	7.07
C15orf27	15.3653707579046	3.30423801955186	4.89671255248723	0.5709069571727	5.78769969088383	7.13568346220061e-09	1.11723004935879e-07	22	36	1	2	0	21.9563695832219	37.4784090975225	0.982379458987004	1.84987044445773	0	0.92	1.57	0.04	0.07	0	1.57	0.36	0.61	0.02	0.03	0
C15orf59-AS1	4.87827026141874	-1.91552155638334	-2.93490941346056	0.639520419483157	-2.99524690381491	0.00274222771122047	0.0148370979547708	2	1	10	15	10	1.99603359847472	1.04106691937563	9.82379458987004	13.874028333433	11.256106619667	0.42	0.22	2	2.63	1.87	2.63	0.16	0.08	0.81	1.12	0.72
C16orf45	1704.25748208929	0.535821355773771	0.540630194034143	0.11608675529798	4.61569758236749	3.91777102541517e-06	4.18076497460236e-05	2440	2346	1643	1992	1396	2435.16099013915	2442.34299285522	1614.04945111565	1842.4709626799	1571.35248410552	110.66	110.8	71.25	75.57	68.97	110.8	43.3	43.03	28.92	32.16	26.63
C16orf70	582.555983555016	0.340969201979328	0.343651610291554	0.114724810203915	2.97206159132693	0.00295807336184102	0.0158180849447011	692	655	541	572	500	690.627625072252	681.898832191035	531.467287311969	529.062947114912	562.805330983351	24.36	24.05	18.25	16.92	19.25	24.36	9.53	9.34	7.41	7.2	7.43
C16orf82	39.4649718846053	-1.07051647649772	-1.09278802709564	0.339674418446048	-3.1515958175336	0.0016238087540223	0.00945928605901063	31	24	77	58	44	30.9385207763581	24.985606065015	75.6432183419993	53.6462428892743	49.5268691265349	1.38	1.11	3.27	2.16	2.14	3.27	0.54	0.43	1.33	0.92	0.82
C17orf102	12.7992968738242	3.59971498438518	4.77099228996258	0.589811958628478	6.10315700067493	1.03993598867594e-09	1.82053256860563e-08	53	53	3	3	0	52.89489035958	55.1765467269082	2.94713837696101	2.7748056666866	0	1.32	1.37	0.07	0.06	0	1.37	0.51	0.53	0.03	0.03	0
C17orf51	1284.09766007009	-0.38680963339643	-0.389403686311034	0.112216631084053	-3.44699025144234	0.000566869036484797	0.0037582796135647	1004	1092	1337	1638	1219	1002.00886643431	1136.84507595818	1313.44133666562	1515.04389401088	1372.11939693741	12.47	14.15	15.92	17.1	16.57	17.1	4.88	5.5	6.46	7.28	6.4
C17orf85	3200.98472126558	0.249446697306121	0.250247622826491	0.0783228630387593	3.18485162094596	0.00144828245992332	0.00855440730772413	3333	3430	2903	3030	2706	3326.38999185811	3570.8595334584	2851.84756943927	2802.55372335347	3045.9024512819	40.02	42.96	33.41	30.57	35.55	42.96	15.66	16.68	13.56	13.01	13.73
C18orf8	554.594206515288	0.535372314983413	0.541298946658153	0.149136860756363	3.58980544627408	0.000330924858506732	0.00233660527177295	579	522	382	485	293	577.85172675843	543.436931914077	375.268953333035	448.593582781001	329.803923956244	26.33	24.64	16.57	18.53	14.65	26.33	10.31	9.57	6.72	7.89	5.66
C19orf12	684.20329414031	0.425191761735657	0.433485843778082	0.15148522280223	2.80682005723266	0.0050033181734593	0.0246185336142396	1033	960	839	891	537	1030.95135361219	999.424242600601	824.216366090096	824.117283005921	604.452925476119	23.07	22.13	17.7	16.76	13.2	23.07	9.03	8.59	7.18	7.13	5.1
C19orf71	15.9315393721823	1.32970992006917	1.59713183180892	0.504062033934322	2.63798864137905	0.00833993752846395	0.0377631508345656	43	33	21	15	3	42.9147223672064	34.3552083393957	20.6299686387271	13.874028333433	3.37683198590011	7.02	5.62	3.29	2.06	0.54	7.02	2.75	2.18	1.33	0.88	0.21
C1QBP	2596.72853459999	-0.419583274421851	-0.423329528173855	0.105733110489056	-3.96832432604241	7.23797845557795e-05	0.000599778889526767	1578	1551	2208	2278	1901	1574.87050919655	1614.6947919516	2169.0938454433	2107.00243623736	2139.7858683987	141.21	144.75	189.34	171.23	186.08	189.34	55.26	56.21	76.84	72.88	71.85
C1QL1	35.7737334188838	-0.994079409193487	-1.0363785654878	0.344410866945392	-2.88631836158382	0.00389777661154341	0.0200278115400893	37	21	50	77	54	36.9266215717822	21.8624053068881	49.1189729493502	71.2200121116228	60.7829757462019	2.53	1.5	3.27	4.42	4.04	4.42	0.99	0.58	1.33	1.88	1.56
C1QTNF3	93.6794573905648	0.692894991223981	0.728624209062535	0.267480804931292	2.59044753286863	0.00958512315260646	0.0423544972474756	177	134	96	82	104	176.648973465012	139.502967196334	94.3084280627524	75.8446882227671	117.063508844537	4.88	3.71	2.49	1.86	3.14	4.88	1.91	1.44	1.01	0.79	1.21
C1QTNF4	70.6422365239938	1.53442125327808	1.59844132425672	0.263916402329307	5.8140427792111	6.09818191475669e-09	9.66695890808858e-08	117	146	49	50	34	116.767965510771	151.995770228841	48.1365934903632	46.2467611114434	38.2707625068679	8.51	11.07	3.41	3.05	2.7	11.07	3.33	4.3	1.39	1.3	1.04
C1RL	166.948378264761	-0.876495893115063	-0.888434254590348	0.206536479933458	-4.24378247076474	2.19783411377893e-05	0.000201757837985361	131	98	235	221	188	130.740200700094	102.024558098811	230.859172861946	204.41068411258	211.61480444974	4.78	3.89	7.94	6.99	6.01	7.94	1.87	1.51	3.22	2.97	2.32
C1orf109	827.862925938827	-0.304757413669976	-0.307572017568233	0.101384620985148	-3.00595307955651	0.00264749846881609	0.0144027316380602	540	534	674	737	612	538.929071588173	555.929734946584	662.123755357241	681.677258782675	688.873725123622	21.33	22.22	25.43	24.73	27.06	27.06	8.35	8.63	10.32	10.53	10.45
C1orf21	3032.84363180292	-0.431886009028539	-0.433410415682297	0.112038671771413	-3.85479408315101	0.000115827077349168	0.000913397939109968	3043	2937	3669	4739	3872	3036.96512007928	3057.61354220621	3604.35023502332	4383.2680181426	4358.36448313507	28.96	29.15	33.46	37.88	40.31	40.31	11.33	11.32	13.58	16.12	15.56
C1orf50	413.283057499447	0.429757724282498	0.437248447029579	0.164684036288595	2.60958945364555	0.00906509418545699	0.0404361900675847	527	516	446	478	262	525.954853198088	537.190530397823	438.141238708204	442.119036225399	294.909993435276	57.86	59.91	47.28	44.5	30.67	59.91	22.64	23.27	19.19	18.94	11.84
C1orf54	46.2419184308191	-1.03833856253428	-1.08012256340553	0.327300775562478	-3.17242927625167	0.00151169373918806	0.0088732809505649	50	31	97	82	80	49.9008399618679	32.2730745006444	95.2908075217394	75.8446882227671	90.0488529573362	10.51	8.07	22.37	16.7	21.06	22.37	4.11	3.13	9.08	7.11	8.13
C1orf61	5.88352708514683	2.74770401770515	4.3868593345758	0.66429938799183	4.13624348806256	3.53037586787528e-05	0.00031520415941525	30	24	2	2	0	29.9405039771207	24.985606065015	1.96475891797401	1.84987044445773	0	3.63	3.03	0.23	0.2	0	3.63	1.42	1.18	0.09	0.09	0
C20orf194	2308.39179966521	0.557664798440792	0.561122996203867	0.0989126971683577	5.63794956972612	1.72086885065832e-08	2.5603023304e-07	3040	3185	2198	2519	1744	3033.97106968157	3315.79813821137	2159.27005085343	2329.91182479452	1963.06499446993	43.32	47.33	30.01	30.15	27.18	47.33	16.95	18.38	12.18	12.83	10.5
C21orf59	1209.99977423688	-0.546843954567411	-0.55378271785283	0.140506477232679	-3.89194836663533	9.9442411093708e-05	0.000799786947505446	887	791	1057	1356	1308	885.240900923537	823.48393322612	1038.37508814926	1254.21216134234	1472.29874585245	63.88	59.45	72.94	82.06	103.04	103.04	25	23.09	29.6	34.93	39.79
C21orf62	161.490070426773	-0.85421567464536	-0.854807709737776	0.23443541851832	-3.64371424780512	0.000268731760938261	0.00194529193543775	222	182	308	375	415	221.559729430693	189.474179326364	302.572873367997	346.850708335825	467.128424716181	5.4	4.6	7.2	7.7	11.07	11.07	2.11	1.79	2.92	3.28	4.27
C22orf42	8.65819439897131	2.68557056534066	3.55136714247556	0.626416159730999	4.28719873142149	1.80940407210695e-05	0.000169217226302011	39	44	5	5	1	38.922655170257	45.8069444525276	4.91189729493502	4.62467611114434	1.1256106619667	5.2	6.12	0.64	0.56	0.15	6.12	2.04	2.38	0.26	0.24	0.06
C2CD2L	436.325623409487	0.453501325189969	0.457070952764129	0.138780195274284	3.26776687620069	0.00108399613491378	0.0066555791674815	363	329	255	298	216	362.280098123161	342.511016474581	250.506762041686	275.630696224202	243.131902984808	10.69	10.1	7.2	7.37	6.96	10.69	4.18	3.92	2.92	3.14	2.69
C2orf49	759.544091415739	-0.534728695125265	-0.545958261519044	0.179866761422515	-2.97291556759152	0.00294985584473568	0.0157841039295519	579	477	685	740	887	577.85172675843	496.588920542174	672.929929406098	684.452064449362	998.416657164464	13.16	11.32	14.93	14.17	22.05	22.05	5.15	4.39	6.06	6.03	8.51
C2orf80	71.5293242126648	0.920906960759584	0.972972150514078	0.28990907410716	3.17653720772875	0.00149044669064576	0.00877287586651027	143	101	50	88	52	142.716402290942	105.147758856938	49.1189729493502	81.3942995561403	58.5317544222685	12.22	9	4.1	6.32	4.86	12.22	4.78	3.5	1.66	2.69	1.88
C3orf62	429.636111527616	0.74882882535178	0.757600670173334	0.162329323622165	4.61302251893036	3.96855287566229e-06	4.22697027221705e-05	320	310	219	177	170	319.365375755955	322.730745006444	215.141101518154	163.71353433451	191.353812534339	8.86	8.96	5.81	4.12	5.15	8.96	3.47	3.48	2.36	1.75	1.99
C5AR1	24.0242990177805	1.9620472804465	2.485057590091	0.503245118079115	3.8987904898822	9.66743747095137e-05	0.000779744861412384	15	22	3	2	5	14.9702519885604	22.9034722262638	2.94713837696101	1.84987044445773	5.62805330983351	0.64	0.99	0.12	0.07	0.24	0.99	0.25	0.38	0.05	0.03	0.09
C5orf17	3.39719349259708	2.78039946703775	6.31866201223257	0.672231760792694	4.13607274931359	3.5330022609908e-05	0.000315272545101369	14	15	0	0	0	13.972235189323	15.6160037906344	0	0	0	0.71	0.8	0	0	0	0.8	0.28	0.31	0	0	0
C5orf30	1468.94464692583	-0.591873264907914	-0.594644074107592	0.138887977746369	-4.26151546384213	2.03045301266765e-05	0.000187341116471959	1631	1390	2056	2616	2245	1627.76539955613	1447.08301793212	2019.77216767728	2419.63054135072	2526.99593611525	54.11	48.09	65.36	72.91	81.47	81.47	21.18	18.68	26.53	31.03	31.46
C5orf64	3.69944550100025	3.2712061027639	6.78024801300328	0.671080087385096	4.87453906658199	1.09062801972332e-06	1.26848197819022e-05	21	19	0	0	0	20.9583527839845	19.7802714681369	0	0	0	0.7	0.72	0	0	0	0.72	0.27	0.28	0	0	0
C7orf31	326.653553418179	-0.630530903551723	-0.637110818143055	0.173444269768401	-3.63535159964446	0.000277601760983549	0.00200095254854412	354	303	465	490	580	353.297946930025	315.443276570815	456.806448428957	453.218258892145	652.854183940687	9.75	8.71	12.28	11.34	17.48	17.48	3.82	3.38	4.98	4.83	6.75
C7orf43	348.924901703567	0.620851302322021	0.636184828438619	0.202836196926131	3.06085063578727	0.00220709166411489	0.0123396157506074	477	433	336	390	179	476.05401323622	450.781976089646	330.079498219633	360.724736669258	201.48430849204	19.64	19.24	13.62	14.35	8.98	19.64	7.69	7.47	5.53	6.11	3.47
C8orf37	269.111817093958	-0.443304640081476	-0.450679270933752	0.169477806062461	-2.61570910304383	0.00890423816235855	0.0398972025117208	222	214	329	265	306	221.559729430693	222.788320746384	323.202842006724	245.10783389065	344.436862561811	6.55	6.59	9.31	6.57	9.88	9.88	2.57	2.56	3.78	2.8	3.82
C8orf4	334.421168343045	-1.67121765409015	-1.70463578926128	0.20184550307025	-8.27968732852326	1.23499115728035e-16	4.15241272842715e-15	217	151	504	657	646	216.569645434507	157.20110482572	495.11924732945	607.682441004366	727.144487630489	11.96	8.68	26.63	30.43	38.96	38.96	4.68	3.37	10.81	12.95	15.04
C8orf46	32.065322509753	1.29584767141886	1.48700856578798	0.451990755883194	2.86697826128494	0.00414411477153983	0.0210383969198664	39	39	3	20	19	38.922655170257	40.6016098556494	2.94713837696101	18.4987044445773	21.3866025773673	1.12	1.17	0.08	0.48	0.6	1.17	0.44	0.45	0.03	0.21	0.23
C9orf172	86.8415704092533	2.09243600225755	2.2364976363159	0.331528696899659	6.31147777500194	2.7638349759957e-10	5.15814399815233e-09	125	152	22	50	19	124.75209990467	158.242171745095	21.6123480977141	46.2467611114434	21.3866025773673	4.26	5.4	0.72	1.43	0.71	5.4	1.67	2.1	0.29	0.61	0.27
CA10	6.85124736054086	2.03116111375232	4.30214209679328	0.660156638946389	3.07678661990592	0.00209245028496552	0.0117802865544936	8	6	0	1	0	7.98413439389886	6.24640151625376	0	0.924935222228867	0	0.27	0.18	0	0.03	0	0.27	0.11	0.07	0	0.01	0
CA11	253.125891706459	0.532627343330478	0.539834361748498	0.149557901937899	3.56134538148068	0.000368959360686607	0.00257405735948754	332	316	208	250	219	331.341577346803	328.977146522698	204.334927469297	231.233805557217	246.508734970708	20.49	20.33	12.3	12.96	14.78	20.49	8.02	7.9	4.99	5.51	5.71
CA12	34.9678127926214	-1.16217340286981	-1.40722816313571	0.443545983419285	-2.62018696215135	0.00878815719749542	0.0394292062135974	8	11	25	38	15	7.98413439389886	11.4517361131319	24.5594864746751	35.147538444697	16.8841599295005	0.2	0.28	0.59	0.78	0.41	0.78	0.08	0.11	0.24	0.33	0.16
CA13	58.7706096182386	-0.973408193653322	-1.1220334396538	0.357999407424007	-2.7190218013418	0.00654752924187943	0.0308486367793642	11	21	47	28	31	10.9781847916109	21.8624053068881	46.1718345723892	25.8981862224083	34.8939305209678	0.28	0.56	1.16	0.61	0.87	1.16	0.11	0.22	0.47	0.26	0.34
CA14	394.732842826379	-1.41252888938561	-1.42053531958297	0.13937753922775	-10.1345517879855	3.8814952460924e-24	2.26813167035454e-22	150	154	415	452	372	149.702519885604	160.324305583846	407.687475479607	418.070720447448	418.727166251613	8.36	8.96	22.18	21.17	22.69	22.69	3.27	3.48	9	9.01	8.76
CA2	980.011736366354	-1.68143549043199	-1.70927954685953	0.153484191637077	-10.9551053596963	6.2805240963286e-28	4.54828039899079e-26	284	281	1099	1027	705	283.43677098341	292.539804344551	1079.63502542672	949.908473229047	793.555516686525	17.38	17.93	64.45	52.8	47.2	64.45	6.8	6.96	26.16	22.47	18.22
CA8	311.572018772159	-0.815147554237845	-0.834066936942347	0.189283629205109	-4.30648734737934	1.65867412193645e-05	0.000155808712141547	158	186	303	369	266	157.686654279503	193.638447003866	297.660976073062	341.301097002452	299.412436083143	6.98	8.57	12.83	13.7	12.86	13.7	2.73	3.33	5.21	5.83	4.97
CAAP1	539.367044067962	-0.476958130659947	-0.484932070166486	0.167322790781631	-2.85052698698059	0.00436468463002196	0.0219477583799265	457	394	576	553	661	456.093677251473	410.180366233997	565.850568376514	511.489177892564	744.02864755999	16.06	14.42	19.19	16.41	25.54	25.54	6.28	5.6	7.79	6.98	9.86
CABLES1	599.199686737778	0.664997933709301	0.671147369860135	0.173227976519581	3.83885990629309	0.000123606928594022	0.000969742135164028	211	200	150	132	111	210.581544639083	208.213383875125	147.356918848051	122.09144933421	124.942783478304	4.59	4.57	3.03	2.3	2.69	4.59	1.79	1.78	1.23	0.98	1.04
CABP7	61.716173966416	-3.49481258936779	-3.73671548902588	0.37601909517308	-9.29424232500519	1.48258350432414e-20	6.62898682434747e-19	14	18	168	337	156	13.972235189323	18.7392045487613	165.039749109817	311.703169891128	175.595263266805	0.47	0.63	5.4	9.49	5.72	9.49	0.18	0.24	2.19	4.04	2.21
CACFD1	849.115814906773	0.772064835532736	0.804066941072454	0.243167961098601	3.1750269733095	0.00149822573681137	0.00880822290359399	1403	1428	1023	1090	413	1400.21756933001	1486.64356086839	1004.9741865437	1008.17939222947	464.877203392248	51.39	54.87	36.25	33.66	16.48	54.87	20.11	21.31	14.71	14.33	6.36
CACHD1	1931.97724804023	-0.52790791079157	-0.53103489751656	0.0990055540462754	-5.33210400039603	9.70813087020204e-08	1.29845292601771e-06	1473	1288	2197	1988	1864	1470.07874527663	1340.89419215581	2158.28767139445	1838.77122179099	2098.13827390593	27.4	25.04	39.17	31.24	38.09	39.17	10.72	9.73	15.9	13.3	14.71
CACNA1A	917.364635343406	0.793587431829805	0.801815672851401	0.150146000307117	5.28543837469234	1.25404084608645e-07	1.65506044998294e-06	775	933	515	461	507	773.463019408953	971.315435777459	505.925421378307	426.395137447508	570.684605617118	8.82	11.07	5.62	4.41	6.31	11.07	3.45	4.3	2.28	1.88	2.44
CACNA1B	606.016254479771	2.0185325293355	2.0596825056956	0.190099360257082	10.6183025897916	2.44975054743997e-26	1.6539232182039e-24	810	942	269	224	152	808.39360738226	980.68503805184	264.260074467504	207.185489779266	171.092820618939	8.12	9.85	2.62	1.89	1.67	9.85	3.18	3.82	1.06	0.8	0.64
CACNA1C	366.932258792698	2.55025523852025	2.60730281570129	0.195619030183841	13.0368463442618	7.55165439976467e-39	9.92018104328777e-37	430	415	77	82	53	429.147223672064	432.042771540885	75.6432183419993	75.8446882227671	59.6573650842352	3.12	3.14	0.54	0.5	0.42	3.14	1.22	1.22	0.22	0.21	0.16
CACNA1E	92.0852580089217	3.18175830889102	3.32094029009474	0.272059221808176	11.6950945009113	1.35036799580882e-31	1.19808042183122e-29	293	253	37	23	23	292.418922176546	263.389930602033	36.3480399825191	21.2735101112639	25.8890452252341	1.92	1.73	0.23	0.13	0.17	1.92	0.75	0.67	0.09	0.05	0.06
CACNA1G	86.558289501332	1.36515237258168	1.4232344818799	0.262522998512003	5.20012486646677	1.99154687086665e-07	2.55672373285653e-06	160	168	66	63	57	159.682687877977	174.899242455105	64.8370442931423	58.2709190004186	64.159807732102	1.99	2.2	0.79	0.67	0.79	2.2	0.78	0.85	0.32	0.28	0.3
CACNA1I	68.8583423022926	2.64529209000349	2.87165002765663	0.365344212059749	7.24054741442264	4.46877322919634e-13	1.1022973965351e-11	133	191	11	36	21	132.736234298569	198.843781600745	10.806174048857	33.2976680002392	23.6378239013007	1.32	1.97	0.1	0.3	0.23	1.97	0.52	0.77	0.04	0.13	0.09
CACNA2D2	912.802153174892	0.699501393552112	0.706649478166588	0.136074360786858	5.1405818811656	2.738889327046e-07	3.46109012200758e-06	1102	1159	813	673	621	1099.81451275957	1206.59655955635	798.674500156434	622.481404560028	699.004221081322	19.65	21.37	13.92	9.88	12.06	21.37	7.69	8.3	5.65	4.21	4.66
CACNA2D3	27.2504449355871	1.90312857944381	2.15474803540334	0.427895251688752	4.44765061526818	8.68145845614342e-06	8.60830865990675e-05	35	35	9	9	6	34.9305879733075	36.4373421781469	8.84141513088303	8.32441700005981	6.75366397180021	0.95	0.99	0.23	0.2	0.18	0.99	0.37	0.38	0.09	0.09	0.07
CACNB1	560.628377712095	1.41976325402199	1.43121491927498	0.119875574732117	11.8436408517306	2.32151505061155e-32	2.22262113263635e-30	897	917	356	401	272	895.22106891591	954.658365067449	349.727087399373	370.899024113776	306.166100054943	23.95	25.88	9.43	9.44	8.11	25.88	9.37	10.05	3.83	4.02	3.13
CACNB2	62.2962252544574	1.42551583581458	1.51915076166834	0.324995851038637	4.3862585668674	1.15317030616817e-05	0.000112437422372416	95	56	19	26	34	94.811595927549	58.2997474850351	18.6652097207531	24.0483157779505	38.2707625068679	2.31	1.42	0.45	0.52	0.91	2.31	0.9	0.55	0.18	0.22	0.35
CACNB3	1292.85557053104	0.821148714476588	0.835837638021395	0.160574066423764	5.11383147207304	3.15689030243378e-07	3.95392927309999e-06	2139	2352	1315	1679	892	2134.75793356871	2448.58939437147	1291.82898856791	1552.96623812227	1004.0447104743	81.26	92	47.63	52.8	37.56	92	31.8	35.73	19.33	22.47	14.5
CACNB4	84.5523733971678	1.49877171825513	1.65147303990545	0.386931581013271	3.87347994270782	0.000107292240562962	0.000854405220197349	204	116	51	35	65	203.595427044421	120.763762647573	50.1013524083372	32.3727327780104	73.1646930278356	2.49	1.47	0.61	0.36	0.9	2.49	0.97	0.57	0.25	0.15	0.35
CACNG2	34.6913353942867	3.17153042273812	3.67490827966341	0.453004854889727	7.00109587900586	2.53968059157815e-12	5.74598495392301e-11	82	54	3	5	8	81.8373775374634	56.2176136462838	2.94713837696101	4.62467611114434	9.00488529573362	1.8	1.23	0.06	0.09	0.19	1.8	0.7	0.48	0.03	0.04	0.07
CACNG4	2589.57802161707	0.965834714612277	0.973133376512164	0.10433263002017	9.25726414090741	2.09737284332572e-20	9.32862997454007e-19	4837	4734	2358	2884	2194	4827.4072579111	4928.41079632421	2316.45076429135	2667.51318090805	2469.58979235494	140.38	143.29	65.58	70.31	69.66	143.29	54.94	55.65	26.61	29.93	26.9
CACNG7	2876.71391347684	-0.32949358223845	-0.33012394538606	0.113216893684228	-2.91028636731048	0.0036109773328906	0.0187819588346115	3325	3324	3966	4297	4367	3318.40585746422	3460.50644000458	3896.11693434246	3974.44664991744	4915.54176080859	142.62	148.7	163.02	154.83	204.91	204.91	55.81	57.75	66.16	65.9	79.12
CACNG8	223.945134162111	1.81619847424694	1.90800139900254	0.276249822682269	6.57447833490868	4.88240380493367e-11	9.84966843790547e-10	674	585	113	189	202	672.663322685979	609.024147834741	111.008878865531	174.812757001256	227.373353717274	7.56	6.85	1.22	1.78	2.48	7.56	2.96	2.66	0.49	0.76	0.96
CADM2	1092.38501455128	-0.831152257151295	-0.855982757197367	0.208741759647077	-3.9817248765007	6.84169476406318e-05	0.00057112984961485	582	507	846	851	1239	580.845777156142	527.820928123443	831.093022303005	787.119874116766	1394.63161017674	5.98	5.43	8.31	7.33	13.89	13.89	2.34	2.11	3.37	3.12	5.36
CADM3	1669.29775707829	0.963571173254301	0.98469576441236	0.171303622480637	5.62493168154232	1.85581406993437e-08	2.74181562590304e-07	3776	3383	1535	2331	1654	3768.51143392026	3521.92938824774	1507.95246954505	2156.02400301549	1861.76003489292	105.01	97.87	40.93	54.5	50.57	105.01	41.1	38.01	16.61	23.2	19.53
CADPS2	235.881320685723	-0.545814166945285	-0.56048701364161	0.171911714451145	-3.1749678530511	0.00149853101800197	0.00880822290359399	134	110	187	212	150	133.734251097806	114.517361131319	183.70495883057	196.08626711252	168.841599295005	2.23	1.9	2.98	2.96	2.73	2.98	0.87	0.74	1.21	1.26	1.05
CALB2	447.572523072946	4.28128362727739	4.60826597423482	0.343295618457114	12.4711280805706	1.0729624096972e-35	1.1806766879694e-33	2397	2298	39	168	89	2392.24626777195	2392.37178072519	38.3127989004931	155.38911733445	100.179348915036	167.3	167.27	2.61	9.85	6.79	167.3	65.47	64.96	1.06	4.19	2.62
CALCOCO2	1188.25496122082	-0.73706391161732	-0.73996720874365	0.107345800966429	-6.86625750594404	6.59080595637174e-12	1.44299480279942e-10	1126	1137	1744	2188	1816	1123.76691594127	1183.69308733009	1713.26977647333	2023.75826623676	2044.10896213153	30.4	32.01	45.13	49.64	53.63	53.63	11.9	12.43	18.31	21.13	20.71
CALCRL	96.2168141216193	-1.34636866006173	-1.41288331682059	0.35210839544801	-3.82373347942658	0.000131446000865778	0.00102413054283746	70	62	125	164	234	69.8611759466151	64.5461490012888	122.797432373375	151.689376445534	263.392894900208	1.12	1.04	1.94	2.21	4.1	4.1	0.44	0.4	0.79	0.94	1.58
CALD1	10039.4698148719	-1.15168215921308	-1.16646416646311	0.132676922994448	-8.68035023137577	3.94551962689348e-18	1.48250056756845e-16	3294	3035	7682	6304	7403	3287.46733668786	3159.63810030503	7546.63900393816	5830.79164093078	8332.89573053949	74.35	72	165.09	119.04	180.77	180.77	29.1	27.96	67	50.66	69.8
CALM3	12164.6026124786	0.21091616692873	0.21222746382305	0.0808434611725663	2.60894528598317	0.00908217626068967	0.0404804205454095	15828	15130	13041	14430	13054	15796.6098983289	15751.3424901532	12811.2105246495	13346.8152567626	14693.7215813133	705.66	703.5	557.15	540.43	636.64	705.66	276.16	273.2	226.1	230.01	245.83
CALN1	75.7463036148592	2.35185308664174	2.55470913166289	0.353803515973797	6.64734232549548	2.9843240023995e-11	6.14487904552393e-10	99	82	10	23	14	98.8036631244985	85.3674873888014	9.82379458987004	21.2735101112639	15.7585492675338	1.03	0.89	0.1	0.2	0.16	1.03	0.4	0.34	0.04	0.09	0.06
CALR	10289.8671485841	-0.685503642777674	-0.691261173042518	0.120636427544929	-5.68239342567044	1.32822682097994e-08	2.00428599361764e-07	7100	7340	12483	11564	11294	7085.91927458524	7641.4311882171	12263.0427865348	10695.9509098546	12712.6468162519	376.53	405.97	634.38	515.16	655.19	655.19	147.35	157.65	257.45	219.26	252.99
CALU	5899.28922392137	-0.487790702001438	-0.491807575666839	0.118970099843185	-4.10011173096766	4.12950718105093e-05	0.00036258356834243	4625	4289	6107	6207	6590	4615.82769647278	4465.13601720206	5999.39135603363	5741.07292437458	7417.77426236057	82.56	80.09	104.95	93.94	130.54	130.54	32.31	31.1	42.59	39.98	50.41
CALY	16.4999857633921	2.68141021276235	3.41594042026074	0.514025070837309	5.21649694711297	1.8233857948548e-07	2.35511399997023e-06	25	31	1	4	3	24.950419980934	32.2730745006444	0.982379458987004	3.69974088891547	3.37683198590011	2.68	3.47	0.1	0.36	0.35	3.47	1.05	1.35	0.04	0.15	0.14
CAMK1D	1018.93121238478	0.747100714744752	0.753308195746423	0.124476050330048	6.00196353245313	1.94945492055249e-09	3.30354630836824e-08	1251	1195	741	867	610	1248.51901584593	1244.07496865387	727.94317910937	801.918837672428	686.622503799688	18.35	18.24	11.34	11.85	10.74	18.35	7.18	7.08	4.6	5.04	4.15
CAMK2A	139.063685414193	4.25358627498555	4.5452301389688	0.337645667746071	12.5977812876441	2.17167740862518e-36	2.45341635777081e-34	665	587	43	14	24	663.681171492843	611.106281673493	42.2423167364412	12.9490931112041	27.0146558872008	13.45	12.34	0.84	0.24	0.53	13.45	5.26	4.79	0.34	0.1	0.21
CAMK2B	170.298559805788	4.07046811120486	4.27389746968312	0.272117809880812	14.958477407222	1.37127593981939e-50	3.46830478748946e-48	279	266	18	16	9	278.446686987223	276.923800553917	17.6828302617661	14.7989635556619	10.1304959577003	6.97	6.83	0.57	0.33	0.25	6.97	2.73	2.65	0.23	0.14	0.1
CAMK2D	3301.39192328048	-1.0013605640289	-1.01609185243663	0.148489408219857	-6.74364977296064	1.54456598464231e-11	3.26769228161655e-10	1653	1497	2989	3041	3542	1649.72176913935	1558.47717830531	2936.33220291215	2812.72801079799	3986.91296468606	35.56	37.06	66.62	59.57	70.06	70.06	13.92	14.39	27.04	25.35	27.05
CAMK2G	857.098500951497	0.501109851284745	0.504237551910583	0.117363847365226	4.26971220298647	1.95725355798224e-05	0.000181342913032078	873	784	661	588	526	871.268665734214	816.196464790491	649.35282239041	543.861910670574	592.071208194485	23.25	21.59	16.88	13.15	15.18	23.25	9.1	8.38	6.85	5.6	5.86
CAMK2N2	138.500343401628	1.37548046978717	1.44835345678916	0.30184098014929	4.55697059129235	5.1896687049988e-06	5.40197333383966e-05	168	151	39	103	39	167.666822271876	157.20110482572	38.3127989004931	95.2683278895733	43.8988158167014	12.73	11.93	2.83	6.56	3.23	12.73	4.98	4.63	1.15	2.79	1.25
CAMKK2	1291.24668431185	0.570472712968276	0.573292942517111	0.0813224495184225	7.01494748801244	2.30035335555825e-12	5.23245476017316e-11	1907	1882	1336	1458	1093	1903.21803614564	1959.28794226493	1312.45895720664	1348.55555400969	1230.29245352961	40.58	41.88	27.37	25.89	25.86	41.88	15.88	16.27	11.11	11.02	9.98
CAMKV	662.756871458249	0.847288138483658	0.864880477195813	0.177872470676759	4.76345853442045	1.90302730661803e-06	2.11883710499009e-05	1102	1065	582	824	429	1099.81451275957	1108.73626913504	571.744845130436	762.146623116587	482.886973983715	36.34	36.62	18.39	22.82	15.47	36.62	14.22	14.22	7.46	9.71	5.98
CAMSAP1	5768.398979205	0.413935144023068	0.415752062869523	0.081032782377746	5.10824300828582	3.25168283062724e-07	4.06064976033966e-06	7392	7804	5786	6568	5037	7377.34017996255	8124.48623880739	5684.0475496988	6074.9745395992	5669.70090432628	95.26	104.89	71.45	71.11	71.01	104.89	37.28	40.73	29	30.26	27.42
CAMSAP3	1065.34434231501	0.955437800929304	0.966317956101905	0.144018952601307	6.63411157817734	3.26462814759193e-11	6.66534802278227e-10	1369	1440	798	890	524	1366.28499815594	1499.1363639009	783.938808271629	823.192347783692	589.819986870552	32.75	35.97	18.39	17.94	13.76	35.97	12.81	13.97	7.46	7.64	5.31
CAMTA1	1509.40905341666	0.353232944297021	0.355395690949091	0.0956906188399863	3.69140620657597	0.000223017637073413	0.00164101471031092	2106	1699	1457	1656	1401	2101.82337919388	1768.77269601919	1431.32687174406	1531.692728011	1576.98053741535	115.64	96.52	105.68	109.98	116.39	116.39	45.26	37.48	42.89	46.81	44.94
CANX	26560.0803659041	-0.514341525456759	-0.518552490521848	0.124421150685778	-4.13387533085684	3.56697014321373e-05	0.000317801661655625	23243	21268	30575	32029	33550	23196.9044646739	22141.4112412808	30036.2519585276	29624.7502327684	37764.2377089828	464.34	443.16	585.4	537.65	734.87	734.87	181.72	172.1	237.57	228.83	283.76
CAP2	1646.18086077002	-0.608706806269191	-0.616506482520881	0.128923555298177	-4.7214553218096	2.34163072736895e-06	2.56836726899639e-05	909	808	1250	1304	1413	907.197270506759	841.182070855506	1227.97432373375	1206.11552978644	1590.48786535895	29.98	27.8	39.51	36.13	50.98	50.98	11.73	10.79	16.03	15.38	19.69
CAPN2	4761.56627579788	-0.349971632037331	-0.353846415701508	0.116590430266145	-3.00171833347246	0.00268460447377043	0.0145765163128849	3014	3034	4093	4603	3145	3008.0226329014	3158.59703338565	4020.87912563381	4257.47682791948	3540.04553188528	88.96	92.12	114.88	114.13	102.96	114.88	34.81	35.77	46.62	48.58	39.76
CAPZB	6239.02238449882	-0.292196715304149	-0.293877781972957	0.0980037717233342	-2.9814843874481	0.00286854672795473	0.0154220789504825	5223	5229	6143	7457	5920	5212.64174241672	5443.73892141515	6034.75701655716	6897.24195216066	6663.61511884287	298	310.56	335.64	357.65	369.77	369.77	116.62	120.6	136.21	152.22	142.78
CARHSP1	2401.53562888948	0.499158609803781	0.50861502042848	0.151632294968783	3.29190170145841	0.000995123873865026	0.00617479647254366	3370	3257	2746	2837	1596	3363.3166134299	3390.75495640641	2697.61399437831	2624.0412254633	1796.47461649886	118.58	120.7	93.25	85.4	61.67	120.7	46.41	46.87	37.84	36.35	23.81
CASC15	128.164036312642	0.724650347956037	0.745861296806696	0.210886845765559	3.43620459268296	0.000589925299378295	0.00389893686554781	188	226	126	149	103	187.627158256623	235.281123778892	123.779811832362	137.815348112101	115.93789818257	10.09	12.65	6.48	6.72	6.05	12.65	3.95	4.91	2.63	2.86	2.34
CASC2	107.695693126935	-0.868255864257983	-0.90857904690889	0.265242697317756	-3.27343928047085	0.00106247215324469	0.00654001202647455	74	60	109	116	152	73.8532431435645	62.4640151625376	107.079361029583	107.292485778549	171.092820618939	2.47	2.07	3.39	3.12	5.33	5.33	0.97	0.8	1.38	1.33	2.06
CASKIN1	701.389407994636	0.385858973625345	0.390509158883901	0.147122659592021	2.62270254422638	0.00872353981873017	0.0391704042841021	713	849	652	726	454	711.585977856236	883.865814549907	640.511407259526	671.502971338158	511.027240532883	12.35	15.34	10.83	10.57	8.6	15.34	4.83	5.96	4.39	4.5	3.32
CASP7	414.096401038474	-0.990913189526577	-1.01272326811994	0.169366094217957	-5.85071760733512	4.89456629801064e-09	7.86938524535942e-08	181	169	363	433	285	180.641040661962	175.940309374481	356.603743612282	400.4969512251	320.79903866051	7.37	7.19	14.6	15.28	12.46	15.28	2.89	2.79	5.92	6.5	4.81
CASQ2	3.76529947105762	-1.77024513359929	-3.86597192422875	0.661676208842173	-2.67539486827997	0.00746412793490423	0.0345121724378955	0	1	8	6	8	0	1.04106691937563	7.85903567189603	5.5496113333732	9.00488529573362	0	0.04	0.28	0.19	0.32	0.32	0	0.02	0.12	0.08	0.13
CAST	1874.75351935741	-0.979112301296664	-0.985773998448232	0.102486256002321	-9.5535961551224	1.25270710021027e-21	5.91319624517081e-20	990	966	1883	2068	1921	988.036631244985	1005.67064411685	1849.82052127253	1912.7660395693	2162.29808163803	27.36	29.3	51.5	48.14	50.67	51.5	10.71	11.38	20.9	20.49	19.56
CASZ1	781.381169500808	0.283241797815536	0.286349087914185	0.11140166653085	2.54252747410291	0.0110053948707616	0.0473704397967809	1029	1189	943	1016	816	1026.95928641524	1237.82856713762	926.383829824745	939.734185784529	918.498300164829	14.44	18.31	14.48	14.06	15.13	18.31	5.65	7.11	5.87	5.98	5.84
CAT	799.255985650841	-0.575479372720422	-0.579615482729529	0.127804810059987	-4.50279901398321	6.70643008629611e-06	6.80114687267348e-05	679	692	1084	1185	863	677.653406682166	720.418308207933	1064.89933354191	1096.04823834121	971.402001277264	29.71	31.58	45.46	43.56	41.31	45.46	11.63	12.26	18.45	18.54	15.95
CATSPERG	72.0116261244488	1.45050805401869	1.59391251003483	0.385160634613412	3.7659820959496	0.000165895680558218	0.00126633702826107	132	106	66	34	21	131.738217499331	110.353093453816	64.8370442931423	31.4477975557815	23.6378239013007	3.52	2.95	1.69	0.76	0.61	3.52	1.38	1.15	0.68	0.32	0.24
CBFA2T2	1873.90106041286	0.357288299589178	0.361646608369675	0.105420213424305	3.38918209310706	0.00070101441843504	0.00455149054973187	3328	3503	2590	3280	2269	3321.39990786193	3646.85741857282	2544.36279877634	3033.78752891068	2554.01059200245	43.93	48.24	32.73	36.62	32.83	48.24	17.19	18.73	13.28	15.59	12.68
CBFA2T3	318.312108510791	0.444527721703402	0.454158412471825	0.154217368023034	2.88247508955675	0.0039456433223538	0.0202430734909499	589	526	351	484	401	587.831894750804	547.601199591579	344.815190104438	447.668647558772	451.369875448647	14.1	13.29	8.14	9.85	10.53	14.1	5.52	5.16	3.31	4.19	4.07
CBLB	581.204790539202	0.371619425163797	0.378112642542562	0.142167071061888	2.61396272982246	0.00894987989218008	0.0400028252107527	929	871	644	791	669	927.157606491506	906.76928677617	632.65237158763	731.623760783034	753.033532855723	23.19	22.67	15.4	16.59	18.27	23.19	9.07	8.81	6.25	7.06	7.05
CBLN1	56.028382832493	0.976422770050698	1.06293867760298	0.34698694865037	2.81400431298227	0.00489285719009363	0.0241873856310754	136	94	37	60	68	135.730284696281	97.8602904213089	36.3480399825191	55.496113333732	76.5415250137357	5.61	4.05	1.46	2.08	3.07	5.61	2.2	1.57	0.59	0.89	1.19
CBS	3267.31294772031	-0.420863429898401	-0.426106472079468	0.142470811752773	-2.9540326521668	0.00313650817830828	0.0166305593209049	2239	2304	3568	3520	2287	2234.55961349244	2398.61818224144	3505.12990966563	3255.77198224561	2574.27158391785	87.73	94.3	134.71	115.85	97.92	134.71	34.33	36.62	54.67	49.31	37.81
CC2D2A	509.237734835094	-0.693126628646433	-0.698894470657916	0.124966917616383	-5.54648095565706	2.91476358860475e-08	4.1788141939506e-07	366	380	566	715	564	365.274148520873	395.605429362738	556.026773786644	661.32868389364	634.84441334922	8.68	9.7	12.99	14.89	15.37	15.37	3.4	3.77	5.27	6.34	5.94
CCDC102A	234.722030276159	-0.918509729174299	-0.944347040139919	0.196361261418805	-4.67765241747595	2.90177872303533e-06	3.1420793763934e-05	100	128	239	233	197	99.8016799237358	133.25656568008	234.788690697894	215.509906779326	221.74530040744	4.14	5.52	9.47	8.1	8.91	9.47	1.62	2.14	3.84	3.45	3.44
CCDC109B	541.369245349762	-0.522981816084344	-0.53442383864136	0.156334464830024	-3.34527525106482	0.000822009491406794	0.00522105428837313	270	257	371	439	352	269.464535794087	267.554198279536	364.462779284178	406.046562558473	396.214953012279	21.92	21.76	28.87	29.94	31.27	31.27	8.58	8.45	11.72	12.74	12.07
CCDC110	12.9615482557903	-1.52728961052703	-2.40549693612123	0.6033333544404	-2.53141915540807	0.0113602002230946	0.0485890845483494	3	3	18	7	22	2.99405039771207	3.12320075812688	17.6828302617661	6.47454655560207	24.7634345632674	0.11	0.11	0.62	0.2	0.83	0.83	0.04	0.04	0.25	0.09	0.32
CCDC113	602.844925614762	-0.767397798120629	-0.77792812906187	0.146345535376797	-5.2437390463932	1.57354710324276e-07	2.05275821490006e-06	357	384	589	655	677	356.291997327737	399.76969704024	578.621501343345	605.832570559908	762.038418151457	6.7	7.51	10.59	10.32	13.89	13.89	2.62	2.92	4.3	4.39	5.36
CCDC141	16.5581878294963	4.32998321427021	6.25763534803467	0.599719898948827	7.2200092440816	5.19840403829212e-13	1.27300801781645e-11	59	42	0	1	1	58.8829911550041	43.7248106137763	0	0.924935222228867	1.1256106619667	0.63	0.47	0	0.01	0.01	0.63	0.25	0.18	0	0	0
CCDC144CP	127.038388160986	0.983511385286517	1.0479795286362	0.332165264970885	2.96090979101238	0.00306731765694683	0.0163301178179771	133	160	96	41	76	132.736234298569	166.5707071001	94.3084280627524	37.9223441113836	85.5464103094693	3.13	3.93	2.18	0.81	1.97	3.93	1.22	1.53	0.88	0.34	0.76
CCDC160	180.178420142986	-0.97297510773713	-1.07739257257279	0.376097501307768	-2.58702890700921	0.00968074703377835	0.0426879883513942	102	59	118	133	248	101.797713522211	61.4229482431619	115.920776160466	123.016384556439	279.151444167742	8.11	4.89	8.99	8.89	21.58	21.58	3.18	1.9	3.65	3.78	8.33
CCDC171	235.11687688031	-0.482117484088836	-0.488839841303305	0.175928280742293	-2.74042059670362	0.0061360606356305	0.0292282984900864	231	202	304	286	326	230.54188062383	210.295517713877	298.643355532049	264.531473557456	366.949075801145	5.25	4.79	6.62	5.46	8.11	8.11	2.05	1.86	2.69	2.32	3.13
CCDC28B	245.283024888403	0.801137813427624	0.822289358744531	0.201289306625097	3.98003166119375	6.89060903827883e-05	0.000574929890510453	370	387	262	267	132	369.266215717822	402.892897798367	257.383418254595	246.957704335108	148.580607379605	33.65	37.5	23.85	20.95	13.52	37.5	13.17	14.56	9.68	8.92	5.22
CCDC3	56.2800223216532	1.24720706829598	1.30896833363799	0.286015553324989	4.36062673444483	1.29690439538115e-05	0.000124729522611402	79	61	27	34	25	78.8433271397513	63.5050820819132	26.5242453926491	31.4477975557815	28.1402665491675	2.46	1.96	0.81	0.87	0.91	2.46	0.96	0.76	0.33	0.37	0.35
CCDC37	13.8982754451169	-1.60372144021478	-2.1895080733033	0.588938877507189	-2.72306940747888	0.00646784679382255	0.0305559330270747	1	6	14	20	15	0.998016799237358	6.24640151625376	13.7533124258181	18.4987044445773	16.8841599295005	0.05	0.3	0.65	0.81	0.79	0.81	0.02	0.12	0.26	0.35	0.31
CCDC47	3324.12139027491	-0.461655403104974	-0.463562835037398	0.0854594024704287	-5.40204342365627	6.58859947109676e-08	8.9895657517879e-07	2599	2662	3586	3897	3529	2593.84566121789	2771.32013937792	3522.8127399274	3604.4725610259	3972.28002608049	75.68	80.84	100.06	95.33	112.41	112.41	29.62	31.39	40.61	40.57	43.41
CCDC64	253.63349013944	2.35988229382188	2.41725732711444	0.201074303345482	11.7363693647476	8.29724493162998e-32	7.54561981571894e-30	261	262	53	64	33	260.48238460095	272.759532876414	52.0661113263112	59.1958542226475	37.1451518449012	8.45	8.85	1.65	1.74	1.17	8.85	3.31	3.44	0.67	0.74	0.45
CCDC65	22.47961689895	1.54404512157255	1.72792759288095	0.417779174146657	3.69584033174074	0.000219160681365297	0.0016168467158974	65	41	22	18	9	64.8710919504283	42.6837436944007	21.6123480977141	16.6488340001196	10.1304959577003	3.64	2.39	1.18	0.85	0.55	3.64	1.42	0.93	0.48	0.36	0.21
CCDC67	13.5769715513635	-1.39117064198027	-1.89076508207752	0.55013569205908	-2.52877728542446	0.0114460633077038	0.0488886570464252	5	4	24	8	18	4.99008399618679	4.16426767750251	23.5771070156881	7.39948177783094	20.2609919154006	0.19	0.16	0.86	0.25	0.74	0.86	0.07	0.06	0.35	0.11	0.29
CCDC69	54.4783176720723	-1.8097707708871	-1.91805735079358	0.316204543393286	-5.7234179859211	1.04401978338652e-08	1.59963465183254e-07	23	22	99	87	73	22.9543863824592	22.9034722262638	97.2555664397134	80.4693643339115	82.1695783235692	0.67	0.67	2.78	2.14	2.34	2.78	0.26	0.26	1.13	0.91	0.9
CCDC8	1137.65366271322	-0.377193522713588	-0.377918409954511	0.0973036073706844	-3.87645980355738	0.000105987309834695	0.000846001390701243	1177	1197	1696	1724	1293	1174.66577270237	1246.15710249262	1666.11556244196	1594.58832312257	1455.41458592295	35.17	37.3	48.56	43.27	42.26	48.56	13.76	14.48	19.71	18.42	16.32
CCDC80	25.0944994189711	-1.94566253594481	-2.27651217848507	0.475739592390056	-4.08976374274431	4.3181280577876e-05	0.000377385240161262	7	6	41	30	25	6.98611759466151	6.24640151625376	40.2775578184672	27.748056666866	28.1402665491675	0.17	0.13	0.88	0.54	0.63	0.88	0.07	0.05	0.36	0.23	0.24
CCDC86	1073.80011157719	-0.461592193565547	-0.477042035882075	0.158720331658532	-2.90821086840096	0.00363503137536882	0.0188954729101227	249	265	424	337	326	248.506183010102	275.882733634541	416.52889061049	311.703169891128	366.949075801145	12.5	13.87	20.39	14.21	17.9	20.39	4.89	5.39	8.28	6.05	6.91
CCDC88A	7824.92600733069	0.631246175068705	0.647908235227458	0.200598770551085	3.14680979018238	0.00165062301820961	0.00959569731272042	12452	10253	6076	6953	8633	12427.3051841036	10674.0591243583	5968.93759280503	6431.07460015731	9717.39684475854	124.89	107.25	58.43	58.58	94.66	124.89	48.87	41.65	23.71	24.93	36.55
CCHE1	778.261929490829	-0.621794542356211	-0.632537663490772	0.189494701386807	-3.28132943985051	0.00103318990685487	0.00638062542331001	623	435	725	898	851	621.764465924874	452.864109928397	712.225107765578	830.591829561523	957.894673333663	24.99	18.2	27.87	30.26	37.35	37.35	9.78	7.07	11.31	12.88	14.42
CCKBR	68.5989984210641	1.59799503234584	1.72300247901342	0.320528036108624	4.98550782560655	6.1799277777853e-07	7.45904958136394e-06	49	40	21	10	10	48.9028231626305	41.6426767750251	20.6299686387271	9.24935222228867	11.256106619667	2.26	1.93	0.93	0.39	0.51	2.26	0.89	0.75	0.38	0.17	0.2
CCNA1	128.787230363855	-0.653821943582872	-0.668016396284422	0.254777995802046	-2.56624180406408	0.0102807132306717	0.0448319522405976	154	119	160	309	194	153.694587082553	123.8869634057	157.180713437921	285.80498366872	218.36846842154	7.95	6.46	8.15	13.38	11.08	13.38	3.11	2.51	3.31	5.7	4.28
CCNB1IP1	2477.81850706955	-0.607630393368242	-0.609944806883862	0.0886823169343931	-6.85176497833006	7.29443286974408e-12	1.58883623921187e-10	2154	2014	3530	3620	2578	2149.72818555727	2096.70877562251	3467.79949022412	3348.2655044685	2901.82428655016	146.49	144.76	231.78	207.01	205.62	231.78	57.33	56.21	94.06	88.1	79.4
CCNC	917.085629855096	-0.616158198118453	-0.627552053715122	0.175852352915562	-3.50383823646824	0.000458603845889003	0.00311434964546584	791	551	973	1012	1128	789.43128819675	573.62787257597	955.855213594355	936.034444895614	1269.68882669844	36.23	26.12	42.44	38.25	57.4	57.4	14.18	10.14	17.22	16.28	22.16
CCND1	6194.17407023094	-0.933163138548414	-0.935995073465952	0.0769549871516534	-12.1260904989751	7.68306221555062e-34	7.89073771543763e-32	4187	4206	8764	8705	7014	4178.69633840682	4378.72746289388	8609.5735785621	8051.56110950229	7895.03318303445	96.75	101.36	194.06	168.98	177.29	194.06	37.86	39.36	78.75	71.92	68.46
CCND3	405.929722924404	0.943653005653811	0.955508337024824	0.162693143333842	5.80020144867112	6.62353004069272e-09	1.0450869652661e-07	307	342	179	205	129	306.391157365869	356.044886426464	175.845923158674	189.611720556918	145.203775393705	15.11	17.24	8.51	8.29	6.84	17.24	5.91	6.69	3.46	3.53	2.64
CCNG2	2428.97051591067	0.49494893478503	0.512927116951978	0.180572734095615	2.74099485320386	0.00612534669794729	0.0291901364295317	5629	4219	3056	3562	3756	5617.83656290709	4392.26133284577	3002.15162666428	3294.61926157923	4227.79364634693	101.52	79.36	52.82	53.97	74.1	101.52	39.73	30.82	21.43	22.97	28.61
CCNI	9768.61008066065	0.209761375921838	0.210412687072889	0.062725302473231	3.34412697350256	0.000825419499853736	0.00523878608409042	12117	11301	10598	11308	8936	12092.9695563591	11765.097255864	10411.2575063443	10459.167492964	10058.4568753344	656.17	638.26	549.97	514.4	529.35	656.17	256.79	247.86	223.19	218.93	204.4
CCNK	3694.66314603138	-0.362971818434682	-0.366422540511123	0.122645743334133	-2.95951419566035	0.00308124505709456	0.0163836770434654	2911	2890	3291	4033	3976	2905.22690257995	3008.68339699556	3233.01079952623	3730.26375124902	4475.42799197961	111.99	115.95	121.33	130.34	167.33	167.33	43.83	45.03	49.24	55.47	64.61
CCNY	2619.63832499089	-0.338231221072985	-0.340533363145289	0.104542962016585	-3.23533229352472	0.00121501238150996	0.00734555826509731	2209	2020	2519	2807	2767	2204.61910951532	2102.95517713877	2474.61385718826	2596.29316879643	3114.56470166186	46.47	44.3	50.77	49.59	63.66	63.66	18.19	17.2	20.6	21.11	24.58
CCSER1	70.3115899507032	1.93561596380405	2.03185569756683	0.287975587977987	6.7214585006838	1.79914480525473e-11	3.76398862590699e-10	157	130	32	35	39	156.688637480265	135.338699518831	31.4361426875841	32.3727327780104	43.8988158167014	2.61	2.15	0.49	0.47	0.68	2.61	1.02	0.84	0.2	0.2	0.26
CD200	1332.32998926588	1.07121724139205	1.09080154348444	0.166179580634865	6.44614240389599	1.14732867070718e-10	2.23993452232763e-09	2830	2252	970	1335	1292	2824.38754184172	2344.48270243391	952.908075217394	1234.78852167554	1454.28897526098	128.72	106.7	42.22	51.03	64.26	128.72	50.37	41.44	17.13	21.72	24.81
CD24	11394.9779508215	0.779043400813343	0.79489344812803	0.161779167314393	4.81547416608587	1.46850762425701e-06	1.66568475238683e-05	23976	17539	10982	12376	12652	23928.4507785149	18259.2726989291	10788.4912185953	11446.9983103045	14241.2260952027	1147.17	864.09	491.3	485.73	678.62	1147.17	448.94	335.56	199.38	206.73	262.04
CD27-AS1	57.9833421869138	1.21708083375079	1.30355441329583	0.324514442988555	3.75046738303021	0.000176505264605865	0.0013382810800944	120	127	69	62	24	119.762015908483	132.215498760705	67.7841826701033	57.3459837781898	27.0146558872008	5.1	5.63	2.81	2.22	1.12	5.63	2	2.19	1.14	0.94	0.43
CD2AP	540.445663536373	-0.557816993752674	-0.573876884829466	0.21219496738968	-2.6287946439761	0.00856880883646477	0.0385881037849408	412	358	510	499	702	411.182921285792	372.701957136474	501.013524083372	461.542675892205	790.178684700625	7.52	6.82	8.92	7.65	14.02	14.02	2.94	2.65	3.62	3.26	5.41
CD47	2245.74519806381	-0.520528268117616	-0.527326501905723	0.147575158725916	-3.52720791637005	0.000419966837299659	0.00288011251512749	1545	1396	2160	1985	2239	1541.93595482172	1453.32941944837	2121.93963141193	1835.9964161243	2520.24227214345	28.64	26.95	38.41	30.96	45.44	45.44	11.21	10.47	15.59	13.18	17.55
CD63	5106.66483095916	-0.424058250994535	-0.429011966072538	0.12882812121575	-3.29165904922545	0.000995982801099609	0.00617726286691526	3415	3352	4687	5530	3739	3408.22736939558	3489.6563137471	4604.41252427209	5114.89177892564	4208.6582650935	404.33	425.53	551.47	566.97	529.72	566.97	158.23	165.25	223.8	241.31	204.54
CD72	19.0779611622145	-1.19968240518629	-1.30504302963262	0.437317069365524	-2.74327825101095	0.00608291169735743	0.0290287303924019	16	14	32	54	28	15.9682687877977	14.5749368712588	31.4361426875841	49.9465020003588	31.5170985350676	1.06	0.97	2.03	3	2.02	3	0.41	0.37	0.82	1.28	0.78
CD82	61.7591081400362	-1.03164508386482	-1.14384161249803	0.358507999472598	-2.87760687455363	0.00400704151759391	0.0204836577849612	15	21	47	29	44	14.9702519885604	21.8624053068881	46.1718345723892	26.8231214446372	49.5268691265349	0.91	1.32	2.71	1.48	3.04	3.04	0.36	0.51	1.1	0.63	1.17
CD99	3164.95848808307	-0.9910023214966	-0.99854688520946	0.119272791095992	-8.30870404214008	9.67528967634967e-17	3.29231845091208e-15	1933	1900	3554	4618	3506	1929.16647292581	1978.02714681369	3491.37659723981	4271.35085625291	3946.39098085526	162.3	166.3	285.93	325.54	321.86	325.54	63.51	64.58	116.04	138.55	124.28
CDC14A	754.408411827356	-0.46942873162861	-0.475161209547239	0.124832894011351	-3.76045701212315	0.000169603219805365	0.00129114832112386	461	459	668	632	637	460.085744448422	477.849715993412	656.229478603319	584.559060448644	717.013991672789	11.64	12.84	16.55	13.17	16.52	16.55	4.55	4.99	6.71	5.6	6.38
CDC23	2652.08908730488	-0.285667663559048	-0.287270135559475	0.0782173056166359	-3.65223093926531	0.000259971926189631	0.00188671702835524	1748	1591	2060	2172	1951	1744.5333650669	1656.33746872662	2023.70168551323	2008.9593026811	2196.06640149704	55.26	52.46	62.41	57.68	67.47	67.47	21.63	20.37	25.33	24.55	26.05
CDC25B	2755.58803871444	2.37598476107865	2.39656851877674	0.117735867456471	20.1806366437747	1.4486835222343e-90	2.04578258064854e-87	8487	8999	1847	1999	1257	8470.16857512746	9368.56120746126	1814.454860749	1848.94550923551	1414.89260209214	292.86	321.77	60.51	57.28	46.9	321.77	114.61	124.96	24.55	24.38	18.11
CDC34	2184.4608492237	0.380681599661835	0.384770140288812	0.134936785188833	2.82118474313065	0.0047846639746039	0.0237495359442407	2521	2536	2104	2444	1415	2516.00035087738	2640.14570753659	2066.92638170866	2260.54168312735	1592.73908668288	179.16	187.97	143.29	145.9	110	187.97	70.11	73	58.15	62.1	42.48
CDC40	1349.10268310545	-0.428976875097556	-0.431583079881947	0.0964754350216994	-4.44648811379881	8.72854943347364e-06	8.64994144442364e-05	1067	934	1352	1467	1278	1064.88392478626	972.356502696835	1328.17702855043	1356.87997100975	1438.53042599344	27.51	25.11	33.4	31.77	36.04	36.04	10.76	9.75	13.55	13.52	13.92
CDC42EP2	170.826769139308	1.02281123840981	1.05623244112301	0.224250973257862	4.56101136842646	5.09078244296413e-06	5.30882457098278e-05	258	354	190	154	108	257.488334203238	368.537689458972	186.652097207531	142.440024223246	121.565951492404	12.9	18.45	9.1	6.47	5.91	18.45	5.05	7.17	3.69	2.75	2.28
CDC73	1987.9040189804	-0.467753177183653	-0.475178964284691	0.162853919283337	-2.87222548429948	0.00407592028228216	0.0207855988876177	1578	1546	1998	2038	2483	1574.87050919655	1609.48945735472	1962.79415905603	1885.01798290243	2794.89127366332	26.2	26.77	31.79	28.43	45.1	45.1	10.25	10.4	12.9	12.1	17.42
CDCA7L	1621.63972206695	-0.67005431362035	-0.672929859976496	0.117144437238926	-5.71989869441018	1.0658758467572e-08	1.62870442733522e-07	1500	1357	2200	2363	2323	1497.02519885604	1412.72780959272	2161.23480977141	2185.62193012681	2614.79356774865	51.85	48.87	73.09	68.77	87.83	87.83	20.29	18.98	29.66	29.27	33.91
CDH10	914.916325344948	-0.766847292515291	-0.774099179763554	0.122910428368813	-6.23907428110365	4.40167951737174e-10	8.029156200364e-09	618	531	919	1055	999	616.774381928687	552.806534188458	902.806722809057	975.806659451455	1124.48505130474	17.9	16.04	25.51	25.68	31.66	31.66	7.01	6.23	10.35	10.93	12.23
CDH11	3620.43763768166	-0.587996185950923	-0.591866970251371	0.096744330465509	-6.07783611837134	1.2181515390518e-09	2.12156176575249e-08	1783	1814	2731	2805	2681	1779.46395304021	1888.49539174739	2682.87830249351	2594.44329835197	3017.76218473273	25.82	27.39	37.91	34.1	42.47	42.47	10.1	10.64	15.39	14.51	16.4
CDH12	21.9747120480275	1.43651190944555	1.67285537439663	0.470173737331327	3.05527892221095	0.00224851304870674	0.0125339809616396	32	52	11	14	15	31.9365375755955	54.1354798075326	10.806174048857	12.9490931112041	16.8841599295005	0.73	1.24	0.24	0.27	0.37	1.24	0.29	0.48	0.1	0.11	0.14
CDH15	5.57559048121162	2.88874914893383	4.23574101924416	0.643575930881884	4.48859102759704	7.16957877981711e-06	7.21899477140706e-05	31	19	0	2	2	30.9385207763581	19.7802714681369	0	1.84987044445773	2.2512213239334	1.08	0.69	0	0.06	0.08	1.08	0.42	0.27	0	0.03	0.03
CDH2	28153.6962863933	-0.768485187669872	-0.772870230999872	0.100068585035807	-7.67958483069274	1.59604996792481e-14	4.50777712607564e-13	19454	19389	32815	33210	34245	19415.4188123636	20185.246499774	32236.7819466585	30717.0987302207	38546.5371190497	478.32	496.65	771.66	689.52	929.27	929.27	187.19	192.87	313.16	293.46	358.83
CDH20	2171.19343816378	-1.06228322458651	-1.07154202737566	0.146959706324951	-7.22839784558113	4.88725241424349e-13	1.19854384098076e-11	1151	1414	2922	3017	2309	1148.7173359222	1472.06862399714	2870.51277916003	2790.52956546449	2599.03501848111	40.31	51.65	98.07	88.77	88.47	98.07	15.78	20.06	39.8	37.78	34.16
CDH22	89.7918819670635	4.06403341880183	4.34074987772135	0.313484223798906	12.9640763721776	1.95571905294852e-38	2.51072841448983e-36	191	207	8	14	8	190.621208654335	215.500852310755	7.85903567189603	12.9490931112041	9.00488529573362	4.86	5.49	0.2	0.3	0.22	5.49	1.9	2.13	0.08	0.13	0.09
CDH8	397.807985097152	-0.741766052526067	-0.760871931001431	0.173288440348491	-4.28052818199727	1.86450273522216e-05	0.000173890277111034	144	203	314	308	274	143.71441909018	211.336584633252	308.467150121919	284.880048446491	308.417321378876	2.88	4.23	6.01	5.17	5.98	6.01	1.13	1.64	2.44	2.2	2.31
CDK14	2003.89488458373	-0.473785204096913	-0.477763335836419	0.121061919428504	-3.91357750094752	9.09386948721761e-05	0.000738403029853328	1562	1560	2133	2313	2146	1558.90224040875	1624.06439422598	2095.41538601928	2139.37516901537	2415.56048058054	30.12	31.34	39.37	37.43	45.22	45.22	11.79	12.17	15.98	15.93	17.46
CDK2	1831.18499005581	-0.389591640510959	-0.391330528887431	0.102728854422323	-3.79242660401265	0.000149182349847927	0.00114806725727656	1478	1459	2081	2249	1566	1475.06882927282	1518.91663536904	2044.33165415195	2080.17931479272	1762.70629663986	65.72	67.13	88.04	83.97	76.15	88.04	25.72	26.07	35.73	35.74	29.4
CDK2AP2	532.191728868617	-0.498172774912354	-0.507410573766948	0.161008000621478	-3.09408708256389	0.00197419530528596	0.0112128826715163	357	336	507	556	438	356.291997327737	349.79848491021	498.066385706411	514.26398355925	493.017469941415	31.24	29.98	42.27	41.24	43.96	43.96	12.22	11.64	17.15	17.55	16.98
CDK3	109.144187848616	0.588372618553027	0.606709838118178	0.219009039855107	2.68652206750135	0.00722001787589265	0.0335390413719509	155	154	105	136	71	154.692603881791	160.324305583846	103.149843193635	125.791190223126	79.9183569996358	10.11	10.45	6.56	7.45	5.05	10.45	3.96	4.06	2.66	3.17	1.95
CDK5R1	2039.25380666178	1.59395399031117	1.60422212980491	0.102766161566123	15.5104945637729	2.94600976854654e-54	8.60742785134304e-52	4655	4409	1415	1737	1386	4645.7682004499	4590.06404752714	1390.06693446661	1606.61248101154	1560.09637748585	119.94	118.48	34.94	37.6	39.07	119.94	46.94	46.01	14.18	16	15.09
CDK5R2	71.9263185456871	1.95473186663981	2.05102065957742	0.27662898711608	7.06625826533343	1.59167065046473e-12	3.70229972880483e-11	281	243	57	58	75	280.442720585698	252.979261408277	55.9956291622592	53.6462428892743	84.4207996475026	11.15	10.06	2.17	1.93	3.26	11.15	4.37	3.91	0.88	0.82	1.26
CDK6	984.508317503322	1.80297424622809	1.85376172615689	0.214659852555299	8.39921496621555	4.49473328682451e-17	1.56723766005202e-15	2380	1980	533	530	737	2375.27998218491	2061.31250036374	523.608251640073	490.2156677813	829.575057869459	20.08	17.41	4.31	3.76	6.8	20.08	7.86	6.76	1.75	1.6	2.63
CDKN1C	1664.24960815104	0.624061875512302	0.649340849790285	0.198880057402674	3.13788060835461	0.00170174177558595	0.00985567878642501	3905	3944	2641	3587	1545	3897.25560102188	4105.96793001747	2594.46415118468	3317.74264213495	1739.06847273855	223.29	233.99	144.55	172.04	96.16	233.99	87.38	90.87	58.66	73.22	37.13
CDKN2D	231.417220491017	1.30211735496531	1.33321492086071	0.19433838557684	6.70025816618951	2.08051644470251e-11	4.34727887446716e-10	511	436	208	243	127	509.98658441029	453.905176847773	204.334927469297	224.759259001615	142.952554069771	45.44	40.89	17.55	18.33	12.64	45.44	17.78	15.88	7.12	7.8	4.88
CDKN3	475.378001649695	-0.575696737178808	-0.588073275101475	0.189465416938348	-3.0385320259588	0.00237733834348142	0.0131482948983799	375	333	418	577	607	374.256299714009	346.675284152084	410.634613856568	533.687623226056	683.245671813788	47.49	43.52	48.37	58.65	88.7	88.7	18.59	16.9	19.63	24.96	34.25
CDO1	2547.25990352383	-1.14601214268395	-1.15406185642814	0.112080253262503	-10.2249246350281	1.53347188620653e-24	9.21496971051626e-23	1482	1353	3363	3774	2525	1479.06089646976	1408.56354191522	3303.74212057329	3490.70552869175	2842.16692146592	93.76	89.27	203.89	200.57	174.74	203.89	36.69	34.67	82.74	85.36	67.48
CDON	507.414582707788	0.45602750302504	0.46113502823162	0.132170411680584	3.45029948251292	0.000559964980623032	0.00371541368897334	601	656	471	481	436	599.808096341652	682.939899110411	462.700725182879	444.893841892085	490.766248617482	7.34	8.36	5.51	4.93	5.82	8.36	2.87	3.25	2.24	2.1	2.25
CDS2	4337.34716169826	0.384446052177443	0.386062693031665	0.0730459113637558	5.26307420908159	1.41666363031314e-07	1.85667299917142e-06	6048	6164	4949	5099	4189	6036.00560178754	6417.13649103136	4861.79594252668	4716.24469814499	4715.18306297851	63.68	67.69	49.94	45.1	48.25	67.69	24.92	26.29	20.26	19.2	18.63
CDYL	1167.52053116553	-0.461056323006803	-0.463339965439581	0.0882494027153284	-5.22446961475831	1.74655003667335e-07	2.26277040683995e-06	898	833	1217	1390	1034	896.219085715148	867.208743839897	1195.55580158718	1285.65995889813	1163.88142447357	27.27	26.12	35.64	34.57	33.19	35.64	10.67	10.14	14.46	14.72	12.82
CECR6	948.344506016348	1.1695824924808	1.18756656287628	0.151631514178869	7.71332066961439	1.22585562144346e-14	3.50309432731549e-13	2073	2024	925	1150	689	2068.88882481904	2107.11944481627	908.700999562978	1063.6755055632	775.545746095058	49.9	50.38	21.46	22.62	18.25	50.38	19.53	19.57	8.71	9.63	7.05
CELF1	7960.67382598637	0.233768278963599	0.234895194770314	0.0866588824680758	2.69756858507513	0.00698478949026992	0.032660878439692	9158	8953	8255	7526	7519	9139.83784741573	9320.67212916998	8109.54243393772	6961.06248249446	8463.46656732763	141.01	140.41	121.6	97.07	129.24	141.01	55.18	54.53	49.35	41.32	49.9
CELF3	3090.51480712528	1.51911831514728	1.55292954441766	0.176291540932199	8.61708002048451	6.86831361842251e-18	2.552421986355e-16	8822	8749	2615	3906	2643	8804.50420287197	9108.29447761735	2568.92228525101	3612.79697802596	2974.98897957799	155.68	161.06	44.25	57.93	51.04	161.06	60.92	62.55	17.96	24.66	19.71
CELF4	576.450539633829	3.23523227917692	3.36548068839159	0.253394228929724	12.7675846953648	2.48754157615568e-37	2.9685830668686e-35	2388	1952	128	277	232	2383.26411657881	2032.16262662122	125.744570750336	256.207056557396	261.141673576275	59.16	50.56	3.05	5.81	6.33	59.16	23.15	19.63	1.24	2.47	2.45
CELF5	1488.31707984708	1.63644343673207	1.65596758026042	0.136734386842408	11.9680460381787	5.22445111119364e-33	5.11754615782008e-31	3727	3463	1089	1293	1085	3719.60861075763	3605.21474179779	1069.81123083685	1195.94124234193	1221.28756823387	92.96	92.99	25.64	25.09	28.01	92.99	36.38	36.11	10.4	10.68	10.81
CELF6	228.768992333784	2.84143025303251	2.95102428028376	0.25508721848355	11.139053810396	8.0975052235522e-29	6.09868104525847e-27	535	519	49	102	58	533.938987591987	540.31373115595	48.1365934903632	94.3433926673445	65.2854183940687	17.2	17.43	1.48	2.69	2.16	17.43	6.73	6.77	0.6	1.15	0.83
CELSR1	5317.08864812798	-0.78687061893856	-0.795572027739277	0.161791704826422	-4.86347937171904	1.15340051150816e-06	1.33507684890829e-05	3905	5390	9999	8557	6234	3897.25560102188	5611.35069543463	9822.81221041105	7914.67069661242	7017.05686670042	33.61	48.38	82.47	61.87	58.69	82.47	13.15	18.79	33.47	26.33	22.66
CELSR3	4352.18324478587	0.970144405880192	0.988578627121127	0.180973833044154	5.36068883308392	8.29052146372797e-08	1.12034431199629e-06	5478	6936	3963	3541	2151	5467.13602622225	7220.84015278934	3893.1697959655	3275.19562191242	2421.18853389038	44.87	59.26	31.11	24.37	19.28	59.26	17.56	23.01	12.62	10.37	7.44
CEND1	173.952820615951	1.16050179454624	1.17907524390358	0.158475859751116	7.32289319249498	2.42680954148527e-13	6.12886952161093e-12	352	347	157	172	141	351.30191333155	361.250221023342	154.23357506096	159.088858223365	158.711103337305	21.82	22.43	9.32	8.95	9.56	22.43	8.54	8.71	3.78	3.81	3.69
CENPB	1600.87805172246	0.437479748820046	0.444512612997925	0.145264095012211	3.01161652356882	0.00259860646376527	0.0141731526021778	2132	2225	1878	1882	1164	2127.77181597405	2316.37389561077	1844.90862397759	1740.72808823473	1310.21081052924	75.08	81.72	63.38	55.68	44.84	81.72	29.38	31.73	25.72	23.7	17.31
CEP112	511.82877336376	-0.582318044616664	-0.597604095529198	0.195449472524165	-2.97937895199317	0.00288833325445124	0.0154923492184386	379	291	446	484	589	378.248366910959	302.950473538307	438.141238708204	447.668647558772	662.984679898387	11.02	8.78	12.44	11.77	18.76	18.76	4.31	3.41	5.05	5.01	7.25
CEP170	7236.76825497425	0.822211693275594	0.830759355415049	0.13118849726615	6.2674069023561	3.67109966756622e-10	6.74002762368117e-09	10956	10426	5447	6212	6469	10934.2720524445	10854.1637014103	5351.02091310221	5745.69760048572	7281.57537226259	153.81	152.47	72.96	72.71	98.99	153.81	60.19	59.21	29.61	30.95	38.22
CEP170B	1549.12926996657	0.610565438725687	0.619745241064962	0.173887568443658	3.51126560794666	0.000445978559136196	0.0030388229445605	1564	1712	1283	1264	739	1560.89827400723	1782.30656597107	1260.39284588033	1169.11812089729	831.826279193393	23.02	26.3	18.09	15.63	11.91	26.3	9.01	10.21	7.34	6.65	4.6
CERKL	19.2850483039881	-1.58714465172885	-1.75067160190305	0.500705493599735	-3.16981673262331	0.00152535112231948	0.00893638157983668	15	17	37	72	55	14.9702519885604	17.6981376293856	36.3480399825191	66.5953360004784	61.9085864081686	0.5	0.59	1.21	1.94	1.97	1.97	0.2	0.23	0.49	0.83	0.76
CERS1	778.355944087804	0.604059087415996	0.607611418761867	0.116362641005527	5.19117718707764	2.08968641919427e-07	2.67382057727071e-06	669	655	476	499	353	667.673238689793	681.898832191035	467.612622477814	461.542675892205	397.340563674246	30.59	30	20.59	18.52	16.85	30.59	11.97	11.65	8.36	7.88	6.51
CERS5	1638.76040138788	0.283630551136911	0.285394792936104	0.109078149634629	2.60025084846935	0.00931556373518301	0.041411737422983	1834	1611	1513	1699	1116	1830.36280980131	1677.15880711413	1486.34012144734	1571.46494256685	1256.18149875484	62.45	57.04	51.56	50.48	43.03	62.45	24.44	22.15	20.92	21.48	16.62
CERS6	5344.72325255157	0.804273545218517	0.824648248797167	0.184454253521514	4.36028733338323	1.29891768221688e-05	0.000124852291791533	11133	8881	4933	5296	6662	11110.9210259095	9245.71531097494	4846.07787118289	4898.45693692408	7498.81823002217	160.26	133.34	68.15	64.13	105.09	160.26	62.72	51.78	27.66	27.3	40.58
CETN2	1219.79109941467	-0.473704466865067	-0.477823952348337	0.152319903986446	-3.10993149593384	0.00187130738218686	0.0106951685998444	1219	993	1285	1699	1661	1216.58247827034	1033.77945094	1262.3576047983	1571.46494256685	1869.63930952669	118.09	100.33	119.29	138.25	176.01	176.01	46.21	38.96	48.41	58.84	67.97
CFAP57	21.6155004986029	-2.0051289172977	-2.68129446717903	0.493123311814942	-4.06618155997902	4.77897097064537e-05	0.000413231794164464	3	4	20	32	17	2.99405039771207	4.16426767750251	19.6475891797401	29.5979271113238	19.1353812534339	0.1	0.14	0.46	0.66	0.44	0.66	0.04	0.05	0.19	0.28	0.17
CFC1	9.02487557686505	3.63361150559831	5.51396209517431	0.64913244135022	5.59764275228682	2.1728591947387e-08	3.18247812567347e-07	42	46	0	3	0	41.916705567969	47.8890782912788	0	2.7748056666866	0	2.97	2.91	0	0.18	0	2.97	1.16	1.13	0	0.08	0
CFC1B	5.43241404785571	3.02613817944714	4.83709924330949	0.669526116593609	4.51982096657173	6.18919486317763e-06	6.32582003325743e-05	35	23	1	0	2	34.9305879733075	23.9445391456394	0.982379458987004	0	2.2512213239334	3.14	2.18	0.09	0	0.2	3.14	1.23	0.85	0.03	0	0.08
CGN	305.974989708429	-1.55378051957536	-1.57816043288243	0.157369131127986	-9.8734771453475	5.42507076939825e-23	2.90010250025939e-21	122	147	445	456	328	121.758049506958	153.036837148217	437.158859249217	421.770461336363	369.200297125078	2.36	2.97	8.26	7.42	6.95	8.26	0.92	1.15	3.35	3.16	2.68
CHAF1B	719.343159998822	-0.367388478797678	-0.370920887633925	0.12726045634676	-2.88690210096856	0.00389055264588696	0.0200028231605584	427	471	650	602	517	426.153173274352	490.34251902592	638.546648341552	556.811003781778	581.940712236785	18.86	21.7	27.52	22.34	24.99	27.52	7.38	8.43	11.17	9.51	9.65
CHCHD3	2210.7493313637	-0.399108858510778	-0.402571953029279	0.109132674520092	-3.65709775065853	0.000255087121212536	0.00185445201188334	1543	1484	1870	2133	2052	1539.93992122324	1544.94330835343	1837.0495883057	1972.88682901417	2309.75307835567	99.17	99.47	115.17	115.15	144.26	144.26	38.81	38.63	46.74	49.01	55.7
CHD1L	1402.24138140113	-0.284976516276188	-0.28727496281389	0.104140458487629	-2.73646304630049	0.00621035696974124	0.0295122572095443	1060	1027	1317	1569	1017	1057.8978071916	1069.17572619877	1293.79374748588	1451.22336367709	1144.74604322014	39.52	39.92	46.64	48.46	43.04	48.46	15.47	15.5	18.93	20.62	16.62
CHD3	8146.77031154598	0.515925817278816	0.520423593977397	0.111791091545443	4.61508882457857	3.92927229580267e-06	4.19039951697117e-05	11453	12419	7850	10297	7317	11430.2864016655	12929.0100717259	7711.67875304798	9524.05798329065	8236.09321361036	154.05	173.97	101.1	116.18	107.19	173.97	60.29	67.56	41.03	49.45	41.39
CHD5	128.696370038137	4.72823956036662	4.99187578746298	0.296756878314057	15.933041172386	3.73729594713642e-57	1.19494749283347e-54	341	366	17	12	5	340.323728539939	381.030492491479	16.7004508027791	11.0992226667464	5.62805330983351	3.46	3.88	0.17	0.1	0.06	3.88	1.36	1.51	0.07	0.04	0.02
CHD7	15366.3908367759	0.3750632422828	0.377971930377139	0.104993866010736	3.57223956535184	0.000353941402836689	0.00247744362349052	19775	20569	16664	15053	15287	19735.7822049188	21413.7054646373	16370.3713045594	13923.0499002111	17207.210189485	167.37	181.57	135.16	107.03	141.54	181.57	65.5	70.51	54.85	45.55	54.65
CHGA	304.568591075169	2.2725966480708	2.35470070510728	0.245960100114616	9.23969638576249	2.47197661336452e-20	1.09373670209074e-18	554	503	72	157	88	552.901306777496	523.65666044594	70.7313210470643	145.214829889932	99.0537382530698	27.62	25.95	3.41	6.63	4.86	27.62	10.81	10.08	1.39	2.82	1.88
CHGB	1327.26713529657	1.36934049662119	1.39270027684459	0.165616648981472	8.26813309557052	1.36072937380272e-16	4.55709880799621e-15	2185	2021	626	970	832	2180.66670633363	2103.99624405814	614.969541325864	897.187165562001	936.508070756296	82.62	79.7	22.68	30.81	34.42	82.62	32.33	30.95	9.21	13.11	13.29
CHMP2A	1090.15205173127	-0.369066461828664	-0.371304501543082	0.121721858869993	-3.03204753242269	0.00242900951477502	0.0133990869913338	1054	1081	1268	1575	1353	1051.90970639618	1125.39333984505	1245.65715399552	1456.77297501047	1522.95122564095	122.35	130.88	141.03	153.59	171.76	171.76	47.88	50.82	57.23	65.37	66.32
CHODL	137.709009513121	1.29734877324548	1.35029773159007	0.237808606327023	5.4554323886051	4.88538182484886e-08	6.79144219884239e-07	459	276	162	136	137	458.089710849947	287.334469747673	159.145472355895	125.791190223126	154.208660689438	19.81	12.32	6.8	5.13	6.79	19.81	7.75	4.78	2.76	2.18	2.62
CHRDL1	680.483413040227	-1.79156130392647	-1.81325319474118	0.158893830085594	-11.2752100126316	1.73963004321692e-29	1.37755937908196e-27	254	287	878	963	1030	253.496267006289	298.786205860805	862.529164990589	890.712619006399	1159.3789818257	6.14	7.4	20.43	19.66	27.3	27.3	2.4	2.87	8.29	8.37	10.54
CHRM2	10.7623865209133	3.35150141673751	5.92017385984028	0.609960878624476	5.4946170060865	3.9155924830936e-08	5.51109885535749e-07	25	18	1	0	0	24.950419980934	18.7392045487613	0.982379458987004	0	0	0.99	0.72	0.04	0	0	0.99	0.39	0.28	0.02	0	0
CHRM3	100.803892349581	-1.11067114973608	-1.35998302970238	0.404550738814522	-2.74544338490331	0.00604291930455355	0.0288866884442777	11	9	40	18	20	10.9781847916109	9.36960227438064	39.2951783594802	16.6488340001196	22.512213239334	0.4	0.34	1.4	0.55	0.8	1.4	0.16	0.13	0.57	0.23	0.31
CHRNA1	5.21571692054184	-3.22259484995902	-5.39246548342944	0.656008487278336	-4.91242859269854	8.99551489325226e-07	1.06006950890857e-05	1	0	26	15	22	0.998016799237358	0	25.5418659336621	13.874028333433	24.7634345632674	0.05	0	1.27	0.64	1.23	1.27	0.02	0	0.52	0.27	0.47
CHRNA3	144.437440387827	-5.2431930230349	-5.43994828348089	0.3181488464193	-16.4803144252948	5.08198713815236e-61	1.91376342318066e-58	14	13	497	754	538	13.972235189323	13.5338699518831	488.242591116541	697.401157560566	605.578536138086	0.42	0.41	14.38	19.51	17.67	19.51	0.16	0.16	5.84	8.3	6.82
CHRNA4	404.665472296278	1.22573032463166	1.24853349240608	0.170030457812962	7.20888681003257	5.64111272285538e-13	1.37545749930226e-11	799	794	354	438	240	797.415422590649	826.607133984247	347.762328481399	405.121627336244	270.146558872008	14.28	14.75	6.07	6.55	4.69	14.75	5.59	5.73	2.46	2.79	1.81
CHRNB2	1007.88396503299	0.753430845636704	0.763606760990944	0.139230935058415	5.41137531914585	6.25425330814943e-08	8.56787199352467e-07	1697	1858	1101	1280	833	1693.6345083058	1934.30233619991	1081.59978434469	1183.91708445295	937.633681418263	29.28	33.44	18.21	18.56	15.72	33.44	11.46	12.99	7.39	7.9	6.07
CHRNB4	81.3565799362094	-5.97529106683673	-6.42024861702884	0.438469913466241	-13.6275965199076	2.74471745503498e-42	4.11610460115246e-40	4	4	301	374	361	3.99206719694943	4.16426767750251	295.696217155088	345.925773113596	406.345448969979	0.16	0.23	12.59	14.42	20.24	20.24	0.06	0.09	5.11	6.14	7.82
CHST1	144.26720329219	2.00714416341015	2.06403281714691	0.218901273107475	9.1691753771788	4.76651206832808e-20	2.05530059821597e-18	360	301	75	89	76	359.286047725449	313.361142732064	73.6784594240253	82.3192347783692	85.5464103094693	9.07	7.91	1.81	1.88	2.09	9.07	3.55	3.07	0.73	0.8	0.81
CHST10	1476.76588842722	-0.361165716475503	-0.362976493542774	0.103765441005363	-3.48059732581715	0.000500297021994687	0.0033602985868894	1294	1310	1809	1952	1365	1291.43373821314	1363.79766438207	1777.12444130749	1805.47355379075	1536.45855358455	45.34	47.87	60.74	57.45	52.32	60.74	17.74	18.59	24.65	24.45	20.2
CHST14	422.905807572735	-0.381865611568332	-0.385126851890877	0.123648910704407	-3.08830550461713	0.00201301412705017	0.0113936330651277	315	303	463	424	343	314.375291759768	315.443276570815	454.841689510983	392.17253422504	386.084457054579	14.45	14.49	20.35	16.34	17.21	20.35	5.65	5.63	8.26	6.95	6.64
CHST15	377.272590959893	-0.64222038338489	-0.648902864343379	0.189167190959898	-3.39498821188836	0.000686315555102607	0.00446632234898955	370	439	533	797	606	369.266215717822	457.0283776059	523.608251640073	737.173372116407	682.120061151821	7.72	9.46	10.54	13.91	13.78	13.91	3.02	3.67	4.28	5.92	5.32
CHST3	1830.34218406467	-0.580945028175224	-0.586099774273091	0.120560235002748	-4.81871180959446	1.44488081082065e-06	1.64218311335793e-05	1159	1396	2123	2142	1606	1156.7014703161	1453.32941944837	2085.59159142941	1981.21124601423	1807.73072311852	16.36	20.55	28.72	25.4	24.8	28.72	6.4	7.98	11.65	10.81	9.58
CHST8	27.6789952221876	-2.96227745471722	-3.45324687797633	0.521090638903466	-5.68476428774609	1.30993203598075e-08	1.97844102332707e-07	5	12	81	156	55	4.99008399618679	12.4928030325075	79.5727361779473	144.289894667703	61.9085864081686	0.24	0.59	3.67	6.16	2.7	6.16	0.09	0.23	1.49	2.62	1.04
CIART	145.844715973039	-0.851106548978057	-0.895196419132749	0.242911469652207	-3.50377258923445	0.000458716907534683	0.00311434964546584	60	46	113	111	77	59.8810079542415	47.8890782912788	111.008878865531	102.667809667404	86.672020971436	4.68	4.24	8.85	7.5	6.83	8.85	1.83	1.65	3.59	3.19	2.64
CIPC	1180.82293819065	0.261882031873822	0.263728998620943	0.0920404655208567	2.84529234388192	0.00443706795677847	0.0222654881834669	1440	1516	1283	1379	1093	1437.1441909018	1578.25744977345	1260.39284588033	1275.48567145361	1230.29245352961	32.81	36.03	28.02	26.4	27.25	36.03	12.84	13.99	11.37	11.24	10.52
CIT	2477.00330064349	-0.291473065443723	-0.292744080612146	0.110294164286156	-2.64268800919966	0.00822507865603985	0.0373778983387641	2133	2337	2872	2716	2710	2128.76983277328	2432.97339058084	2821.39380621067	2512.1240635736	3050.40489392976	24.16	27.54	31.04	25.74	33.47	33.47	9.45	10.69	12.6	10.95	12.92
CITED2	1263.19547613546	0.729707040075307	0.737287048933664	0.134947756973254	5.40732989152187	6.39712516456185e-08	8.74239379344074e-07	1680	1586	871	1011	1072	1676.66822271876	1651.13213412974	855.65250877768	935.109509673385	1206.6546296283	87.9	86.61	43.67	44.5	61.35	87.9	34.4	33.64	17.72	18.94	23.69
CKAP4	4558.77900589991	-0.335636645991617	-0.336840301128435	0.0884927867569946	-3.79281360991932	0.000148949959073413	0.001146799639463	4144	4191	5373	6039	4651	4135.78161603961	4363.11145910325	5278.32483313717	5585.68380704013	5235.21518880713	136.27	143.74	169.32	166.83	167.31	169.32	53.33	55.82	68.71	71	64.6
CKB	22051.5499038369	0.732510638983874	0.748278689577723	0.158826581044909	4.61201540803018	3.98783426224704e-06	4.24217447633636e-05	40661	44574	29986	29928	18242	40580.3610737902	46404.5168642492	29457.6304571843	27681.4613308655	20533.3896955966	2862.57	3272.75	2022.96	1769.86	1404.83	3272.75	1120.25	1270.95	820.96	753.26	542.46
CKMT1A	38.6016332126824	1.33716122410156	1.49405177907676	0.414212943237547	3.22819758757446	0.00124572896476368	0.0074991556081298	62	36	23	9	20	61.8770415527162	37.4784090975225	22.5947275567011	8.32441700005981	22.512213239334	3.55	2.17	1.28	0.44	1.22	3.55	1.39	0.84	0.52	0.19	0.47
CKMT1B	43.582516955123	1.34832321827353	1.52545277009177	0.428386927917465	3.14744248809877	0.00164705503534932	0.00957824112183581	79	88	16	46	27	78.8433271397513	91.6138889050551	15.7180713437921	42.5470202225279	30.3914878731009	4.51	5.22	0.85	2.2	1.71	5.22	1.76	2.03	0.35	0.94	0.66
CKS1B	1927.35371967023	-0.380290629230493	-0.382792334400641	0.121174716432455	-3.13836615778238	0.00169892503430928	0.00984609563317545	1806	1636	2165	2545	2111	1802.41833942267	1703.18548009852	2126.85152870686	2353.96014057247	2376.16410741171	236.14	223.24	271.63	280.1	301.38	301.38	92.41	86.69	110.23	119.21	116.37
CLASP1	7741.95929876398	0.302344710825212	0.303425099049379	0.0690007572433866	4.38175931546302	1.1772481797497e-05	0.000114455809833841	9943	10110	8424	8743	7546	9923.28103481705	10525.1865548876	8275.56456250652	8086.70864794699	8493.85805520073	123.72	131.06	100.42	91.41	102.66	131.06	48.42	50.9	40.75	38.9	39.64
CLASP2	4153.15329440172	0.644306450129828	0.650191811368001	0.11789508488576	5.46508322000156	4.62689683330759e-08	6.46392363868347e-07	6613	5755	3713	4499	3755	6599.88509335665	5991.34012100673	3647.57493121874	4161.28356480767	4226.66803568497	93.38	84.58	49.81	53.23	57.48	93.38	36.54	32.85	20.21	22.65	22.2
CLCN4	447.445584797632	0.879027086958707	0.88863142074636	0.137133406777283	6.41001421620281	1.45506067811383e-10	2.811568785783e-09	667	612	388	387	280	665.677205091318	637.132954657883	381.163230086957	357.949931002572	315.170985350677	9.7	9.26	5.41	4.72	4.53	9.7	3.79	3.6	2.2	2.01	1.75
CLDN1	51.0145553445707	-1.15012760053555	-1.45393437964544	0.450049025468062	-2.55556069550287	0.0106016869883256	0.0458882806843066	9	11	41	10	31	8.98215119313622	11.4517361131319	40.2775578184672	9.24935222228867	34.8939305209678	0.26	0.33	1.13	0.24	0.98	1.13	0.1	0.13	0.46	0.1	0.38
CLDN5	4.3108571704706	2.39487777767777	3.90482034204535	0.674387060075475	3.55119177021241	0.000383490883803033	0.00265792904577758	24	24	3	2	0	23.9524031816966	24.985606065015	2.94713837696101	1.84987044445773	0	1.44	1.5	0.17	0.1	0	1.5	0.56	0.58	0.07	0.04	0
CLEC19A	42.5041014786851	-1.66755894729686	-1.83173433788088	0.403263242297775	-4.13516227711504	3.54703897949043e-05	0.000316192122811387	14	16	78	38	46	13.972235189323	16.65707071001	76.6255978009863	35.147538444697	51.7780904504683	0.56	0.67	3.01	1.28	2.03	3.01	0.22	0.26	1.22	0.55	0.78
CLEC4F	2.58739152145626	1.97216757618667	4.51628529996863	0.628889237592417	3.13595377102769	0.00171296202954659	0.00991050001799131	6	24	0	1	1	5.98810079542415	24.985606065015	0	0.924935222228867	1.1256106619667	0.26	1.02	0	0.04	0.05	1.02	0.1	0.39	0	0.02	0.02
CLIC1	4594.59599386229	-0.87553452360194	-0.88865983830214	0.159991006211338	-5.47239838247791	4.43985353849405e-08	6.21286193751612e-07	2886	3109	5902	7205	4018	2880.27648259902	3236.67705233882	5798.0035669413	6664.15827615899	4522.70363978221	257.96	292.49	509.78	544.5	400.34	544.5	100.95	113.59	206.88	231.74	154.59
CLIC6	151.233214139894	3.53783839133601	3.67402203835795	0.258570276094925	13.682308905596	1.29513920532739e-42	2.01352559389706e-40	568	611	35	44	60	566.873541966819	636.091887738508	34.3832810645451	40.6971497780702	67.5366397180021	14.85	16.66	0.88	0.97	1.72	16.66	5.81	6.47	0.36	0.41	0.66
CLINT1	2612.92601162318	-0.289911782861509	-0.292347564277871	0.113901420103121	-2.54528681555538	0.0109188012691475	0.0470455139351572	2206	2037	2379	2698	2764	2201.62505911761	2120.65331476815	2337.08073293008	2495.47522957348	3111.18786967596	54.43	52.53	56.47	56.06	74.87	74.87	21.3	20.4	22.92	23.86	28.91
CLIP2	2560.58722209677	0.637443221999903	0.643982509433397	0.124208646960198	5.13203579300052	2.86624973889553e-07	3.61126156693857e-06	3783	3940	2465	3119	2001	3775.49755151493	4101.80366233997	2421.56536640296	2884.87295813184	2252.34693459537	68.04	73.9	42.56	47.25	39.31	73.9	26.63	28.7	17.27	20.11	15.18
CLMN	691.740347755395	-0.409005301405187	-0.412580670637905	0.145664205139558	-2.80786416273872	0.00498712580705696	0.0245531185143484	571	630	934	730	760	569.867592364531	655.872159206644	917.542414693862	675.202712227073	855.464103094693	4.39	5.05	6.88	4.71	6.39	6.88	1.72	1.96	2.79	2.01	2.47
CLNS1A	3166.94175931527	-0.381356276448968	-0.382434329219518	0.0788494494374145	-4.8365115948167	1.32137568402498e-06	1.51399812991801e-05	3007	2710	3628	4073	3604	3001.03651530674	2821.29135150795	3564.07267720485	3767.26116013818	4056.70082572799	225.56	212	260.78	256.64	295.72	295.72	88.27	82.33	105.83	109.23	114.19
CLSTN2	1332.45479897741	2.43322419811756	2.48675812014371	0.189300170727563	12.853787657801	8.1899803406659e-38	1.00570584676032e-35	3253	4581	893	703	548	3246.54864791913	4769.12755765974	877.264856875394	650.229461226894	616.834642757753	65.9	96.78	17.33	11.96	12.14	96.78	25.79	37.58	7.03	5.09	4.69
CLSTN3	1628.19684042442	0.535666598899869	0.541003624438174	0.118837475609153	4.50755619095809	6.55785667238843e-06	6.66643306360494e-05	2380	2465	1906	1932	1272	2375.27998218491	2566.22995626092	1872.41524882923	1786.97484934617	1431.77676202164	59.01	63.75	45.29	40.24	34.5	63.75	23.09	24.76	18.38	17.13	13.32
CLTB	1192.80805157012	0.382703976219983	0.385512799116722	0.138544088730496	2.76232627264554	0.00573910950674372	0.0276370985226709	878	994	704	902	592	876.2587497304	1034.82051785937	691.595139126851	834.291570450438	666.361511884287	75.43	89.95	59.68	67	57.46	89.95	29.52	34.93	24.22	28.51	22.19
CLU	3102.98411192469	-1.63085780219057	-1.65289037767792	0.141487147994885	-11.5265437554054	9.6958553470778e-31	8.17442610505375e-29	967	902	3089	3078	2755	965.082244862525	939.042361276815	3034.57014881085	2846.95061402045	3101.05737371826	33.74	32.88	103.42	90.38	105.25	105.25	13.2	12.77	41.97	38.46	40.64
CLUAP1	886.147312450861	-0.29943956526029	-0.301024719919345	0.106155625635084	-2.82076021377924	0.00479099997035782	0.0237740221076673	866	784	950	1193	950	864.282548139552	816.196464790491	933.260486037654	1103.44772011904	1069.33012886837	20.72	19.56	21.78	23.98	24.86	24.86	8.11	7.6	8.84	10.2	9.6
CLVS1	67.9923839342242	0.986422025850666	1.07570427773797	0.355633465223075	2.77370417104004	0.0055422050810138	0.0268736283932461	149	97	31	71	73	148.704503086366	100.983491179436	30.4537632285971	65.6704007782496	82.1695783235692	4.25	2.88	0.85	1.7	2.28	4.25	1.66	1.12	0.34	0.72	0.88
CLVS2	392.006702985005	0.774652962013171	0.82151063964761	0.268597959887055	2.88406122793677	0.00392582415682173	0.020147491266354	874	734	353	390	607	872.266682533451	764.14311882171	346.779949022412	360.724736669258	683.245671813788	7.46	6.54	2.89	2.8	5.67	7.46	2.92	2.54	1.17	1.19	2.19
CLYBL	86.8261861019948	-1.02540331133287	-1.06542224080529	0.267306893019895	-3.83605263503832	0.000125027623392553	0.00097952755710134	46	75	133	140	114	45.9087727649185	78.080018953172	130.656468045272	129.490931112041	128.319615464204	3.26	5.74	9.29	8.64	8.8	9.29	1.28	2.23	3.77	3.68	3.4
CMAS	1100.65337794559	0.280292124440737	0.281745204680554	0.0975990960918254	2.87187213472782	0.00408048033579108	0.0208025931920324	1288	1087	1020	1025	919	1285.44563741772	1131.63974136131	1002.02704816674	948.058602784589	1034.4361983474	72.95	64.21	55.36	48.77	56.94	72.95	28.55	24.94	22.47	20.76	21.99
CMIP	3541.75915896175	0.607768917295723	0.615810771026826	0.137675793809455	4.41449364829435	1.01246688502185e-05	9.94047730798395e-05	5642	5454	3107	3784	4016	5630.81078129717	5677.97897827467	3052.25297907262	3499.95488091403	4520.45241845827	128.48	129.64	67.71	72.29	102.73	129.64	50.28	50.35	27.48	30.77	39.67
CMPK2	41.390445406474	1.57644836118293	1.7197249881419	0.372264620308426	4.23475204244986	2.28804031190534e-05	0.000209245176068796	74	87	13	31	30	73.8532431435645	90.5728219856795	12.770932966831	28.6729918890949	33.7683198590011	3.08	3.76	0.52	1.05	1.18	3.76	1.2	1.46	0.21	0.45	0.45
CMSS1	888.509458898246	-0.613943115462977	-0.621529699774355	0.129477940189676	-4.74168120502683	2.1195196185935e-06	2.33989442714563e-05	512	509	773	787	815	510.984601209527	529.903061962194	759.379321796954	727.924019894118	917.372689502862	44.29	46.94	64.6	59.5	78.4	78.4	17.33	18.23	26.21	25.32	30.27
CMTM4	2105.80007382035	-0.384553827658533	-0.3870752970711	0.113392136820069	-3.3913623858129	0.00069546078596615	0.00451889512230919	1749	1730	2685	2550	1739	1745.53138186614	1801.04577051983	2637.68884738011	2358.58481668361	1957.43694116009	26.49	25.48	36.88	31.06	24.2	36.88	10.37	9.89	14.97	13.22	9.34
CNBP	8555.35021955879	-0.290897777957989	-0.292574204804666	0.0937870129714685	-3.10168507068761	0.00192422549519376	0.0109717110503208	7320	6427	8111	8919	8441	7305.48297041746	6690.93709082715	7968.07979184359	8249.49724705927	9501.27959766093	216.24	198.16	229.63	221.5	272.58	272.58	84.63	76.95	93.19	94.27	105.25
CNGA3	196.232543199356	-3.51329894131667	-3.80031023114565	0.339417524192653	-10.3509650825292	4.14288392259471e-25	2.57162311180549e-23	20	26	302	374	301	19.9603359847472	27.0677399037663	296.678596614075	345.925773113596	338.808809251977	0.52	0.71	7.54	8.18	8.54	8.54	0.2	0.28	3.06	3.48	3.3
CNGB1	75.4373009394713	1.49321206928281	1.68035110642786	0.407269330232686	3.66639950135625	0.000245989528978642	0.00179755867100994	248	159	52	114	32	247.508166210865	165.529640180725	51.0837318673242	105.442615334091	36.0195411829345	4.35	2.96	0.87	1.68	0.61	4.35	1.7	1.15	0.35	0.71	0.24
CNIH2	1049.47530892416	1.00276693579864	1.02359932921633	0.177690037490691	5.64334922744989	1.66773577771584e-08	2.48561569825617e-07	1758	1779	959	1151	579	1754.51353305928	1852.05804956924	942.101901168537	1064.60044078543	651.72857327872	133.62	140.98	69.94	73.47	48.17	140.98	52.29	54.75	28.38	31.27	18.6
CNN1	245.562408910193	-1.0642691976205	-1.1194866729237	0.233711639996409	-4.55377061081277	5.26928125037421e-06	5.47139951402214e-05	58	62	159	126	112	57.8849743557668	64.5461490012888	156.198333978934	116.541838000837	126.068394140271	3.53	4.04	9.48	6.61	7.66	9.48	1.38	1.57	3.85	2.82	2.96
CNN2	10375.9323207945	-0.504768453490272	-0.512238038502373	0.138189814445958	-3.65271822322095	0.000259478917998196	0.00188394590591149	5685	5815	10122	8325	6614	5673.72550366438	6053.80413616927	9943.64488386645	7700.08572505532	7444.78891824777	229.84	245.24	392.05	282.57	292.46	392.05	89.95	95.24	159.1	120.26	112.93
CNN3	15940.1522641822	-0.666035895898882	-0.669405982925682	0.0898820337363588	-7.41011154523376	1.26193230314916e-13	3.27483994014787e-12	10643	9804	16476	16981	15814	10621.8927942832	10206.6200775586	16185.6839662699	15706.3250086684	17800.4070083414	522.83	499.49	776.34	702.25	855.36	855.36	204.61	193.97	315.05	298.88	330.29
CNOT1	15582.7663121754	-0.270397101509608	-0.271556833145341	0.0764403814712796	-3.5373593944086	0.000404149310605749	0.00278403016972562	11164	12503	15030	15426	13067	11141.8595466859	13016.4596929535	14765.1632685747	14268.0507381025	14708.3545199189	129.79	151.54	167.44	150.68	166.99	167.44	50.79	58.85	67.95	64.13	64.48
CNOT11	1715.70212254287	-0.287009561541154	-0.289314363098634	0.106000659121621	-2.70762053669733	0.00677674569888014	0.0317760743257396	1373	1276	1516	1883	1525	1370.27706535289	1328.4013891233	1489.2872598243	1741.65302345696	1716.55625949922	54.72	53.04	57.9	63.05	66.49	66.49	21.42	20.6	23.5	26.83	25.67
CNR1	482.450560653213	1.0813382054602	1.09907637734862	0.166481262649409	6.49525471066004	8.28930436027589e-11	1.63909628575537e-09	831	709	395	346	347	829.351960166245	738.116445837319	388.039886299867	320.027586891188	390.586899702446	13.9	12.5	6.42	4.9	6.36	13.9	5.44	4.85	2.6	2.09	2.46
CNTLN	919.533908064702	-0.696954380568985	-0.722069793725446	0.231728041515576	-3.00763936902361	0.00263285369339449	0.014346089610374	622	541	812	836	1209	620.766449125637	563.217203382214	797.692120697447	773.245845783333	1360.86329031774	11.64	10.42	14.34	13.07	24.37	24.37	4.56	4.05	5.82	5.56	9.41
CNTN1	344.331589253295	4.93280007619041	5.05420673674634	0.209107965054957	23.5897282769405	4.91324489592899e-123	2.08149620016032e-119	1327	1044	37	33	38	1324.36829258797	1086.87386382815	36.3480399825191	30.5228623335526	42.7732051547347	23.69	19.75	0.66	0.56	0.8	23.69	9.27	7.67	0.27	0.24	0.31
CNTN2	899.462461516183	-3.48980140058259	-3.54527599403474	0.210184006631703	-16.6035535077492	6.56845097652161e-62	2.52974932382125e-59	310	301	3366	4941	2689	309.385207763581	313.361142732064	3306.68925895025	4570.10493303283	3026.76707002846	3.97	4.02	41.35	53.22	37.71	53.22	1.56	1.56	16.78	22.65	14.56
CNTN6	769.343946412939	-1.08770129492511	-1.10187319692088	0.171634712112527	-6.33730369304308	2.33820831815091e-10	4.40748366622751e-09	533	649	1639	1274	975	531.942953993512	675.652430674781	1610.1199332797	1178.36747311958	1097.47039541753	13.85	17.96	41.14	27.96	28.17	41.14	5.42	6.97	16.69	11.9	10.88
CNTNAP3	179.57515025605	-0.924615827307842	-0.953842276781525	0.197661582647344	-4.67777205324459	2.90008670837424e-06	3.1420793763934e-05	68	80	163	141	132	67.8651423481404	83.2853535500501	160.127851814882	130.41586633427	148.580607379605	1.28	1.57	2.96	2.23	2.73	2.96	0.5	0.61	1.2	0.95	1.06
CNTNAP3B	256.920730801175	-0.953411199286638	-0.998830021003575	0.256066215977825	-3.72329944286443	0.000196636072457542	0.00147051848361232	101	122	267	204	206	100.799696722973	127.010164163826	262.29531554953	188.686785334689	231.875796365141	1.56	1.97	3.94	2.65	3.48	3.94	0.61	0.77	1.6	1.13	1.34
CNTNAP4	23.7128263062769	2.98314244512256	3.32569781458174	0.436279521211218	6.83768616239568	8.04824682011986e-12	1.74629437405571e-10	107	107	11	17	5	106.787797518397	111.394160373192	10.806174048857	15.7238987778907	5.62805330983351	2.22	2.3	0.21	0.33	0.13	2.3	0.87	0.89	0.09	0.14	0.05
CNTNAP5	205.026556588933	4.26359995599724	4.417876946006	0.252691881187956	16.8727223682581	7.14272245945173e-64	3.10360448199664e-61	657	795	33	43	28	655.697037098944	827.648200903623	32.4185221465711	39.7722145558413	31.5170985350676	12.07	15.24	0.58	0.66	0.56	15.24	4.72	5.92	0.24	0.28	0.22
CNTRL	3217.46486373614	-0.323106652937168	-0.325804153568646	0.126471119906334	-2.55478605057396	0.010625308506191	0.0459562220382625	2788	2994	3269	4012	3705	2782.47083627375	3116.95435661062	3211.39845142852	3710.84011158222	4170.38750258663	36.91	41.33	41.47	44.62	53.65	53.65	14.44	16.05	16.83	18.99	20.72
COG2	1024.17517221251	-0.312957268747675	-0.316456668106295	0.12356441903544	-2.53274584375228	0.0113172977573343	0.0484667495061376	712	803	912	1202	780	710.587961056999	835.976736258628	895.930066596147	1111.7721371191	877.976316334027	24.03	28.27	29.5	34.08	28.8	34.08	9.4	10.98	11.97	14.5	11.12
COL11A1	8311.04966912754	-1.67632719955224	-1.69046366450234	0.118991504026214	-14.0877889835138	4.51476669679029e-45	7.96950379623002e-43	2778	3345	11051	9721	9269	2772.49066828138	3482.36884531147	10856.2754012654	8991.29529528682	10433.2852257694	37.48	47.07	142.91	110.2	136.81	142.91	14.67	18.28	57.99	46.9	52.83
COL11A2	142.477043077864	0.957076596214056	1.02362954435881	0.332973763752555	2.8743303539233	0.00404885218548794	0.0206662196190598	170	222	104	159	40	169.662855870351	231.116856101389	102.167463734648	147.06470033439	45.0244264786681	2.72	3.69	1.54	2.31	0.69	3.69	1.06	1.43	0.63	0.98	0.27
COL12A1	1841.69031905872	2.40345341202997	2.46084158720795	0.207064649419606	11.6072609147276	3.78548235282973e-31	3.23983757328549e-29	487	607	127	83	92	486.034181228593	631.927620061005	124.762191291349	76.769623444996	103.556180900937	4.48	5.5	1.14	0.67	0.96	5.5	1.75	2.14	0.46	0.28	0.37
COL15A1	3.6678205479841	2.19410907180547	5.26027025485151	0.672545185575666	3.2623965182762	0.00110474498545813	0.00675604782517989	9	5	0	0	0	8.98215119313622	5.20533459687813	0	0	0	0.16	0.09	0	0	0	0.16	0.06	0.04	0	0	0
COL20A1	6.12016472823948	1.7770406458207	4.79021403317986	0.67331380519639	2.63924581986311	0.00830907064780561	0.0376485324058058	3	7	0	0	0	2.99405039771207	7.28746843562938	0	0	0	0.07	0.17	0	0	0	0.17	0.03	0.07	0	0	0
COL24A1	105.420112688883	-2.76980474185352	-2.94487297481615	0.305494849815059	-9.06661681377055	1.22769764223764e-19	5.16242288966726e-18	25	18	136	159	201	24.950419980934	18.7392045487613	133.603606422233	147.06470033439	226.247743055307	0.38	0.28	1.98	2.02	3.33	3.33	0.15	0.11	0.8	0.86	1.29
COL25A1	53.714568360138	1.09351393456115	1.17098996565651	0.334935814745342	3.26484623745767	0.00109523514130499	0.0067051498210095	95	66	31	39	38	94.811595927549	68.7104166787913	30.4537632285971	36.0724736669258	42.7732051547347	1.89	1.42	0.68	0.72	0.92	1.89	0.74	0.55	0.28	0.3	0.36
COL27A1	456.287366427174	-0.925326879463713	-0.947167388195667	0.160340133824107	-5.77102474218211	7.87909035960572e-09	1.22607038782258e-07	143	154	325	301	247	142.716402290942	160.324305583846	319.273324170776	278.405501890889	278.025833505775	1.8	2.02	3.92	3.18	3.4	3.92	0.7	0.79	1.59	1.35	1.31
COL4A1	2948.58436808006	-0.44098543392627	-0.443628881033109	0.118995717767146	-3.70589330608688	0.000210646966905846	0.00155878755510326	2069	2564	3532	3337	2754	2064.89675762209	2669.29558127911	3469.7642491421	3086.50883657773	3099.9317630563	31.45	40.73	50.94	42.19	45.43	50.94	12.31	15.82	20.67	17.96	17.54
COL4A5	1952.38203140178	-0.8175514344669	-0.825676460731336	0.129396067331571	-6.3182092881692	2.64611502328579e-10	4.94934494311269e-09	1084	1213	2470	2143	1619	1081.8502103733	1262.81417320263	2426.4772636979	1982.13618123646	1822.36366172409	16.41	19.15	35.83	27.25	26.81	35.83	6.42	7.44	14.54	11.6	10.35
COL4A6	899.480527212912	-1.06049069387689	-1.08457057105163	0.1747847788035	-6.06740873625577	1.29990439012515e-09	2.25698563473984e-08	262	321	800	650	449	261.480401400188	334.182481119576	785.903567189603	601.207894448764	505.399187223049	3.88	4.99	11.3	8.06	7.38	11.3	1.52	1.94	4.59	3.43	2.85
COL5A1	859.915131198856	-0.801380233675757	-0.818575101966624	0.205228069491146	-3.90482761769745	9.42925736416398e-05	0.000762348259986273	472	477	1129	924	528	471.063929240033	496.588920542174	1109.10640919633	854.640145339473	594.322429518419	5.5	5.79	12.6	9.04	6.72	12.6	2.15	2.25	5.11	3.85	2.6
COL5A2	1435.63616379651	-0.942717948953494	-0.950249037877141	0.126342163519799	-7.46162581588026	8.54613007142872e-14	2.23837280047034e-12	955	1037	2054	2332	1522	953.106043271677	1079.58639539252	2017.80740875931	2156.94893823772	1713.17942751332	13.57	15.36	27.96	27.83	23.65	27.96	5.31	5.97	11.35	11.84	9.13
COL5A3	207.524622819467	-1.91221771785584	-2.28456857153173	0.343228557197832	-5.57126636975508	2.52894327429671e-08	3.6722770116737e-07	9	10	63	51	28	8.98215119313622	10.4106691937563	61.8899059161812	47.1716963336722	31.5170985350676	0.14	0.17	0.96	0.68	0.49	0.96	0.06	0.06	0.39	0.29	0.19
COL6A1	3548.09944854692	-0.615861261439047	-0.619148246491133	0.0961859134207825	-6.40282178061617	1.52531205871278e-10	2.93726569851668e-09	2435	2544	4192	4291	3208	2430.17090614297	2648.47424289159	4118.13469207352	3968.89703858407	3610.95900358918	57.13	62.25	94.25	84.58	82.34	94.25	22.36	24.18	38.25	36	31.79
COL6A2	257.051683562197	-1.04721447240637	-1.10652344295839	0.27492322774217	-3.80911602488705	0.000139464506524129	0.00108113702084076	93	124	332	230	157	92.8155623290743	129.092298002578	326.149980383685	212.735101112639	176.720873928772	2.73	3.75	9.44	5.7	5.12	9.44	1.07	1.46	3.83	2.42	1.98
COL8A1	29.8280095015886	1.5923309191415	2.61824714884919	0.597640530277774	2.66436233566925	0.00771344303257817	0.0354713719484585	7	9	3	1	0	6.98611759466151	9.36960227438064	2.94713837696101	0.924935222228867	0	0.23	0.31	0.09	0.03	0	0.31	0.09	0.12	0.04	0.01	0
COL9A2	137.254300182565	-0.696482376800745	-0.703654963229936	0.193180786391643	-3.60533979496666	0.000311744759363073	0.00221223898331936	100	89	172	174	124	99.8016799237358	92.6549558244307	168.969266945765	160.938728667823	139.575722083871	3.53	3.28	5.82	5.16	4.79	5.82	1.38	1.27	2.36	2.2	1.85
COMMD3	358.416294645821	0.693648034042555	0.704153113622484	0.152657660690628	4.54381411915045	5.52453785098244e-06	5.71038185266144e-05	611	508	340	429	281	609.788264334026	528.861995042818	334.009016055581	396.797210336184	316.296596012643	68.61	59.52	36.59	40.46	34.52	68.61	26.85	23.11	14.85	17.22	13.33
COMMD7	980.391378965006	0.332505589477111	0.335493898639616	0.127194102762835	2.61415885056477	0.00894474385271143	0.0399940974480337	1058	1094	942	969	698	1055.90177359312	1138.92720979694	925.401450365758	896.262230339772	785.676242052758	56.11	60.53	47.89	43.18	40.51	60.53	21.96	23.51	19.43	18.38	15.64
CORO1A	350.272218723079	1.26709300457577	1.30411901453317	0.214435875000896	5.90895998428654	3.4427431103982e-09	5.65317100279146e-08	655	600	329	289	164	653.70100350047	624.640151625376	323.202842006724	267.306279224143	184.600148562539	36.55	35.02	17.64	13.58	10.04	36.55	14.3	13.6	7.16	5.78	3.88
CORO1C	5458.1390410363	0.375004480182833	0.376982915321086	0.0879987884713074	4.26147321681714	2.03083695833229e-05	0.000187341116471959	7411	6524	5153	6176	4988	7396.30249914806	6791.92058200659	5062.20135216003	5712.39993248548	5614.54598188991	191.36	175.61	127.51	133.97	140.8	191.36	74.89	68.2	51.74	57.02	54.37
CORO2A	90.3377400445627	1.59211452383542	1.6579454125114	0.26281217753714	6.05799373056229	1.3782976684355e-09	2.38820371056319e-08	124	107	50	39	23	123.754083105432	111.394160373192	49.1189729493502	36.0724736669258	25.8890452252341	2.23	2	0.86	0.57	0.45	2.23	0.87	0.78	0.35	0.24	0.17
CORO2B	946.371859017783	0.825236336026932	0.830041625784029	0.101196647966557	8.15477935889394	3.49817923176329e-16	1.13346358052506e-14	1371	1243	737	777	716	1368.28103175442	1294.0461807839	724.013661273422	718.67466767183	805.937233968158	40.74	38.47	20.85	19.21	23.37	40.74	15.94	14.94	8.46	8.17	9.02
CORO7	551.665912931205	0.845158144084582	0.876528032107595	0.235631505679262	3.58677903299993	0.000334787788806397	0.00235994753290899	849	970	650	617	272	847.316262552517	1009.83491179436	638.546648341552	570.685032115211	306.166100054943	22.03	26.18	16.13	13.42	7.7	26.18	8.62	10.17	6.54	5.71	2.97
CPA2	17.1754340904349	-1.40560304647861	-1.60072753592446	0.496723375985869	-2.82975014753201	0.00465843677212974	0.0232113700501354	13	11	35	57	21	12.9742183900857	11.4517361131319	34.3832810645451	52.7213076670454	23.6378239013007	1.01	0.89	2.6	3.72	1.78	3.72	0.39	0.35	1.06	1.58	0.69
CPB2-AS1	92.7345664606094	0.694741542449564	0.721213193501509	0.230488973758774	3.01420727907214	0.00257651709025756	0.0140707891110231	167	158	128	90	82	166.668805472639	164.488573261349	125.744570750336	83.2441700005981	92.3000742812695	4.77	4.73	3.55	2.23	2.54	4.77	1.87	1.84	1.44	0.95	0.98
CPEB2	782.614476925921	1.75762478246069	1.80737815206034	0.225146630144432	7.80657823451843	5.87614997393742e-15	1.72278957540387e-13	931	693	198	224	273	929.15364008998	721.459375127309	194.511132879427	207.185489779266	307.29171071691	13.4	10.41	2.74	2.73	4.33	13.4	5.25	4.04	1.11	1.16	1.67
CPEB3	228.230184689501	1.42857996428242	1.45369175814941	0.17482694429282	8.17139469010952	3.04844538077044e-16	9.95355595809941e-15	402	338	141	133	135	401.202753293418	351.880618748962	138.515503717168	123.016384556439	151.957439365505	6.88	6.01	2.31	1.9	2.53	6.88	2.69	2.33	0.94	0.81	0.98
CPEB4	879.401078302583	0.677843595418627	0.692465362156045	0.16558742019833	4.09356939438243	4.24782866279869e-05	0.00037181665557741	1808	1570	888	1101	1158	1804.41437302114	1634.47506341973	872.352959580459	1018.35367967398	1303.45714655744	21.55	19.25	10.45	11.15	15.61	21.55	8.43	7.48	4.24	4.74	6.03
CPLX1	236.134083956931	1.63921230935657	1.67839572907445	0.203976960678724	8.03626205578394	9.26205483763902e-16	2.8799042436446e-14	245	192	71	80	57	244.514115813153	199.88484852012	69.7489415880773	73.9948177783094	64.159807732102	11.55	9.44	3.21	3.17	2.94	11.55	4.52	3.67	1.3	1.35	1.14
CPNE2	1103.15090165142	-0.58662323337506	-0.589336864666041	0.104428987560045	-5.61743675852224	1.93811075673641e-08	2.85841817960445e-07	945	968	1463	1571	1344	943.125875279303	1007.75277795561	1437.22114849799	1453.07323412155	1512.82072968325	42.54	45.45	63.11	59.41	66.18	66.18	16.65	17.65	25.61	25.28	25.56
CPNE5	40.6039431641522	2.67067446911915	2.91247525571134	0.372736893333456	7.16503924587344	7.77642730866339e-13	1.86129007305946e-11	89	82	11	19	5	88.8234951321249	85.3674873888014	10.806174048857	17.5737692223485	5.62805330983351	2.66	2.55	0.31	0.48	0.16	2.66	1.04	0.99	0.13	0.2	0.06
CPNE6	5.65467279786234	2.3253962887735	3.6632461181638	0.654374786450784	3.55361535456776	0.000379974515172654	0.00263753303160389	15	19	0	1	3	14.9702519885604	19.7802714681369	0	0.924935222228867	3.37683198590011	0.68	0.9	0	0.04	0.15	0.9	0.27	0.35	0	0.02	0.06
CPNE7	53.2867421553327	1.3499563335472	1.47477936950957	0.371737505851563	3.63147735242579	0.000281803391036385	0.0020252079153955	53	33	24	12	11	52.89489035958	34.3552083393957	23.5771070156881	11.0992226667464	12.3817172816337	2.15	1.38	0.93	0.42	0.5	2.15	0.84	0.54	0.38	0.18	0.19
CPS1	879.490022537892	-0.858010475994141	-0.862525357753987	0.125148249162836	-6.85595269397451	7.08388179109405e-12	1.54496088586718e-10	632	612	1105	1366	984	630.74661711801	637.132954657883	1085.52930218064	1263.46151356463	1107.60089137523	10.83	10.99	18.22	19.84	18.53	19.84	4.24	4.27	7.39	8.44	7.16
CPSF3	3698.01788279026	-0.259452479190584	-0.260623249256099	0.0804007969053819	-3.22698890032042	0.00125100312928402	0.00752823118922122	3125	2751	3414	4089	3212	3118.80249761674	2863.97509520235	3353.84347298163	3782.06012369384	3615.46144623705	131.72	120.94	137.9	144.79	148.1	148.1	51.55	46.96	55.96	61.62	57.19
CPT1A	305.346366232791	-1.2393091583365	-1.26743547542223	0.207581076844374	-5.97024149395672	2.36902665567626e-09	3.9866460483704e-08	137	191	366	464	375	136.728301495518	198.843781600745	359.550881989243	429.169943114194	422.103998237513	2.58	3.95	6.78	7.87	7.71	7.87	1.01	1.53	2.75	3.35	2.98
CPVL	418.030325902533	-0.850500575353944	-0.859101016777811	0.142669227784271	-5.96134561434636	2.50169208346395e-09	4.19005682846188e-08	296	231	505	519	429	295.412972574258	240.48645837577	496.101626788437	480.041380336782	482.886973983715	17.83	14.52	29.1	26.27	28.27	29.1	6.98	5.64	11.81	11.18	10.92
CPXM1	1043.68846651048	-0.389924222732661	-0.392100996762342	0.154197633226551	-2.52873027019665	0.0114475965465006	0.0488886570464252	925	938	1487	1366	900	923.165539294556	976.520770374337	1460.79825551367	1263.46151356463	1013.04959577003	38.95	40.97	59.88	48.15	41.35	59.88	15.24	15.91	24.3	20.49	15.97
CRABP1	599.439109027616	-1.24520577371927	-1.24533581902133	0.189020961883556	-6.58765970351141	4.46813270032523e-11	9.06790140595346e-10	638	853	1833	2289	1334	636.734717913434	888.030082227409	1800.70154832318	2117.17672368188	1501.56462306358	89.11	124.25	245.34	268.53	203.81	268.53	34.87	48.25	99.56	114.29	78.7
CRABP2	4650.70450166693	-0.765085580981382	-0.766922517398453	0.0762555361500543	-10.0331807972061	1.08949151910032e-23	6.19547761163556e-22	4230	3983	7168	7692	6400	4221.61106077402	4146.56953987312	7041.69596201884	7114.60172938445	7203.90823658689	424.93	417.3	690.23	649.15	703.77	703.77	166.29	162.05	280.11	276.28	271.75
CRB1	1156.17142511148	0.629062036339374	0.642139181082086	0.135324192169016	4.64855563707112	3.34267462348415e-06	3.59194446224238e-05	2509	2487	1564	1935	1393	2504.02414928653	2589.13342848718	1536.44147385567	1789.74965501286	1567.97565211962	53.24	55.5	32.12	34.84	33.37	55.5	20.83	21.55	13.03	14.83	12.89
CRCP	1655.10892209392	0.254131981356616	0.255152388378817	0.0978147649360311	2.59809428078484	0.00937427513743829	0.0416072463276661	1658	1521	1346	1414	1281	1654.71185313554	1583.46278437033	1322.28275179651	1307.85840423162	1441.90725797935	59.05	56.51	45.99	42.54	49.93	59.05	23.11	21.94	18.66	18.11	19.28
CREB5	2006.09937064978	-0.564539324209247	-0.579973292311927	0.185462366172951	-3.04395622604529	0.00233489111756596	0.0129515760649011	1173	977	1484	1375	1936	1170.67370550542	1017.12238022999	1457.85111713671	1271.78593056469	2179.18224156753	13.84	12.01	16.51	13.41	24.66	24.66	5.42	4.66	6.7	5.71	9.52
CREG2	33.935535669006	-2.05382020184457	-2.17596236850857	0.409686050455714	-5.01315629262944	5.35443695818031e-07	6.5184115440606e-06	27	14	77	128	78	26.9464535794087	14.5749368712588	75.6432183419993	118.391708445295	87.7976316334027	0.77	0.42	2.11	3.07	2.43	3.07	0.3	0.16	0.85	1.31	0.94
CREM	666.24226770731	-0.468815255357718	-0.474232870646297	0.121670321849114	-3.85316031249679	0.000116602991010981	0.000919048504963757	432	380	545	593	570	431.143257270539	395.605429362738	535.396805147917	548.486586781718	641.59807732102	22.4	21.46	26.46	24.96	34.21	34.21	8.77	8.34	10.74	10.62	13.21
CRH	58.5961920857505	-3.70739647700857	-4.28362873253394	0.439933547543263	-8.42717382593785	3.54113632147077e-17	1.24756956556432e-15	6	6	93	187	82	5.98810079542415	6.24640151625376	91.3612896857913	172.962886556798	92.3000742812695	0.43	0.45	6.38	11.25	6.43	11.25	0.17	0.17	2.59	4.79	2.48
CRHBP	93.5748437308424	-1.94595693329779	-4.40184518460041	0.54415141642655	-3.57613133873089	0.000348716503825752	0.00244389986510802	0	1	17	5	10	0	1.04106691937563	16.7004508027791	4.62467611114434	11.256106619667	0	0.06	0.9	0.23	0.6	0.9	0	0.02	0.37	0.1	0.23
CRHR1-IT1	234.897858680228	0.653199705260889	0.675175316620954	0.210078964706663	3.10930561835624	0.00187527632510761	0.0107106277739378	425	365	287	203	255	424.157139675877	379.989425572104	281.94290472927	187.76185011246	287.030718801509	22.28	20.38	14.77	8.93	15.25	22.28	8.72	7.91	5.99	3.8	5.89
CRIM1	1498.34519141769	-0.610171963359726	-0.628416074044984	0.16012926105908	-3.81049634104413	0.000138688065045181	0.00107610254132584	322	310	570	453	458	321.361409354429	322.730745006444	559.956291622592	418.995655669677	515.529683180749	5.66	5.69	9.61	6.69	8.81	9.61	2.22	2.21	3.9	2.85	3.4
CRIP2	1103.94374591177	0.854717957703078	0.869740400608074	0.169552592761439	5.04101968470438	4.63057826999188e-07	5.69033933018727e-06	1651	1675	1086	1121	602	1647.72573554088	1743.78708995417	1066.86409245989	1036.85238411856	677.617618503955	135.42	146.67	89.77	79.08	63.63	146.67	53	56.96	36.43	33.66	24.57
CRISPLD1	1287.68209091452	-0.970633543377521	-0.979271869376322	0.137819384086018	-7.04279408745372	1.88422583772033e-12	4.35014864387039e-11	840	908	1843	1645	1727	838.334111359381	945.288762793069	1810.52534291305	1521.51844056649	1943.92961321649	19.25	21.72	40.47	31.63	43.24	43.24	7.53	8.43	16.42	13.46	16.7
CRMP1	17271.3079461144	0.515881884777892	0.521531717224289	0.116388418408916	4.43241597257044	9.31830218702975e-06	9.20649560825801e-05	28042	28405	19696	24828	15839	27986.387084214	29571.5058448647	19348.945824208	22964.2916974983	17828.5472748906	907.99	959.98	612.22	676.17	562.26	959.98	355.33	372.8	248.45	287.78	217.11
CROCCP3	295.476159846873	0.679377335341222	0.711835771743282	0.240480354730922	2.82508455254646	0.0047268140929742	0.0234968001230686	533	478	397	224	308	531.942953993512	497.629987461549	390.004645217841	207.185489779266	346.688083885744	9.8	9.16	6.99	3.46	6.2	9.8	3.84	3.56	2.84	1.47	2.39
CRTAP	1649.20193630749	-0.982813590106362	-0.988110455909917	0.107603560890886	-9.13365303126881	6.62260330251309e-20	2.84118064719967e-18	1242	1186	2350	2668	2298	1239.5368646528	1234.70536637949	2308.59172861946	2467.72717290662	2586.65330119948	18.39	18.32	33.35	33.19	37.22	37.22	7.2	7.11	13.53	14.13	14.37
CRTC1	1379.81771950768	0.474785633078858	0.478605264323621	0.122384529546931	3.8794579252502	0.000104689507013037	0.000836430167771298	1477	1632	1163	1245	996	1474.07081247358	1699.02121242102	1142.50731080189	1151.54435167494	1121.10821931883	20.94	24.13	15.79	14.82	15.45	24.13	8.19	9.37	6.41	6.31	5.96
CRTC2	1108.35241569557	-0.345540031322593	-0.351003071689336	0.133085804859876	-2.59637030174936	0.00942144673015723	0.0417510032137145	634	609	738	861	803	632.742650716485	634.009753899756	724.996040732409	796.369226339055	903.865361559262	23.72	23.76	26.45	27.06	32.86	32.86	9.28	9.23	10.74	11.52	12.69
CRY1	1213.33556256281	-0.386992674264469	-0.392315495398356	0.131258470767304	-2.94832533094594	0.00319500634675153	0.0168826247433899	758	748	989	1259	785	756.496733821917	778.718055692968	971.573284938147	1164.49344478614	883.604369643861	22.93	23.6	28.67	31.99	25.98	31.99	8.97	9.16	11.63	13.62	10.03
CRY2	1061.30042238685	0.472868886286318	0.477405586187392	0.13325876857325	3.54850109564378	0.000387430386547897	0.00268084741953478	1085	1247	914	998	659	1082.84822717253	1298.21044846141	897.894825514122	923.08535178441	741.777426236056	25.85	31.03	20.66	19.88	17.14	31.03	10.12	12.05	8.38	8.46	6.62
CRYBG3	1099.31121978363	0.821623204532732	0.831666596319195	0.130350493791707	6.30318444244361	2.91591543944847e-10	5.41810340316817e-09	2120	2140	1143	1174	1293	2115.7956143832	2227.88320746384	1122.85972162215	1085.87395089669	1455.41458592295	19.33	20.36	9.99	8.99	12.9	20.36	7.57	7.9	4.05	3.83	4.98
CRYL1	273.043162289176	-0.667768168770606	-0.675562517820755	0.156966734266276	-4.25420183385999	2.09796005205774e-05	0.00019300776895858	228	212	367	430	279	227.547830226118	220.706186907633	360.53326144823	397.722145558413	314.04537468871	15.57	15.1	24.01	24.66	20.84	24.66	6.09	5.86	9.74	10.5	8.05
CRYZ	642.366321058105	-0.720287504226637	-0.725006716575074	0.106761358487257	-6.74670605950194	1.5123922618063e-11	3.21165404368039e-10	475	437	729	895	674	474.057979637745	454.946243767149	716.154625601526	827.817023894836	758.661586165557	21.09	20.22	31.08	33.44	33.02	33.44	8.25	7.85	12.61	14.23	12.75
CSAD	230.887841677676	0.646773808654969	0.669967722350123	0.237688913106281	2.72109371952813	0.00650663117493048	0.03070492116134	280	358	259	243	119	279.44470378646	372.701957136474	254.436279877634	224.759259001615	133.947668774038	10.63	15.16	10.58	8.19	5.88	15.16	4.16	5.89	4.29	3.49	2.27
CSAG3	8.08153651713762	1.79033319033632	2.74448854990724	0.630486266185012	2.83960696109907	0.00451691492493076	0.0226153735002628	19	8	2	1	3	18.9623191855098	8.32853535500501	1.96475891797401	0.924935222228867	3.37683198590011	2.42	1.05	0.26	0.11	0.45	2.42	0.95	0.41	0.11	0.05	0.17
CSDC2	155.383058070688	0.579500357314822	0.597031300978243	0.202922914306025	2.85576599023651	0.00429331439460486	0.0216466842400994	255	253	194	211	112	254.494283805526	263.389930602033	190.581615043479	195.161331890291	126.068394140271	10.11	10.47	7.37	7.03	4.86	10.47	3.96	4.06	2.99	2.99	1.88
CSF1	107.182841812696	-1.47029088282201	-1.57416726409498	0.30765982540186	-4.77894987069417	1.76213117459233e-06	1.97232991312032e-05	32	41	153	95	84	31.9365375755955	42.6837436944007	150.304057225012	87.8688461117424	94.551295605203	0.84	1	3.85	2.07	2.57	3.85	0.33	0.39	1.56	0.88	0.99
CSGALNACT1	31.1489995313854	-2.58840981715715	-2.95583342283964	0.466323454402713	-5.55067473599949	2.84569115468758e-08	4.09711829289174e-07	11	10	71	118	62	10.9781847916109	10.4106691937563	69.7489415880773	109.142356223006	69.7878610419355	0.28	0.26	1.72	2.5	1.72	2.5	0.11	0.1	0.7	1.07	0.67
CSMD2	70.4280631549952	4.94728023004202	5.94718645296065	0.445432060400176	11.1066999209652	1.1638142953358e-28	8.68810442676676e-27	137	185	7	1	0	136.728301495518	192.597380084491	6.87665621290903	0.924935222228867	0	0.98	1.41	0.05	0.01	0	1.41	0.38	0.55	0.02	0	0
CSMD3	46.3504147024864	4.11987100634606	5.05058259870809	0.458874233546386	8.97821386593414	2.75197753971122e-19	1.12917703118514e-17	85	67	5	2	0	84.8314279351754	69.751483598167	4.91189729493502	1.84987044445773	0	0.66	0.53	0.04	0.01	0	0.66	0.26	0.2	0.02	0.01	0
CSNK1E	5911.38423490631	0.406144076637945	0.408212170564803	0.0817525917784268	4.96796575867238	6.76589057131547e-07	8.12002702701926e-06	8655	8315	6526	7407	5583	8637.83539739933	8656.47143460833	6411.00834934919	6850.99519104922	6284.2843257601	326.2	326.43	236.12	234.07	230.22	326.43	127.65	126.76	95.82	99.62	88.9
CSNK2B	2939.30036167156	-0.285340762153059	-0.286677283553177	0.103472326059538	-2.75765292053911	0.00582179757148657	0.0279796317772012	2818	2784	3166	3828	3376	2812.41134025088	2898.33030354174	3110.21336715285	3540.6520306921	3800.06159479959	259.58	267.48	279.45	296.19	340.15	340.15	101.59	103.87	113.41	126.06	131.35
CSRNP1	630.604131714146	-0.995156390902409	-1.07923870543019	0.245327893492743	-4.05643392903402	4.9827649199117e-05	0.000429709589480019	35	52	112	103	67	34.9305879733075	54.1354798075326	110.026499406544	95.2683278895733	75.415914351769	1.09	1.7	3.36	2.71	2.29	3.36	0.43	0.66	1.36	1.15	0.89
CSRNP2	2005.22124913818	0.786060656989447	0.788909840462789	0.0786145927448519	9.9989153354855	1.54075357262339e-23	8.64556623896555e-22	3081	2669	1657	1878	1526	3074.8897584503	2778.60760781355	1627.80276354147	1737.02834734581	1717.68187016119	66.07	59.62	34.17	33.81	35.91	66.07	25.85	23.15	13.87	14.39	13.87
CSRNP3	2264.29110222833	1.67016557619922	1.71949045588329	0.207663485850529	8.04265405330509	8.79132592246838e-16	2.74360606044473e-14	6441	5822	1548	1894	2148	6428.22620388782	6061.0916046049	1520.72340251188	1751.82731090147	2417.81170190448	53.75	50.61	12.35	13.28	19.57	53.75	21.03	19.66	5.01	5.65	7.56
CSRP1	405.983994898269	-1.27086521628753	-1.40210010987725	0.296350356126924	-4.28838768036853	1.79974768544093e-05	0.000168500134129734	49	42	199	81	86	48.9028231626305	43.7248106137763	195.493512338414	74.9197530005383	96.8025169291364	2.59	2.31	10.04	3.59	4.97	10.04	1.01	0.9	4.08	1.53	1.92
CTBS	76.4312069056734	-0.987414496215214	-1.02598976321812	0.269820285340714	-3.6595265436339	0.000252681669993401	0.00183853309562394	53	58	110	113	119	52.89489035958	60.3818813237863	108.06174048857	104.517680111862	133.947668774038	1.71	1.95	3.39	3.05	4.19	4.19	0.67	0.76	1.38	1.3	1.62
CTC1	810.724678886459	0.462186416378468	0.470597542376684	0.164173535403938	2.81523093987889	0.00487421930745339	0.0241163563165271	1061	1147	910	986	560	1058.89582399084	1194.10375652384	893.965307678173	911.986129117663	630.341970701353	14.81	16.68	12.21	11.56	8.57	16.68	5.79	6.48	4.96	4.92	3.31
CTDSP1	1029.8594748972	-0.520535873464328	-0.531461290409517	0.181763531421197	-2.86380809942617	0.00418581516452303	0.0212153436430947	670	739	1261	1182	696	668.67125548903	769.348453418588	1238.78049778261	1093.27343267452	783.425020728825	25.8	29.96	47.99	39.02	30.05	47.99	10.09	11.64	19.47	16.61	11.6
CTF1	81.3179936021414	-1.09938870038147	-1.15654679609944	0.276927007398975	-3.96995840422871	7.18851802287699e-05	0.000596555467265786	38	48	113	94	85	37.9246383710196	49.9712121300301	111.008878865531	86.9439108895135	95.6769062671697	2.33	3.07	6.64	4.84	5.71	6.64	0.91	1.19	2.69	2.06	2.2
CTGF	4834.85866639972	-2.20716438648513	-2.42416092251982	0.332411910705821	-6.63984747657986	3.1400791178463e-11	6.43431447775373e-10	377	485	3643	1523	1871	376.252333312484	504.917455897179	3578.80836908965	1408.67634345456	2106.0175485397	16.19	21.72	149.88	54.93	87.87	149.88	6.33	8.43	60.82	23.38	33.93
CTH	293.04657529325	-0.65450728608795	-0.66020254766101	0.134839737068911	-4.85396441965365	1.21017458204278e-06	1.39749561065649e-05	246	246	393	429	361	245.51213261239	256.102462166404	386.075127381893	396.797210336184	406.345448969979	11.6	12.1	17.83	17.03	18.62	18.62	4.54	4.7	7.24	7.25	7.19
CTIF	1213.03562284674	0.661383419447337	0.668846675963097	0.127798100174875	5.17522105995568	2.27641292153964e-07	2.89393048525212e-06	1939	1914	1294	1526	906	1935.15457372124	1992.60208368495	1271.19901992918	1411.45114912125	1019.80325974183	33.19	34.14	21.22	21.97	16.99	34.14	12.99	13.26	8.61	9.35	6.56
CTNNA1	12135.444906145	-0.430674472754247	-0.432878783417378	0.105650366586344	-4.07641247891245	4.57358587473194e-05	0.000397049109801268	10722	11550	15656	18188	12268	10700.736121423	12024.3229187885	15380.1328099005	16822.7218218986	13808.9916010075	282.02	316.63	394.42	401.28	352.64	401.28	110.37	122.96	160.06	170.79	136.17
CTNNA2	1577.07816612162	0.981290916284208	0.991002427585796	0.128918812402949	7.6116968345712	2.70520514396607e-14	7.46618996248355e-13	2557	2372	1273	1388	1115	2551.92895564992	2469.41073275899	1250.56905129046	1283.81008845367	1255.05588809287	67.04	61.04	30.91	30.09	32.42	67.04	26.24	23.7	12.55	12.81	12.52
CTNNA3	116.180290639223	-0.979865978256393	-1.00797501107404	0.262149084883688	-3.73781956435646	0.000185623080451233	0.00139865216599671	113	78	181	165	228	112.775898313821	81.2032197112988	177.810682076648	152.614311667763	256.639230928408	1.08	0.96	2.12	1.32	2.5	2.5	0.42	0.37	0.86	0.56	0.96
CTPS2	816.842384159325	-0.285700341534842	-0.287692458517902	0.0960946977035234	-2.97311244389675	0.00294796432961299	0.0157789651072715	623	600	783	841	652	621.764465924874	624.640151625376	769.203116386824	777.870521894477	733.89815160229	15.71	15.68	18.9	17.8	18	18.9	6.15	6.09	7.67	7.58	6.95
CTSC	346.496756001264	-0.565576335384177	-0.578828099298836	0.180723537027692	-3.12951121190991	0.00175097390328554	0.0100890866253236	225	175	331	300	275	224.553779828406	182.186710890735	325.167600924698	277.48056666866	309.542932040843	10.76	8.92	16.43	12.86	15.33	16.43	4.21	3.46	6.67	5.47	5.92
CTSH	99.7001557123557	-0.94965811317227	-1.00009126580761	0.290772821457315	-3.26597963459139	0.00109086094387684	0.00668803529483969	48	67	148	113	91	47.9048063633932	69.751483598167	145.392159930077	104.517680111862	102.43057023897	3.31	4.83	9.79	6.55	6.87	9.79	1.3	1.87	3.97	2.79	2.65
CTSL	693.066909720373	-0.45609869707527	-0.459731175967459	0.115456438332431	-3.95039638900028	7.80218683803574e-05	0.000641513140016272	571	493	712	881	639	569.867592364531	513.245991252184	699.454174798747	814.867930783632	719.265212996722	35.77	32.42	42.95	46.46	45.12	46.46	14	12.59	17.43	19.77	17.42
CUL1	3740.31261192352	-0.41547663894852	-0.417614457402579	0.0871731340966113	-4.76610877025553	1.87817892658781e-06	2.09392237433927e-05	2768	2633	3400	4139	3429	2762.51050028901	2741.12919871602	3340.09016055581	3828.30688480528	3859.71895988382	86	85.32	101.23	108.03	116.54	116.54	33.66	33.13	41.08	45.98	45
CUL4A	2650.48288903057	-0.257014217187181	-0.257891946301322	0.0708898086618557	-3.62554536454089	0.00028835226949066	0.00206788724451491	2143	2152	2771	2819	2241	2138.75000076566	2240.37601049635	2722.17348085299	2607.39239146318	2522.49349346738	56.09	58.28	68.95	61.85	64.38	68.95	21.95	22.63	27.98	26.32	24.86
CUTC	344.414348776341	-0.384196330463396	-0.390944571876749	0.141520441177631	-2.71477623491272	0.00663205647999723	0.0311752646629773	226	189	271	302	254	225.551796627643	196.761647761993	266.224833385478	279.330437113118	285.905108139542	17.02	14.84	19.56	19.1	20.92	20.92	6.66	5.76	7.94	8.13	8.08
CXADR	2478.71828214911	0.693072075398009	0.712753575175315	0.230838922225518	3.00240561130723	0.00267855023052003	0.0145529696076923	3215	2441	1656	1398	2083	3208.62400954811	2541.2443501959	1626.82038408248	1293.05944067596	2344.64700887664	66.38	59.45	37.06	28.83	49.77	66.38	25.98	23.09	15.04	12.27	19.22
CXCL12	66.0437912181359	-0.976545965288185	-1.07276371203929	0.318800508677927	-3.06318822808013	0.00218992265783969	0.0122640400980548	24	22	44	64	40	23.9524031816966	22.9034722262638	43.2246961954282	59.1958542226475	45.0244264786681	1.16	1.09	3.47	2.81	2.08	3.47	0.45	0.43	1.41	1.2	0.8
CXCL14	15.5907837250357	-1.39839783325004	-1.84435185804266	0.523065559003997	-2.67346570459125	0.00750719518238623	0.0346829142750046	6	4	9	22	23	5.98810079542415	4.16426767750251	8.84141513088303	20.3485748890351	25.8890452252341	0.31	0.21	0.44	0.95	1.29	1.29	0.12	0.08	0.18	0.4	0.5
CXCR4	46.7945400079309	-0.918220993043435	-1.00347241802767	0.344868264520862	-2.662526789234	0.00775563958557888	0.0356170917119836	29	14	40	44	46	28.9424871778834	14.5749368712588	39.2951783594802	40.6971497780702	51.7780904504683	1.77	0.89	2.33	2.25	3.06	3.06	0.69	0.35	0.95	0.96	1.18
CXXC5	492.860785006012	0.913718146954208	0.937580426959878	0.209221668805607	4.3672252122373	1.258349584772e-05	0.000121642852615781	667	763	435	480	240	665.677205091318	794.334059483603	427.335064659347	443.968906669856	270.146558872008	47.33	56.47	29.58	28.61	18.63	56.47	18.52	21.93	12	12.18	7.19
CYB5A	258.43266951612	-0.50525707026287	-0.510098690102832	0.177817476187997	-2.84143651734596	0.00449107924483198	0.0225098576997701	226	249	394	396	249	225.551796627643	259.225662924531	387.05750684088	366.274348002631	280.277054829709	28.84	33.13	48.15	42.44	34.75	48.15	11.28	12.87	19.54	18.06	13.42
CYB5D2	540.413316321952	0.426630228781078	0.43039751994842	0.108332384859252	3.93815966790878	8.21089514169205e-05	0.000672507632049847	804	819	593	677	563	802.405506586836	852.633806968638	582.551019179293	626.181145448943	633.718802687253	56.02	60.01	39.94	39.32	42.86	60.01	21.92	23.31	16.21	16.74	16.55
CYB5R1	467.376542421458	0.431095411114265	0.438577122210776	0.167182926180966	2.57858515197675	0.00992058458295058	0.0434965656772783	601	550	431	569	307	599.808096341652	572.586805656594	423.405546823399	526.288141448225	345.562473223777	37.32	35.62	25.65	29.68	20.85	37.32	14.6	13.83	10.41	12.63	8.05
CYBA	276.306735097611	-0.649367646114906	-0.684067722902354	0.244704592384319	-2.65367985041754	0.00796193281082592	0.0364361094821107	105	124	271	179	116	104.791763919923	129.092298002578	266.224833385478	165.563404778967	130.570836788137	15.77	19.43	39.01	22.59	19.06	39.01	6.17	7.54	15.83	9.61	7.36
CYBRD1	157.304678263454	-1.67560307785848	-1.76377817264901	0.272919877432615	-6.13954210159057	8.27596884997401e-10	1.46088091803812e-08	36	44	150	129	133	35.9286047725449	45.8069444525276	147.356918848051	119.316643667524	149.706218041571	0.84	1.08	3.3	2.68	3.41	3.41	0.33	0.42	1.34	1.14	1.32
CYFIP1	4595.06003611753	-0.46282240993942	-0.46737627612702	0.121491034543985	-3.80951904538979	0.000139237381323066	0.001079870326728	3124	3266	5092	5030	3429	3117.80448081751	3400.1245586808	5002.27620516182	4652.4241678112	3859.71895988382	70.68	77.29	109.02	93.59	82.3	109.02	27.66	30.01	44.24	39.83	31.78
CYGB	54.3734532386395	1.06214235388564	1.13587441270327	0.332673287284496	3.19274914603323	0.00140925313672777	0.00836176598564035	46	42	19	24	18	45.9087727649185	43.7248106137763	18.6652097207531	22.1984453334928	20.2609919154006	2.14	2.04	0.85	0.94	0.92	2.14	0.84	0.79	0.34	0.4	0.35
CYLD	854.728247249201	0.681653548717384	0.687793700738216	0.128015382591679	5.32477843613221	1.01076165485847e-07	1.34762918986873e-06	1073	973	668	709	558	1070.87202558169	1012.95811255248	656.229478603319	655.779072560267	628.09074937742	12.24	11.54	7.28	6.76	6.93	12.24	4.79	4.48	2.96	2.88	2.68
CYP19A1	8.02138860434609	-1.71730118558687	-2.23730518491337	0.58303703259659	-2.94544100901922	0.00322494637191489	0.0170143029945423	5	2	18	17	15	4.99008399618679	2.08213383875125	17.6828302617661	15.7238987778907	16.8841599295005	0.11	0.05	0.38	0.31	0.37	0.38	0.04	0.02	0.15	0.13	0.14
CYP21A1P	10.9218797016112	2.17419371241082	5.63492923477693	0.661366229881228	3.28742777326455	0.00101107121138991	0.006253143338764	7	11	0	0	0	6.98611759466151	11.4517361131319	0	0	0	0.27	0.47	0	0	0	0.47	0.11	0.18	0	0	0
CYP26B1	34.2016304089685	-2.93868401375262	-3.27880456240267	0.418213726936896	-7.02675169291139	2.11397077410968e-12	4.84099307271117e-11	11	6	82	102	68	10.9781847916109	6.24640151625376	80.5551156369343	94.3433926673445	76.5415250137357	0.24	0.14	1.71	1.94	1.7	1.94	0.09	0.06	0.69	0.83	0.66
CYP2D7	39.1230909489062	1.33832871866244	1.54885989524914	0.448749087580409	2.98235418344473	0.00286040871304905	0.0153948585399544	95	104	37	52	17	94.811595927549	108.270959615065	36.3480399825191	48.0966315559011	19.1353812534339	5.78	6.55	2.15	2.63	1.12	6.55	2.26	2.54	0.87	1.12	0.43
CYP2J2	3.92040044031833	-1.84265179553934	-5.27583333526751	0.663713294113042	-2.77627676269733	0.00549853804266832	0.0266986319974376	0	0	10	8	4	0	0	9.82379458987004	7.39948177783094	4.50244264786681	0	0	0.52	0.37	0.24	0.52	0	0	0.21	0.16	0.09
CYP4X1	8.39182666532019	2.41417172470064	3.60221198182196	0.610483265704789	3.95452563619992	7.66866492772315e-05	0.000632375648979058	15	17	0	2	2	14.9702519885604	17.6981376293856	0	1.84987044445773	2.2512213239334	0.64	0.76	0	0.07	0.09	0.76	0.25	0.29	0	0.03	0.04
CYR61	4444.2519391235	-2.27574163646538	-2.33677793653782	0.198034580201669	-11.4916376430211	1.45330430371652e-30	1.21318693255075e-28	795	801	5663	3392	3225	793.4233553937	833.894602419877	5563.2148762434	3137.38027380032	3630.09438484261	34.9	36.67	238.23	125.09	154.87	238.23	13.66	14.24	96.68	53.24	59.8
CYSTM1	294.079249258196	-0.882428572064529	-0.907077759592807	0.179223935534129	-4.9236089445011	8.49625405044683e-07	1.00613222319268e-05	111	114	239	237	169	110.779864715347	118.681628808821	234.788690697894	219.209647668242	190.228201872373	12.94	13.86	26.7	23.21	21.55	26.7	5.06	5.38	10.84	9.88	8.32
CYTH1	968.850862608304	0.498392009957031	0.502329712554958	0.111895187033376	4.45409693813166	8.42470329361944e-06	8.36350451163885e-05	1215	1296	952	1019	740	1212.59041107339	1349.22272751081	935.225244955628	942.508991451216	832.951889855359	35.75	39.85	26.97	25.3	23.97	39.85	13.99	15.48	10.95	10.77	9.26
CYTH3	1398.34111422194	-0.253014261523427	-0.254185714907366	0.0926218221512524	-2.73169168611531	0.00630100751613649	0.0298676568862794	1243	1282	1443	1750	1395	1240.53488145204	1334.64779063955	1417.57355931825	1618.63663890052	1570.22687344355	27.56	29.64	30.66	32.59	33.83	33.83	10.78	11.51	12.44	13.87	13.06
DAAM2	247.005351619968	-1.56987534924808	-1.67097153499493	0.260280807059209	-6.03146796333299	1.62476938219893e-09	2.7755385030991e-08	46	30	168	98	101	45.9087727649185	31.2320075812688	165.039749109817	90.643651778429	113.686676858637	0.73	0.5	2.57	1.31	1.76	2.57	0.29	0.19	1.04	0.56	0.68
DAB2	134.762883292649	-1.73565848571678	-1.8531256771809	0.257814699355759	-6.73219366488385	1.67123987001261e-11	3.50939663410578e-10	26	24	99	87	88	25.9484367801713	24.985606065015	97.2555664397134	80.4693643339115	99.0537382530698	0.56	0.54	2.04	1.58	2.1	2.1	0.22	0.21	0.83	0.67	0.81
DAB2IP	3082.92185284311	0.341797477721085	0.344985973895933	0.123503373274895	2.76751532089985	0.00564853904099873	0.0272755649622065	3344	3793	3106	3309	2212	3337.36817664973	3948.76682519175	3051.27059961363	3060.61065035532	2489.85078427034	65.58	78.42	59.44	55.1	48.27	78.42	25.67	30.46	24.12	23.45	18.64
DACH2	192.215122750898	-0.84534040561424	-0.85342960284329	0.162556677529946	-5.20028102480449	1.98987429614978e-07	2.55651325417393e-06	167	170	322	358	251	166.668805472639	176.981376293856	316.326185793815	331.126809557935	282.528276153642	8.15	8.28	12.82	12.5	11.7	12.82	3.19	3.22	5.2	5.32	4.52
DACT1	664.495920569469	1.71833964930926	1.73638462809816	0.139059389561052	12.356876114107	4.47199838635216e-35	4.7970338727998e-33	877	894	309	273	228	875.260732931163	930.71382592181	303.555252826984	252.507315668481	256.639230928408	24.77	25.63	8.08	6.46	6.94	25.63	9.69	9.95	3.28	2.75	2.68
DACT3	503.771597306317	0.697320614338253	0.710784909383772	0.162883321699861	4.28110506994191	1.859675221271e-05	0.000173535552310894	869	929	450	672	549	867.276598537264	967.151168099957	442.070756544152	621.556469337799	617.960253419719	31.36	35.21	15.72	21.31	22.26	35.21	12.27	13.67	6.38	9.07	8.6
DACT3-AS1	9.56779954076464	1.59068832872672	2.01566866464841	0.559616971499919	2.84245905634931	0.0044766980796588	0.0224444158751178	23	25	10	3	5	22.9543863824592	26.0266729843907	9.82379458987004	2.7748056666866	5.62805330983351	2.55	2.91	1.04	0.2	0.92	2.91	1	1.13	0.42	0.08	0.35
DAGLB	1086.43460358285	0.383667720645134	0.386269712531763	0.123391263167161	3.10935888649889	0.00187493822945448	0.0107106277739378	1064	999	826	978	616	1061.88987438855	1040.02585245625	811.445433123265	904.586647339832	693.376167771488	37.75	36.74	28.69	29.15	24.03	37.75	14.78	14.27	11.64	12.41	9.28
DAP	2854.5718713624	-0.4197667776726	-0.4234257839493	0.116946101139047	-3.58940378160624	0.000331435134092968	0.0023392335619906	2130	2106	3137	3279	2283	2125.77578237557	2192.48693220507	3081.72436284223	3032.86259368846	2569.76914126998	91.49	94.34	129.17	118.31	107.26	129.17	35.8	36.64	52.42	50.35	41.42
DAPK1	2567.34866748235	0.502450922508183	0.505603364475828	0.10589578478461	4.74476791998999	2.08745524613805e-06	2.30750271370224e-05	2959	3108	2237	2618	1702	2953.13170894334	3235.63598541945	2197.58284975393	2421.48041179517	1915.78934666733	48.54	53.56	34.92	36.32	30.79	53.56	18.99	20.8	14.17	15.46	11.89
DAPK2	54.7744178003565	-1.01973973100381	-1.12287297668521	0.331376741556174	-3.07728214785088	0.00208897470214227	0.0117685389968427	23	18	60	50	27	22.9543863824592	18.7392045487613	58.9427675392202	46.2467611114434	30.3914878731009	0.88	0.72	2.19	1.6	1.13	2.19	0.34	0.28	0.89	0.68	0.43
DAZAP2	3761.38721286269	-0.390726002026924	-0.391522981117075	0.116067396241724	-3.36637173468758	0.000761639936305971	0.00490005708452581	4694	4237	5119	6632	5985	4684.69085562016	4411.00053739453	5028.80045055447	6134.17039382185	6736.77981187071	222.75	209.49	232.69	266.09	317.86	317.86	87.17	81.35	94.43	113.25	122.74
DBH	12.7574993040981	3.77303928875829	4.70790624396491	0.583559844786064	6.46555674189937	1.00926522417381e-10	1.98180863138463e-09	49	86	3	4	1	48.9028231626305	89.5317550663039	2.94713837696101	3.69974088891547	1.1256106619667	1.78	3.25	0.1	0.12	0.04	3.25	0.7	1.26	0.04	0.05	0.02
DBI	1369.64126694033	-0.46341161990771	-0.466563150784059	0.138104768720223	-3.35550773664088	0.00079219440641771	0.00506585902307718	1286	1126	1569	1616	1828	1283.44960381924	1172.24135121696	1541.35337115061	1494.69531912185	2057.61629007513	227.61	207.16	265.5	239.89	353.89	353.89	89.07	80.45	107.75	102.1	136.65
DBN1	13356.6895134324	0.428403893508817	0.43227743578454	0.112981799690469	3.79179562267989	0.000149561976045826	0.00115046629417729	17819	18515	14148	16405	10768	17783.6613456105	19275.3540122397	13898.7045857481	15173.5623206646	12120.5756080574	604.52	655.06	460.1	467.77	399.67	655.06	236.57	254.39	186.72	199.09	154.33
DBNDD1	490.469001385678	1.45062503322503	1.47766088870572	0.182776585072748	7.9366021235579	2.07795282602362e-15	6.27682506056974e-14	784	681	271	351	187	782.445170602089	708.966572094801	266.224833385478	324.652263002332	210.489193787773	37.82	33.49	12.61	14.17	9.93	37.82	14.8	13.01	5.12	6.03	3.83
DBR1	618.824811649693	0.289071760879096	0.29125470138392	0.106014579371262	2.72671704772576	0.00639678666608527	0.0302455208826677	758	727	628	660	558	756.496733821917	756.85565038608	616.934300243838	610.457246671052	628.09074937742	28.22	28.23	22.41	20.64	22.73	28.23	11.05	10.96	9.09	8.79	8.78
DCAF13	2263.41350611436	-0.356833939248845	-0.360138966411928	0.104174156459136	-3.42535952656185	0.000613986345217417	0.00404219603964816	1477	1279	1882	1901	1595	1474.07081247358	1331.52458988143	1848.83814181354	1758.30185745708	1795.34900583689	56.05	50.62	68.44	60.6	66.21	68.44	21.93	19.66	27.77	25.79	25.57
DCAF6	984.952143735831	-0.330225348638669	-0.332893955687057	0.115331907682137	-2.86326095939376	0.00419305065758296	0.0212422829427207	834	786	982	1034	1067	832.346010563957	818.278598629242	964.696628725238	956.383019784649	1201.02657631847	24.72	24.3	27.77	25.63	34.56	34.56	9.67	9.44	11.27	10.91	13.35
DCC	2133.51566963291	1.16930893072544	1.20322807315051	0.196751731002582	5.943068072474	2.79736197331019e-09	4.6520211972242e-08	4751	4078	1475	2261	2057	4741.57781317669	4245.4708972138	1449.00970200583	2091.27853745947	2315.38113166551	45.65	40.86	13.58	18.25	21.62	45.65	17.86	15.87	5.51	7.77	8.35
DCDC1	17.9320068595513	-1.40579152175762	-1.8101280706659	0.512386091819054	-2.74361764341969	0.00607662703357747	0.0290069075242264	3	9	15	18	30	2.99405039771207	9.36960227438064	14.7356918848051	16.6488340001196	33.7683198590011	0.18	0.55	0.84	0.88	1.92	1.92	0.07	0.21	0.34	0.38	0.74
DCDC5	53.727040520605	-1.16878959345036	-1.3124543657559	0.362613888280339	-3.22323449604545	0.00126751742378336	0.00761409084134447	16	23	42	46	58	15.9682687877977	23.9445391456394	41.2599372774542	42.5470202225279	65.2854183940687	0.33	0.5	0.84	0.8	1.32	1.32	0.13	0.19	0.34	0.34	0.51
DCHS1	4700.84074240634	0.593737354931063	0.607998082925712	0.177058106512016	3.3533474779974	0.000798404038140871	0.00509595285511683	6428	8457	6194	5292	3551	6415.25198549774	8804.30293715967	6084.8583689655	4894.75719603517	3997.04346064376	58.59	80.39	54.1	40.52	35.4	80.39	22.93	31.22	21.95	17.25	13.67
DCLK1	3384.63709450212	1.8977091067058	1.92614574908774	0.153130398694777	12.3927654004765	2.86007657126017e-35	3.10684984465223e-33	9557	8512	2145	2533	2500	9538.04655031143	8861.56161772533	2107.20393952712	2342.86091790572	2814.02665491675	119.48	108.96	27.17	27.45	38.25	119.48	46.76	42.32	11.03	11.68	14.77
DCLK2	1293.02658427296	1.46762524535219	1.47799506958849	0.104374412923435	14.061159284592	6.57994206306608e-45	1.13779283878283e-42	3080	2923	1119	1243	927	3073.89174165106	3043.03860533496	1099.28261460646	1149.69448123048	1043.44108364313	71.41	70.68	24.87	24.22	23.55	71.41	27.94	27.45	10.09	10.31	9.09
DCLK3	19.2976124943893	2.78022442290785	3.34715644671874	0.504869475983852	5.50681820779509	3.65377222808383e-08	5.17266701563147e-07	56	44	7	5	3	55.8889407572921	45.8069444525276	6.87665621290903	4.62467611114434	3.37683198590011	1.03	0.85	0.12	0.08	0.06	1.03	0.41	0.33	0.05	0.03	0.02
DCP1B	975.631588499901	-0.429876626390841	-0.434940060704196	0.132272486723981	-3.24993229535243	0.00115432486697899	0.00702376631807038	704	691	852	990	1007	702.6038266631	719.377241288558	836.987299056927	915.685870006579	1133.48993660047	33.98	34.79	39.41	40.15	53.18	53.18	13.3	13.51	15.99	17.09	20.53
DCTN1-AS1	2.80448368642217	2.47378756367787	6.36663833582955	0.642579573937123	3.84977622074233	0.000118225789593046	0.000930540747999889	15	15	0	0	0	14.9702519885604	15.6160037906344	0	0	0	0.71	0.74	0	0	0	0.74	0.28	0.29	0	0	0
DCUN1D2	474.308354495134	0.34501917791186	0.347713370978514	0.119521580034264	2.88666848123118	0.00389344230558938	0.0200116085260897	571	472	422	459	366	569.867592364531	491.383585945296	414.564131692516	424.54526700305	411.973502279813	18.82	16.23	13.33	12.72	13.2	18.82	7.37	6.3	5.41	5.41	5.1
DCX	20657.6802650432	1.0419111241956	1.07209787756915	0.177694391633079	5.86350033121499	4.53209943806196e-09	7.31437686451409e-08	59748	53889	23301	28117	29915	59629.5077208337	56102.0552182331	22890.4237738562	26006.4036434091	33672.6429527339	639.54	596.43	236.15	251.2	352.21	639.54	250.28	231.62	95.83	106.91	136
DDAH1	7770.01108183008	-1.23057688860726	-1.25243049250896	0.166141236941869	-7.40681188643023	1.2937176653076e-13	3.34707474142025e-12	3717	3172	8170	7178	9236	3709.62844276526	3302.26426825949	8026.04017992382	6639.18502515881	10396.1400739245	92.53	82.35	194.66	149.99	251.36	251.36	36.21	31.98	79	63.84	97.06
DDB2	656.133503211178	-0.497635917394088	-0.509958512784958	0.139870897327171	-3.55782315623579	0.000373940919402753	0.0026034522679536	209	180	325	281	237	208.585511040608	187.392045487613	319.273324170776	259.906797446312	266.769726886108	12.74	12.04	18.52	14.44	14.87	18.52	4.99	4.67	7.51	6.15	5.74
DDC	14.3137627643527	4.76623635901698	6.81360057636195	0.609106156507681	7.82496828852341	5.07784897061028e-15	1.49650832445151e-13	79	71	0	0	2	78.8433271397513	73.9157512756695	0	0	2.2512213239334	4.48	4.44	0	0	0.11	4.48	1.75	1.72	0	0	0.04
DDR1	11568.5663809727	0.439164938210742	0.447277634613719	0.149511303391556	2.93733602910684	0.00331045184072978	0.0173896208595806	17527	18773	15078	16581	9411	17492.2404402332	19543.9492774386	14812.317482606	15336.3509197768	10593.1219397686	467.4	523.22	385.3	374	279.7	523.22	182.91	203.19	156.36	159.18	108
DDX10	1520.85657176153	-0.466885723308146	-0.474557013009143	0.139351513270518	-3.35041731769211	0.000806898946068273	0.00513663018034296	824	786	963	1256	1167	822.365842571583	818.278598629242	946.031419004485	1161.71863911946	1313.58764251514	25.16	25.03	28.18	32.22	38.98	38.98	9.85	9.72	11.43	13.71	15.05
DDX27	2293.67528195435	-0.32449257151663	-0.327856885552657	0.103494179216586	-3.13537025920609	0.00171637330190543	0.00992684709013288	1189	1240	1434	1795	1417	1186.64197429322	1290.92298002578	1408.73214418736	1660.25872390082	1594.99030800682	44.19	48.06	51.07	56.04	57.61	57.61	17.29	18.66	20.73	23.85	22.24
DDX47	1629.18529304231	-0.311855598787448	-0.313845640025929	0.0957545395597995	-3.2568231252649	0.00112666614403368	0.00686533062811751	1287	1220	1473	1848	1427	1284.44762061848	1270.10164163826	1447.04494308786	1709.28029067895	1606.24641462648	73.2	71.76	78.9	88.97	87.25	88.97	28.65	27.87	32.02	37.87	33.69
DDX5	23143.8974695942	0.220740232111175	0.221638340364808	0.0777000830041977	2.84092659333774	0.00449826653434037	0.022539214870175	27936	25610	21713	26731	21418	27880.5973034948	26661.7238052098	21330.4051929848	24724.4434253999	24108.3291580028	738.38	705.96	549.95	593.53	619.27	738.38	288.96	274.16	223.18	252.61	239.12
DDX54	1803.0218598383	-0.449347723907447	-0.452409922326193	0.103764065920837	-4.33047529431106	1.48787839635524e-05	0.00014141103367715	1255	1405	1919	2045	1594	1252.51108304288	1462.69902172275	1885.18618179606	1891.49252945803	1794.22339517492	28.39	33.15	41.6	38.86	39.44	41.6	11.11	12.87	16.88	16.54	15.23
DECR1	569.72350912536	-0.486944240346409	-0.490730055476576	0.136091267357067	-3.57807117093558	0.000346139208414155	0.00242973262178122	536	538	752	941	619	534.937004391224	560.094002624087	738.749353158227	870.364044117364	696.752999757388	44.38	46.45	59.66	65.44	56.06	65.44	17.37	18.04	24.21	27.85	21.65
DENND1A	1998.17356092525	-0.601630266163323	-0.606038743633171	0.114781907651362	-5.24150781663874	1.59269728990038e-07	2.07614217497322e-06	1467	1578	2472	2787	1851	1464.0906444812	1642.80359877474	2428.44202261587	2577.79446435185	2083.50533530037	40.01	41.17	67.89	66.38	59.36	67.89	15.66	15.99	27.55	28.25	22.92
DENND5B	3173.795154712	0.599335017361263	0.602152441541858	0.0962306530117877	6.22810922095528	4.72097917650738e-10	8.53806970385209e-09	3629	3458	2465	2320	2285	3621.80296443237	3600.00940720092	2421.56536640296	2145.84971557097	2572.02036259391	37.84	37.59	24.62	20.33	26	37.84	14.81	14.6	9.99	8.65	10.04
DFFA	1251.53513585523	-0.354297049161374	-0.356701131747593	0.105682141250161	-3.35247795862419	0.000800916185065779	0.00510429698086675	980	1043	1316	1291	1315	978.056463252611	1085.83279690878	1292.8113680269	1194.09137189747	1480.17802048621	41.55	44.64	53.62	46.79	66.7	66.7	16.26	17.34	21.76	19.91	25.76
DFNA5	509.396773609819	-0.296255169868215	-0.296482093643584	0.117380493052301	-2.52388759123899	0.0116065035027483	0.049354653133138	575	550	735	794	581	573.859659561481	572.586805656594	722.048902355448	734.398566449721	653.979794602654	25.74	25.68	31.53	29.76	28.4	31.53	10.07	9.97	12.8	12.67	10.97
DGCR5	278.53648254768	0.469991134579935	0.479185442237943	0.163170313634814	2.88037158298173	0.00397206727249129	0.0203416899364271	351	399	317	297	210	350.303896532313	415.385700830875	311.41428849888	274.705761001974	236.378239013007	13.52	16.4	11.9	10.06	9.94	16.4	5.29	6.37	4.83	4.28	3.84
DGCR8	1952.24278136349	0.384084958811415	0.388242554103266	0.148091819627471	2.59355958875779	0.00949880770597287	0.0420169134391585	2003	2056	1632	2021	1127	1999.02764887243	2140.43358623629	1603.24327706679	1869.29408412454	1268.56321603647	43.89	46.97	34.26	37.19	27.01	46.97	17.17	18.24	13.9	15.83	10.43
DGKA	49.5333083023574	-0.979960796713017	-1.05321859631947	0.340320405736852	-2.87952406083683	0.0039827590619413	0.0203841241509083	28	32	71	66	53	27.944470378646	33.31414142002	69.7489415880773	61.0457246671052	59.6573650842352	1.06	1.27	2.48	2.1	2.2	2.48	0.42	0.49	1.01	0.9	0.85
DGKB	79.9095691486158	2.948613439677	3.11910368002161	0.309625350650685	9.52316544327013	1.67982629300545e-21	7.82042207727207e-20	374	325	45	31	45	373.258282914772	338.346748797079	44.2070756544152	28.6729918890949	50.6524797885016	6.77	6.47	0.81	0.45	0.73	6.77	2.65	2.51	0.33	0.19	0.28
DGKE	441.157580561249	0.707582783968467	0.718442775327831	0.180171984432657	3.92726308807983	8.59179833280406e-05	0.000700657432857063	375	360	223	203	247	374.256299714009	374.784090975225	219.070619354102	187.76185011246	278.025833505775	4.75	4.75	2.7	2.16	3.42	4.75	1.86	1.85	1.1	0.92	1.32
DGKI	187.886710281652	0.854737945242085	0.877974453914234	0.212695844549285	4.01859259193956	5.85468019890742e-05	0.000496067053253426	249	287	148	144	150	248.506183010102	298.786205860805	145.392159930077	133.190672000957	168.841599295005	5.15	6.19	2.94	2.5	3.4	6.19	2.02	2.41	1.19	1.07	1.31
DGKZ	1358.73200889454	0.365411366047462	0.368538667250083	0.137265823532609	2.66207098492112	0.00776614987368394	0.0356556964940255	1252	1431	1170	1235	789	1249.51703264517	1489.76676162652	1149.38396701479	1142.29499945265	888.106812291728	33.99	40.64	30.41	28.17	23.5	40.64	13.3	15.78	12.34	11.99	9.07
DHX32	1515.98740132794	-0.905166579481446	-0.91016083312789	0.101370927097419	-8.92925225603954	4.28897866853978e-19	1.73878068222668e-17	1052	1025	2066	2350	1564	1049.9136727977	1067.09359236002	2029.59596226715	2173.59777223784	1760.45507531592	34.2	34.75	64.37	64.18	55.62	64.37	13.38	13.5	26.12	27.32	21.48
DIABLO	2894.78759725462	-0.208192838301597	-0.209545185042781	0.081396296286755	-2.55776795504484	0.0105346361887991	0.0456689549387029	2048	1848	2273	2449	2120	2043.93840483811	1923.89166700616	2232.94851027746	2265.1663592385	2386.29460336941	100.72	98.4	109.81	103.71	119.59	119.59	39.42	38.21	44.56	44.14	46.18
DIAPH2	232.217675488211	-0.795380294086895	-0.829271905140196	0.240607951282051	-3.30571076246153	0.000947358253806112	0.00592614727537777	139	106	220	202	233	138.724335093993	110.353093453816	216.123480977141	186.836914890231	262.267284238242	3.35	2.72	4.86	4.11	6.33	6.33	1.31	1.05	1.97	1.75	2.44
DIMT1	553.713402566967	-0.689335780661233	-0.700541070475335	0.152905973160832	-4.5082331737045	6.53697122020071e-06	6.65318404189317e-05	361	296	482	546	581	360.284064524686	308.155808135185	473.506899231736	505.014631336962	653.979794602654	23.72	20.28	30.35	30.13	41.75	41.75	9.28	7.88	12.31	12.82	16.12
DIO2	80.5608983787821	-2.75237434101581	-2.99138412486472	0.367913577568042	-7.48103497351028	7.37395499455289e-14	1.93734947810377e-12	22	12	104	134	166	21.9563695832219	12.4928030325075	102.167463734648	123.941319778668	186.851369886472	0.34	0.2	1.6	1.81	2.91	2.91	0.13	0.08	0.65	0.77	1.13
DIO3	556.902183416225	1.22246586166773	1.24244434571592	0.140955782868818	8.67269037699168	4.22028363923084e-18	1.58223288828331e-16	1672	1947	790	823	716	1668.68408832486	2026.95729202434	776.079772599733	761.221687894358	805.937233968158	80.32	97.54	36.36	33.21	37.62	97.54	31.43	37.88	14.76	14.13	14.53
DIP2B	5474.49284881457	0.298214321091255	0.300343214313744	0.108244049856384	2.75501814175394	0.00586888811849816	0.0281739881178668	6143	6434	5554	4891	5019	6130.81719771509	6698.22455926278	5456.13551521382	4523.85817192139	5649.43991241088	69.23	75.63	59.98	46.31	61.88	75.63	27.09	29.37	24.34	19.71	23.89
DIP2C	2398.39492166613	0.728189520861396	0.733300270218448	0.105969054146756	6.87171860431001	6.34329901277593e-12	1.39060213545279e-10	3494	3692	2320	2560	1745	3487.07069653533	3843.61906633481	2279.12034484985	2367.8341689059	1964.19060513189	43.5	47.94	27.68	26.78	23.77	47.94	17.02	18.62	11.23	11.4	9.18
DIRAS1	1092.15671330157	0.709675365193026	0.714275696628849	0.0974043668585638	7.28586805788196	3.19605654363472e-13	7.98825578000502e-12	1766	1590	1121	1130	868	1762.49766745317	1655.29640180725	1101.24737352443	1045.17680111862	977.030054587097	51.75	48.59	31.48	27.82	27.82	51.75	20.25	18.87	12.77	11.84	10.74
DIRAS2	257.585324610107	3.04936072483697	3.10089199062048	0.1738579916122	17.5393762263097	7.17101909875739e-69	3.92000289185622e-66	931	925	97	126	106	929.15364008998	962.986900422454	95.2908075217394	116.541838000837	119.31473016847	21.03	21.79	2.1	2.39	2.62	21.79	8.23	8.46	0.85	1.02	1.01
DISP2	173.11391490297	1.7479586702897	1.78416352697196	0.189955655411901	9.20193013732292	3.51576888978587e-20	1.52764665657208e-18	292	336	103	104	72	291.420905377309	349.79848491021	101.185084275661	96.1932631118022	81.0439676616025	5.74	6.88	1.94	1.72	1.55	6.88	2.24	2.67	0.79	0.73	0.6
DIXDC1	1588.57753727469	-0.434929829343534	-0.438860209160044	0.142250141601657	-3.05750015041439	0.00223191529395964	0.0124537492826606	1330	1229	1701	1689	1839	1327.36234298569	1279.47124391264	1671.02745973689	1562.21559034456	2069.99800735676	25.53	24.47	29.55	25.46	34.98	34.98	9.99	9.5	11.99	10.84	13.51
DLG1	3958.2720020345	-0.555234916228344	-0.56635097871704	0.154950716630163	-3.5833000860111	0.000339280450093549	0.00238764389837429	2079	1624	2604	2706	2937	2074.87692561447	1690.69267706602	2558.11611120216	2502.87471135131	3305.9185141962	41.19	33.51	49.35	44.9	63.56	63.56	16.12	13.01	20.03	19.11	24.54
DLG2	219.244627818426	0.565814975864016	0.573138184757517	0.171871453072735	3.29208234263643	0.000994484895353938	0.00617309195482339	192	172	119	119	132	191.619225453573	179.063510132608	116.903155619453	110.067291445235	148.580607379605	2.65	2.45	1.42	1.23	1.76	2.65	1.04	0.95	0.58	0.52	0.68
DLG4	2271.15270093403	0.620450051879817	0.6252244047106	0.102695333238737	6.04165771036013	1.52538804091413e-09	2.61631839487155e-08	3729	3803	2341	2996	2129	3721.60464435611	3959.17749438551	2299.75031348858	2771.10592579769	2396.42509932711	105.25	112.14	63.19	71.15	64.9	112.14	41.19	43.55	25.64	30.28	25.06
DLGAP1	839.609007135809	0.496075029941138	0.500812497686055	0.131207207554875	3.78085197593787	0.000156292584843674	0.00119897426109593	961	1003	680	681	736	959.094144067101	1044.19012013375	668.018032111163	629.880886337859	828.449447207493	18.76	20.4	13.01	12.59	15.17	20.4	7.34	7.92	5.28	5.36	5.86
DLGAP3	279.857338297925	1.83539545271233	1.85842693617579	0.148532453844032	12.3568648144708	4.47262688482455e-35	4.7970338727998e-33	406	425	125	132	93	405.194820490367	442.453440734641	122.797432373375	122.09144933421	104.681791562903	10.46	11.41	3.08	2.86	2.62	11.41	4.09	4.43	1.25	1.22	1.01
DLGAP4	5496.36557807101	0.285122051114001	0.287175072927428	0.0892419046672797	3.19493462378487	0.00139862518782848	0.00830743162738921	7877	7738	6351	6738	6306	7861.37832759267	8055.7758221286	6239.09194402646	6232.21352737811	7098.10083436202	237.77	242.17	183.62	174.35	210.13	242.17	93.05	94.04	74.52	74.2	81.14
DLL1	5547.45481615418	1.6155665607473	1.64577110358661	0.163932125447591	9.85509433453788	6.51554814881561e-23	3.45038996655717e-21	15495	16032	5570	6569	3432	15464.2703041829	16690.38485143	5471.85358655761	6075.89947482143	3863.09579186972	466.39	503.27	160.66	166.1	113	503.27	182.52	195.44	65.2	70.69	43.63
DLL3	1374.49198965629	2.94326999469109	3.08208447127223	0.261985872846509	11.2344607085569	2.76175060656724e-29	2.14681769627928e-27	5937	6838	888	1094	377	5925.2257370722	7118.81559469053	872.352959580459	1011.87913311838	424.355219561447	281.27	340.04	40.15	43.57	18.83	340.04	110.07	132.05	16.29	18.55	7.27
DLL4	75.9379085264514	4.56443723057417	4.8553413546995	0.334062369879459	13.6634282760467	1.67889701797219e-42	2.56311611410421e-40	288	352	14	15	5	287.428838180359	366.45555562022	13.7533124258181	13.874028333433	5.62805330983351	8.38	10.69	0.39	0.37	0.16	10.69	3.28	4.15	0.16	0.16	0.06
DLX1	4862.64548069683	1.31568165379616	1.34488201078502	0.165090900314057	7.9694377539483	1.59397890523304e-15	4.85819541871927e-14	15422	14154	5310	6598	5750	15391.4150778385	14735.2611768426	5216.43492722099	6102.72259626607	6472.26130630854	653.83	624.25	215.6	234.03	279.45	653.83	255.87	242.42	87.49	99.6	107.91
DLX2	2662.03598178435	1.60661410252162	1.63371921831325	0.153241789735866	10.4841773597845	1.02130560361834e-25	6.63105163176872e-24	8326	7996	2612	2687	2657	8309.48787045024	8324.37108732751	2565.97514687405	2485.30094212897	2990.74752884553	363.71	364.28	109.34	98.6	126.96	364.28	142.33	141.47	44.37	41.97	49.03
DLX5	831.98274846459	4.64156256653307	5.6524571475163	0.528082088613339	8.78947168748156	1.50264909491744e-18	5.82697747424965e-17	3719	3378	23	74	111	3711.62447636373	3516.72405365087	22.5947275567011	68.4452064449362	124.942783478304	268.42	254.27	1.59	4.49	8.76	268.42	105.04	98.74	0.65	1.91	3.38
DLX6	388.089962441358	5.77444052778487	6.10565807889511	0.311353200431358	18.5462700231916	8.74113272167842e-77	5.48619389265046e-74	2090	1563	13	34	33	2085.85511040608	1627.1875949841	12.770932966831	31.4477975557815	37.1451518449012	113.05	88.18	0.67	1.54	1.95	113.05	44.24	34.24	0.27	0.66	0.75
DLX6-AS1	1089.62039138806	6.70344155328537	6.87224186415109	0.215276475723275	31.1387555503382	7.20159807834411e-213	1.22038281035619e-208	4714	4455	24	53	42	4704.65119160491	4637.95312581842	23.5771070156881	49.02156677813	47.2756478026015	239.68	236.24	1.17	2.26	2.34	239.68	93.8	91.74	0.47	0.96	0.9
DMRT3	137.64576755756	-1.1149789139714	-1.1415643556721	0.215894587328267	-5.16445978460813	2.41134310868125e-07	3.05857936524793e-06	104	76	204	189	206	103.793747120685	79.1210858725476	200.405409633349	174.812757001256	231.875796365141	4.81	3.67	9.04	7.34	10.42	10.42	1.88	1.42	3.67	3.13	4.02
DMRTA1	438.761398582563	-0.371676772517368	-0.371458832227127	0.146327748156442	-2.54002933278247	0.0110843172136221	0.0476496295033081	609	524	688	876	668	607.792230735551	545.519065752828	675.877067783059	810.243254672488	751.907922193757	26.63	23.89	28.83	32.17	31.95	32.17	10.42	9.28	11.7	13.69	12.34
DMRTA2	164.404863704687	-3.8094614284413	-3.9417774020063	0.268017521352305	-14.2134790636834	7.55756094380645e-46	1.43899357026679e-43	31	30	466	615	360	30.9385207763581	31.2320075812688	457.788827887944	568.835161670753	405.219838308013	1	1.01	14.46	16.72	12.75	16.72	0.39	0.39	5.87	7.12	4.92
DMTN	235.43537284437	2.83167301138096	2.91775312906981	0.226838443858684	12.4832147638301	9.21879434060254e-36	1.02105679016896e-33	715	698	89	134	65	713.582011454711	726.664709724187	87.4317718498433	123.941319778668	73.1646930278356	28.28	28.96	3.37	4.25	2.75	28.96	11.07	11.24	1.37	1.81	1.06
DNAAF3	60.4553409393478	-1.21948684065865	-1.33325860950008	0.329544857516299	-3.70051849647914	0.000215159395085166	0.00159148455221005	26	20	51	76	50	25.9484367801713	20.8213383875125	50.1013524083372	70.2950768893939	56.2805330983351	1.13	0.94	2.21	2.86	2.47	2.86	0.44	0.37	0.9	1.22	0.95
DNAH1	325.871659584148	0.692224097294629	0.713355615423965	0.239714140929619	2.88770656003089	0.00388061713024706	0.0199638548540275	264	427	266	234	150	263.476434998663	444.535574573392	261.312936090543	216.434842001555	168.841599295005	1.97	3.33	1.9	1.47	1.23	3.33	0.77	1.29	0.77	0.63	0.47
DNAH11	32.9894763378995	1.84394096512733	2.05640106197639	0.412060995670471	4.47492236465385	7.64390820672135e-06	7.66471411071598e-05	71	83	25	21	11	70.8591927458524	86.408554308177	24.5594864746751	19.4236396668062	12.3817172816337	0.5	0.61	0.17	0.12	0.08	0.61	0.2	0.24	0.07	0.05	0.03
DNAH2	154.464308423695	1.59269331143442	1.75090479298472	0.364249796489265	4.37253040848676	1.22814704378893e-05	0.000119062813524297	26	60	11	14	14	25.9484367801713	62.4640151625376	10.806174048857	12.9490931112041	15.7585492675338	0.28	0.57	0.07	0.11	0.1	0.57	0.11	0.22	0.03	0.05	0.04
DNAH5	267.335643623102	1.27769177747957	1.37285818079417	0.296443209021457	4.31007268372638	1.632008972123e-05	0.000153559267304811	32	48	21	11	15	31.9365375755955	49.9712121300301	20.6299686387271	10.1742874445175	16.8841599295005	0.2	0.31	0.13	0.06	0.1	0.31	0.08	0.12	0.05	0.02	0.04
DNAI1	105.426564580214	-1.72141379258666	-1.80397815682684	0.280740656424215	-6.13168685473723	8.69521280330818e-10	1.53010463307228e-08	57	29	153	177	127	56.8869575565294	30.1909406618932	150.304057225012	163.71353433451	142.952554069771	2.21	1.17	5.68	5.76	5.39	5.76	0.86	0.46	2.31	2.45	2.08
DNAJB5	1273.86940199195	0.59539159378163	0.598564494819612	0.0891320729634109	6.67988047384516	2.3913720972889e-11	4.9784019116287e-10	1979	1854	1251	1454	1150	1975.07524569073	1930.13806852241	1228.95670319274	1344.85581312077	1294.45226126171	79.52	77.98	48.39	49.83	51.42	79.52	31.12	30.28	19.64	21.21	19.86
DNAJC1	1195.29947130415	-1.05951275755263	-1.06988385297109	0.119590518935938	-8.85950464116802	8.03707607795403e-19	3.21217667964644e-17	530	541	1152	1229	1040	528.9489035958	563.217203382214	1131.70113675303	1136.74538811928	1170.63508844537	25.6	27.25	53.32	49.86	54.95	54.95	10.02	10.58	21.64	21.22	21.22
DNAJC10	3380.12411893824	-0.503984443694809	-0.511176457580871	0.155459516220956	-3.24190153131887	0.00118735039761644	0.00719725323503563	2836	2388	3492	3913	3836	2830.37564263715	2486.067803469	3430.46907078262	3619.27152458156	4317.84249930427	46.92	41.39	55.57	54.53	69.49	69.49	18.36	16.08	22.55	23.21	26.83
DNAJC15	125.819878863652	-2.04389664285321	-2.16861146968527	0.284253684787909	-7.19039629821588	6.46035297853181e-13	1.55507303372443e-11	36	31	160	148	148	35.9286047725449	32.2730745006444	157.180713437921	136.890412889872	166.590377971072	1.3	1.17	5.53	4.48	5.84	5.84	0.51	0.45	2.24	1.91	2.25
DNAJC18	1875.02575406757	0.285988812638822	0.287974768620806	0.0974007457480748	2.93620762800448	0.00332251856521114	0.0174367914543413	2338	2414	1871	2404	1679	2333.36327661694	2513.13554337276	1838.03196776468	2223.5442742382	1889.90030144209	45.29	48.77	34.73	39.12	35.58	48.77	17.72	18.94	14.09	16.65	13.74
DNAJC21	1624.88544103005	-0.457882003092834	-0.466497568675101	0.164826716723226	-2.7779598610928	0.00547013750612598	0.0265912077391884	1240	1020	1340	1610	1744	1237.54083105432	1061.88825776314	1316.38847504259	1489.14570778848	1963.06499446993	20.08	17.17	20.77	21.85	30.79	30.79	7.86	6.67	8.43	9.3	11.89
DNAJC24	556.159426794754	-0.493273453730795	-0.503890746717939	0.18596242024522	-2.6525437401833	0.00798877764763138	0.0365209113205855	482	366	502	622	682	481.044097232407	381.030492491479	493.154488411476	575.309708226355	767.666471461291	16.05	12.71	16.01	17.39	24.84	24.84	6.28	4.93	6.5	7.4	9.59
DNAJC3	1011.43723891776	-0.541166050043728	-0.547783204253031	0.133443450640375	-4.05539610559196	5.00494150857704e-05	0.000431040986575912	712	599	940	1012	949	710.587961056999	623.599084706	923.436691447784	936.034444895614	1068.2045182064	12.57	11.03	15.9	15.01	18.33	18.33	4.92	4.28	6.45	6.39	7.08
DNAJC5	3048.41060026769	0.521598149043771	0.530720571103359	0.172741325750748	3.01953308958851	0.00253164636622309	0.0138881404684982	3673	3791	2991	3326	1676	3665.71570359882	3946.684691353	2938.29696183013	3076.33454913321	1886.52346945619	68.54	73.78	53.49	52.14	34.21	73.78	26.82	28.65	21.71	22.19	13.21
DNAJC6	733.755551303069	2.3925343760631	2.428889265332	0.164180259736238	14.5726068402303	4.19569816001583e-48	8.88753762745353e-46	1323	1161	191	269	239	1320.37622539102	1208.6786933951	187.634476666518	248.807574779565	269.020948210042	21.86	20.06	3.11	3.75	4.35	21.86	8.56	7.79	1.26	1.59	1.68
DNASE2	234.562445238739	-0.662695929330695	-0.673342637634279	0.219213376231044	-3.02306337653517	0.0025022983252685	0.0137452017568882	170	208	387	346	197	169.662855870351	216.54191923013	380.18085062797	320.027586891188	221.74530040744	8.56	10.93	18.68	14.64	10.85	18.68	3.35	4.24	7.58	6.23	4.19
DNER	1615.16209673341	0.810809323133262	0.838645001189797	0.207853352584379	3.90087199966674	9.58468215139231e-05	0.000774175518291202	3544	3231	1674	2859	1330	3536.9715364972	3363.68721650265	1644.50321434424	2644.38980035233	1497.06218041571	107.94	102.63	48.86	73.15	44.31	107.94	42.24	39.86	19.83	31.13	17.11
DNM1	1052.95124258383	1.26740246240044	1.29079541069158	0.190135203618783	6.66579590879739	2.63234853822176e-11	5.45327363431612e-10	1229	1171	635	462	398	1226.56264626271	1219.08936258886	623.810956456747	427.320072669737	447.993043462747	32.96	33.46	16.49	10.37	11.8	33.46	12.9	12.99	6.69	4.41	4.56
DNM3	393.332928297815	1.66096507743969	1.70465147959452	0.208768408076879	7.95601735310467	1.77665493684171e-15	5.37628474280708e-14	859	654	212	236	251	857.296430544891	680.85776527166	208.264445305245	218.284712446013	282.528276153642	12.34	11.08	4.08	4.32	4.27	12.34	4.83	4.3	1.65	1.84	1.65
DNMBP	2138.55233098318	-0.964587461739068	-0.972182206966865	0.0988712858557045	-9.7559918776298	1.73892386360487e-22	8.74415542808549e-21	732	751	1484	1493	1434	730.548297041746	781.841256451095	1457.85111713671	1380.9282867877	1614.12568926025	11.27	12.06	21.89	19.31	24.15	24.15	4.41	4.68	8.88	8.22	9.33
DNMT3B	769.028140226793	0.645572223154768	0.653764435310534	0.141780887878957	4.55330921404521	5.28085638897827e-06	5.48006076960353e-05	1054	893	637	667	575	1051.90970639618	929.672759002434	625.775715374721	616.931793226654	647.226130630854	25.7	22.62	14.84	13.78	15.66	25.7	10.06	8.78	6.02	5.86	6.05
DNPH1	210.571061211487	-0.646211994407473	-0.659285245455769	0.190992580522331	-3.38344030244629	0.000715837679848584	0.0046388471597377	146	144	273	253	175	145.710452688654	149.91363639009	268.189592303452	234.008611223903	196.981865844173	24.02	25.11	43.14	35.88	32.43	43.14	9.4	9.75	17.51	15.27	12.52
DOC2B	66.0073701932328	2.97811161009	3.17812623054592	0.332691436709055	8.9515727833248	3.50452925966099e-19	1.43103018877627e-17	171	206	15	22	26	170.660872669588	214.459785391379	14.7356918848051	20.3485748890351	29.2658772111342	16.67	20.94	1.4	1.8	2.77	20.94	6.52	8.13	0.57	0.77	1.07
DOCK1	4266.60810528862	-0.855519075683908	-0.860931682404871	0.103585700924884	-8.25904606567553	1.46841255001211e-16	4.89836989616245e-15	2431	3000	5104	5483	4469	2426.17883894602	3123.20075812688	5014.06475866967	5071.41982348088	5030.35404832919	35.08	45.04	70.58	66.49	70.63	70.63	13.73	17.49	28.64	28.3	27.27
DOCK3	973.656288529689	0.601929338511312	0.607886917520788	0.138478927282178	4.34672155774838	1.38187460034748e-05	0.000132151506644969	1035	1087	793	766	570	1032.94738721067	1131.63974136131	779.026910976694	708.500380227312	641.59807732102	11.61	12.72	8.52	7.22	7	12.72	4.54	4.94	3.46	3.07	2.7
DOCK4	737.605334326263	0.738051490951662	0.743445305245769	0.107832307965397	6.84443748703308	7.67769547153519e-12	1.67016980052163e-10	1101	1201	698	731	661	1098.81649596033	1250.32137017013	685.700862372929	676.127647449302	744.02864755999	12.98	14.76	7.88	7.24	8.52	14.76	5.08	5.73	3.2	3.08	3.29
DOK1	321.721714192366	-0.471898498125638	-0.480566410366836	0.183828165922612	-2.56706308174938	0.0102563952091117	0.0447604618113848	273	241	376	463	263	272.458586191799	250.897127569526	369.374676579113	428.245007891966	296.035604097243	12.76	12.36	17.45	18.61	14.2	18.61	4.99	4.8	7.08	7.92	5.48
DOK3	124.785177297736	1.02101335459929	1.06069023319301	0.266347103425512	3.83339387388846	0.00012638734098432	0.00098926553363524	68	86	43	31	38	67.8651423481404	89.5317550663039	42.2423167364412	28.6729918890949	42.7732051547347	3.42	4.68	2.04	1.27	1.99	4.68	1.34	1.82	0.83	0.54	0.77
DOK4	487.515803741556	1.39933318397741	1.41686242779898	0.144919831825308	9.65591228165527	4.64010657253626e-22	2.27257936353177e-20	951	925	370	455	255	949.113976074728	962.986900422454	363.480399825191	420.845526114135	287.030718801509	34.62	35.12	12.91	13.91	10.15	35.12	13.55	13.64	5.24	5.92	3.92
DOK5	284.481177883351	-1.65474371115154	-1.70869986481842	0.22394934279449	-7.3889197016757	1.48026523478269e-13	3.8064604959981e-12	121	95	328	377	362	120.76003270772	98.9013573406845	322.220462547737	348.700578780283	407.471059631946	6.66	5.54	16.62	16.65	21.8	21.8	2.61	2.15	6.75	7.09	8.42
DOPEY1	1214.37625222762	0.763015830035341	0.770399828513221	0.129553152824083	5.8895967670615	3.87139067098408e-09	6.30813329908617e-08	1687	1560	1003	1045	850	1683.65434031342	1624.06439422598	985.326597363965	966.557307229166	956.769062671697	20.8	20.06	11.86	10.82	11.47	20.8	8.14	7.79	4.81	4.6	4.43
DOPEY2	989.224956889109	1.25818463859473	1.2668924658346	0.106900383699678	11.7696924468431	5.59280344620021e-32	5.15085039126678e-30	1943	1875	835	937	654	1939.14664091819	1952.0004738293	820.286848254148	866.664303228449	736.149372926223	24.88	25.04	10.25	10.08	9.16	25.04	9.74	9.72	4.16	4.29	3.54
DPF1	1335.17503791632	0.920026146011341	0.927380248890118	0.121305385431538	7.58438005648633	3.34080556538719e-14	9.08720563580279e-13	1676	1685	939	1076	695	1672.67615552181	1754.19775914793	922.454311988797	995.230299118261	782.299410066858	72.2	75.74	38.7	38.95	32.84	75.74	28.25	29.41	15.71	16.58	12.68
DPH5	1038.62982885848	-0.44025553591613	-0.441983542523108	0.0969556900542772	-4.54079111468	5.60435364011047e-06	5.78036377269093e-05	1050	923	1381	1552	1155	1047.91763919923	960.904766583703	1356.66603286105	1435.4994648992	1300.08031457154	59.65	54.67	75.15	73.96	71.79	75.15	23.34	21.23	30.5	31.48	27.72
DPH6	139.237057341765	-0.810782499957401	-0.836445912176079	0.266672005475552	-3.04037350494119	0.00236284922994023	0.0130852428269827	139	89	197	185	228	138.724335093993	92.6549558244307	193.52875342044	171.11301611234	256.639230928408	6.83	4.55	9.28	7.65	12.3	12.3	2.67	1.77	3.77	3.25	4.75
DPM1	1145.10887438986	-0.493703941269602	-0.498521176404455	0.129474270326572	-3.8131432602349	0.000137210524112462	0.00106561390541237	967	826	1154	1374	1302	965.082244862525	859.921275404267	1133.665895671	1270.86099534246	1465.54508188065	96.86	86.29	110.77	115.6	142.65	142.65	37.9	33.51	44.95	49.2	55.08
DPP10	778.179284212339	-0.674341657301153	-0.685140743541903	0.144498174898167	-4.66678321561074	3.05951828742079e-06	3.30654316955566e-05	418	347	681	587	593	417.171022081216	361.250221023342	669.00041157015	542.936975448345	667.487122546254	8.39	7.34	13.02	10.01	13.29	13.29	3.28	2.85	5.28	4.26	5.13
DPP4	63.6065795230117	-2.14614330358633	-2.24699649473136	0.29059574288365	-7.38532258693692	1.52084203173691e-13	3.89307991991143e-12	24	22	118	107	106	23.9524031816966	22.9034722262638	115.920776160466	98.9680687784888	119.31473016847	0.61	0.58	2.88	2.29	2.95	2.95	0.24	0.23	1.17	0.97	1.14
DPP6	710.014524012191	-0.634358621206049	-0.641288815845294	0.146736885929865	-4.32310265538312	1.53850101758492e-05	0.000145569169424869	504	512	967	786	663	503.000466815628	533.026262720321	949.960936840433	726.99908467189	746.279868883923	11.19	11.88	20.56	14.67	16.21	20.56	4.38	4.61	8.34	6.25	6.26
DPPA4	682.915719024872	-1.02100799031227	-1.04104525904178	0.161597509562523	-6.31821612273819	2.64599802642639e-10	4.94934494311269e-09	273	271	634	500	558	272.458586191799	282.129135150795	622.82857699776	462.467611114434	628.09074937742	9.69	10.04	21.57	14.92	21.68	21.68	3.79	3.9	8.76	6.35	8.37
DPY19L2P2	133.280864698432	0.758482279989961	0.778136732408345	0.21762985479491	3.48519407277434	0.000491780216148252	0.00330939505896812	150	148	92	98	75	149.702519885604	154.077904067593	90.3789102268044	90.643651778429	84.4207996475026	3.54	3.73	2.14	1.99	2.08	3.73	1.38	1.45	0.87	0.85	0.8
DPY19L2P4	13.6941335471289	2.15824090913221	2.64605219602181	0.532494825488083	4.0530739564539	5.05490136676831e-05	0.000434603544197138	44	32	5	3	10	43.9127391664438	33.31414142002	4.91189729493502	2.7748056666866	11.256106619667	2.19	1.68	0.23	0.14	0.55	2.19	0.86	0.65	0.09	0.06	0.21
DPYSL2	17919.9423370267	0.47140659821958	0.477109932922075	0.116155048836976	4.05842538003836	4.94047145891854e-05	0.000426713707150018	29647	27471	20926	19667	21286	29588.20404699	28599.1493421678	20557.272558762	18190.7010155751	23959.7485506232	641.58	613.38	430.32	353.28	504.4	641.58	251.08	238.2	174.63	150.36	194.77
DPYSL3	25492.1237318957	0.858522758325772	0.866970511708511	0.114263974358826	7.51350338672568	5.75656529219024e-14	1.5386554486034e-12	50137	48234	24892	33631	23890	50037.5682633634	50214.821789164	24453.3894931045	31106.496458779	26890.8387143845	972.85	976.45	456.17	543.94	500.65	976.45	380.72	379.2	185.12	231.51	193.32
DPYSL4	3922.84594524294	0.597807180393202	0.609236234458368	0.165357026472038	3.61525115169079	0.00030005658345821	0.00213914971109922	5577	5820	4260	4723	2554	5565.93968934675	6059.00947076614	4184.93649528464	4368.46905458694	2874.80963066296	205.38	223.53	150.34	146.11	102.89	223.53	80.38	86.81	61.01	62.19	39.73
DPYSL5	17667.3409195066	0.343711496999188	0.348971362259384	0.131528374594369	2.61321177319485	0.00896957041649894	0.0400733826200873	23479	26077	20258	24818	14845	23432.4364292939	27147.9020565582	19901.0430801587	22955.042345276	16709.6902768957	448.97	519.74	371.42	399.4	310.65	519.74	175.7	201.84	150.73	169.99	119.95
DRAM1	346.78006565386	-0.469454008914658	-0.480656053996025	0.165894244264615	-2.82983903989967	0.00465714273587402	0.0232113700501354	194	179	286	282	225	193.615259052047	186.350978568237	280.960525270283	260.831732668541	253.262398942508	5.45	5.24	7.7	6.65	6.91	7.7	2.13	2.04	3.12	2.83	2.67
DRD2	24.1282081481325	-1.48424552171124	-1.65584479540194	0.421942784264523	-3.51764641336003	0.000435392086840432	0.00297386308085367	12	15	27	47	54	11.9762015908483	15.6160037906344	26.5242453926491	43.4719554447568	60.7829757462019	0.45	0.6	0.96	1.47	2.19	2.19	0.17	0.23	0.39	0.62	0.85
DRD4	118.700246430314	-1.04533869512467	-1.14948227123271	0.293539858191124	-3.56114737387401	0.000369237753053869	0.00257493949104974	19	27	52	71	34	18.9623191855098	28.1088068231419	51.0837318673242	65.6704007782496	38.2707625068679	1.44	2.13	3.77	4.51	2.81	4.51	0.56	0.83	1.53	1.92	1.09
DRP2	150.182919311133	1.57975290570815	1.62837284856365	0.227477576102614	6.9446533270406	3.79390820701721e-12	8.49294167451964e-11	294	287	119	103	66	293.416938975783	298.786205860805	116.903155619453	95.2683278895733	74.2903036898023	4.1	4.2	1.6	1.25	1	4.2	1.61	1.63	0.65	0.53	0.39
DSC2	915.651173952238	-0.639287949990274	-0.644648103897251	0.169491261144891	-3.7718047861109	0.000162071033935562	0.00123881630179162	931	742	1251	1276	1407	929.15364008998	772.471654176715	1228.95670319274	1180.21734356403	1583.73420138715	17.63	14.66	22.7	20.29	29.11	29.11	6.9	5.69	9.21	8.64	11.24
DSCAM	142.321506980522	3.52453506718274	3.69769831776946	0.275860675828959	12.7765041414168	2.21817613372787e-37	2.66590161433706e-35	202	172	16	19	9	201.599393445946	179.063510132608	15.7180713437921	17.5737692223485	10.1304959577003	2.8	2.48	0.22	0.23	0.14	2.8	1.09	0.96	0.09	0.1	0.05
DSCAML1	89.953817698511	1.97654972738761	2.13911141085853	0.357273205247351	5.53232007986488	3.16022537899594e-08	4.50026716575337e-07	103	127	13	33	33	102.795730321448	132.215498760705	12.770932966831	30.5228623335526	37.1451518449012	1.47	1.89	0.18	0.4	0.52	1.89	0.58	0.73	0.07	0.17	0.2
DSEL	775.961248101824	1.88375400166308	1.92165675957071	0.18277925194531	10.3061697737264	6.60827602705188e-25	4.07213983834259e-23	2093	1461	470	418	518	2088.84916080379	1520.99876920779	461.718345723892	386.622922891667	583.066322898752	22.14	16.12	4.76	3.71	5.99	22.14	8.66	6.26	1.93	1.58	2.31
DSG2	2083.03232404472	-0.884453818067391	-0.892396553313442	0.123260656018863	-7.17547550559882	7.20562983391359e-13	1.72710895566478e-11	1312	1295	2530	2344	2442	1309.39804059941	1348.18166059144	2485.42003123712	2168.04816090447	2748.74123652269	22.9	23.58	42.32	34.37	46.63	46.63	8.96	9.16	17.18	14.63	18.01
DSP	541.314499596099	-0.942326831142642	-1.03092791535575	0.286967162341305	-3.28374446558413	0.00102437757734435	0.00633081780659276	106	72	265	126	158	105.78978071916	74.9568181950451	260.330556631556	116.541838000837	177.846484590739	1.15	0.84	2.78	1.19	1.87	2.78	0.45	0.32	1.13	0.51	0.72
DST	7949.84209655254	1.06352977380878	1.08023862627208	0.156242841470771	6.80690240779919	9.97225285805397e-12	2.14182252132551e-10	12467	16685	7678	6504	6745	12442.2754360921	17370.2015497823	7542.70948610222	6015.77868537655	7592.2439149654	71.55	97.84	41.62	31.2	41.98	97.84	28	38	16.89	13.28	16.21
DTD2	679.320419908792	-0.775690237708048	-0.784303637897673	0.143315226452483	-5.41247609838047	6.21591539886905e-08	8.52224129039117e-07	497	421	807	753	824	496.014349220967	438.289173057139	792.780223402512	696.476222338337	927.503185460562	18.58	16.41	28.92	23.63	33.69	33.69	7.27	6.37	11.74	10.06	13.01
DTWD2	212.386870418969	-0.581169822868096	-0.596041728236837	0.228045120548706	-2.54848611305398	0.0108191594259037	0.0466993060701385	176	181	267	225	317	175.650956665775	188.433112406988	262.29531554953	208.110425001495	356.818579843444	2.98	3.19	4.34	3.2	5.94	5.94	1.16	1.24	1.76	1.36	2.29
DTX1	849.140849316083	0.837661736470693	0.845743974629241	0.128787122155424	6.50423522516313	7.80896246970998e-11	1.54591913565076e-09	1211	1176	692	794	546	1208.59834387644	1224.29469718574	679.806585619007	734.398566449721	614.583421433819	36.7	37.17	20.1	20.21	18.1	37.17	14.36	14.43	8.16	8.6	6.99
DTX4	8664.15733201685	-0.400976499414165	-0.406767345111752	0.142563633771602	-2.81261419063267	0.00491405720266164	0.0242638733555665	5209	6105	8622	8959	5523	5198.6695072274	6355.7135427882	8470.07569538595	8286.49465594842	6216.74768604209	90.3	109.59	144.28	131.81	103.69	144.28	35.34	42.56	58.55	56.1	40.04
DUSP1	827.565128300625	0.704787244556993	0.708544737551364	0.0932674831578987	7.55662338785118	4.1366747994618e-14	1.11624348967643e-12	1196	1186	739	826	656	1193.62809188788	1234.70536637949	725.978420191396	763.996493561044	738.400594250156	59.75	61.79	35.38	34.66	35.85	61.79	23.38	24	14.36	14.75	13.84
DUSP10	300.501268094586	0.877388241712672	0.890956813593684	0.157514053108884	5.57022198588317	2.54414976754718e-08	3.68803780674546e-07	493	437	246	294	224	492.022282024018	454.946243767149	241.665346910803	271.930955335287	252.136788280541	18.43	17.04	9.08	9.69	9.16	18.43	7.21	6.62	3.68	4.13	3.54
DUSP12	1034.19745752756	0.240177508653982	0.24058026709461	0.0905465487214161	2.65253079267476	0.007989084047292	0.0365209113205855	809	757	733	719	568	807.395590583023	788.087657967349	720.084143437474	665.028424782556	639.346855997087	65.69	64.11	57.04	49.04	50.45	65.69	25.71	24.9	23.15	20.87	19.48
DUSP16	3142.41007715506	-0.401847476223261	-0.403417244453933	0.0747740863682006	-5.37415427912411	7.69429578662154e-08	1.04393543955235e-06	2176	2248	2920	3319	2676	2171.68455514049	2340.31843475641	2868.54802024205	3069.86000257761	3012.13413142289	33.97	36.6	43.69	43.53	45.7	45.7	13.29	14.21	17.73	18.53	17.65
DUSP23	37.6404383335999	-1.01437660222122	-1.13418370269407	0.38157483375837	-2.65839492670411	0.00785138287513166	0.0360006125181483	20	11	44	37	23	19.9603359847472	11.4517361131319	43.2246961954282	34.2226032224681	25.8890452252341	3.19	1.83	6.73	4.96	4.01	6.73	1.25	0.71	2.73	2.11	1.55
DUSP26	46.5171145555798	1.18269559410264	1.26593957230756	0.333926795058284	3.54178104783777	0.000397435220307099	0.00274335529259638	41	52	18	23	18	40.9186887687317	54.1354798075326	17.6828302617661	21.2735101112639	20.2609919154006	2.29	3.23	1.05	1.15	1.15	3.23	0.9	1.26	0.42	0.49	0.44
DUSP3	3346.98725339133	-0.286614091495265	-0.289052172989625	0.10271919735686	-2.79026802068489	0.00526644251233649	0.0257487405695483	2365	2228	3295	3011	2268	2360.30973019635	2319.4970963689	3236.94031736218	2784.97995413112	2552.88498134048	56.9	55.91	75.97	60.86	59.69	75.97	22.27	21.71	30.83	25.9	23.05
DUSP6	345.174328036753	2.00519206523619	2.04551490423532	0.184618042449562	10.8613006542089	1.76221193888188e-27	1.26001871376761e-25	285	252	63	64	70	284.434787782647	262.348863682658	61.8899059161812	59.1958542226475	78.7927463376691	8.36	7.71	1.77	1.58	2.25	8.36	3.27	2.99	0.72	0.67	0.87
DUSP8	1315.14075305012	1.35016963621259	1.36556100927347	0.146039117251183	9.24526018525803	2.34669072852151e-20	1.04102149438549e-18	1469	1477	597	741	421	1466.08667807968	1537.6558399178	586.480537015241	685.376999671591	473.882088687981	32.52	34.1	12.66	13.79	10.19	34.1	12.73	13.24	5.14	5.87	3.94
DYNC1H1	26974.3085088971	0.4342646486965	0.441385980918087	0.159787531042854	2.71776305611752	0.00657248865476247	0.030955362074376	29982	38825	32089	25035	20453	29922.5396747345	40419.4231447587	31523.574459434	23155.7532884997	23022.114869205	204.67	276.41	209.91	143.57	152.73	276.41	80.09	107.34	85.18	61.1	58.98
DYNC1I1	190.836649835901	2.36113096665205	2.43406475955974	0.227040837438682	10.3995871107978	2.49009811762592e-25	1.56285935930699e-23	626	435	88	133	79	624.758516322586	452.864109928397	86.4493923908563	123.016384556439	88.9232422953694	21.26	15.33	2.86	3.73	2.88	21.26	8.32	5.95	1.16	1.59	1.11
DYNC1LI2	4942.03671069466	0.253411784534201	0.254629094377178	0.0910666408213424	2.78270706208822	0.00539074544738228	0.026273101050141	5836	5120	4376	5088	4462	5824.42604034922	5330.26262720321	4298.89251252713	4706.07041070048	5022.47477369542	133.37	122.12	95.87	97.77	112.6	133.37	52.19	47.42	38.9	41.61	43.48
DYNLL2	5425.46969441094	0.289386231396086	0.290963030669439	0.0775787029198288	3.73022776231697	0.000191306753203685	0.00143509705169971	7286	7060	6371	5993	5443	7271.55039924339	7349.93245079192	6258.7395332062	5543.1367868176	6126.69883308476	490.26	495.44	410.8	338.74	400.63	495.44	191.86	192.4	166.71	144.17	154.7
DZIP1	1071.32913661052	-0.382002194335557	-0.386421598150711	0.123645095867475	-3.08950542401611	0.00200490045665658	0.0113575429604838	687	688	991	917	824	685.637541076065	716.254040530431	973.538043856121	848.165598783871	927.503185460562	9.02	9.42	12.48	10.12	11.85	12.48	3.53	3.66	5.07	4.31	4.57
E2F2	676.476839584545	0.586167665475986	0.59459165627585	0.140851107031682	4.16161205849904	3.16008863102267e-05	0.00028469357757209	810	852	664	620	405	808.39360738226	886.989015308034	652.299960767371	573.459837781898	455.872318096514	15.41	16.91	12.11	9.91	8.43	16.91	6.03	6.57	4.91	4.22	3.25
E2F5	1426.21994550685	-0.529292262991326	-0.540302617083722	0.176315777335891	-3.00195632511659	0.00268250658696521	0.0145697937893309	1094	846	1279	1473	1498	1091.83037836567	880.74261379178	1256.46332804438	1362.42958234312	1686.16477162612	69.23	55.49	77.01	76.83	102.78	102.78	27.09	21.55	31.25	32.7	39.69
EAF1	2319.36648308448	0.297297767488647	0.298319101575804	0.0809164400074052	3.67413306197652	0.000238658344512884	0.001748510292311	2552	2331	1947	2196	1888	2546.93887165374	2426.72698906458	1912.6928066477	2031.15774801459	2125.15292979313	56.31	53.64	41.17	40.71	45.57	56.31	22.04	20.83	16.71	17.32	17.6
EBF2	75.7328302273048	-3.60127794639868	-3.71811262700254	0.334209465635042	-10.7755115180708	4.49277889300002e-27	3.1075359641134e-25	30	15	249	363	286	29.9405039771207	15.6160037906344	244.612485287764	335.751485669079	321.924649322477	0.61	0.32	4.84	6.19	6.35	6.35	0.24	0.12	1.97	2.63	2.45
EBF3	251.142133493939	-1.90306265414331	-1.93669714430523	0.213304190305821	-8.92182498344186	4.58666641482054e-19	1.85502742399878e-17	204	162	543	874	708	203.595427044421	168.652840938851	533.432046229943	808.39338422803	796.932348672425	4.58	3.79	11.68	16.48	17.39	17.39	1.79	1.47	4.74	7.02	6.71
EBNA1BP2	1590.61836707938	-0.324021480036054	-0.327929795484424	0.116578675536713	-2.77942323966456	0.00544555219852391	0.0265021044101626	956	996	1177	1321	1219	954.104060070914	1036.90265169812	1156.2606232277	1221.83942856433	1372.11939693741	70.75	77.04	83.63	81.92	98.61	98.61	27.69	29.92	33.94	34.87	38.08
EBPL	314.884590055313	-0.494511146836915	-0.503500186585099	0.181596886640787	-2.72312568780486	0.00646674501768777	0.0305559330270747	260	252	315	411	374	259.484367801713	262.348863682658	309.449529580906	380.148376336064	420.978387575546	29.5	29.81	34.58	39.03	47.29	47.29	11.55	11.58	14.03	16.61	18.26
ECE1	1129.26083008018	0.644360657286276	0.651306513054016	0.141034019040149	4.56883141862989	4.90451061192698e-06	5.12087719221902e-05	1206	1443	960	964	664	1203.60825988025	1502.25956465903	943.084280627524	891.637554228628	747.40547954589	23.13	29.02	17.79	15.61	13.99	29.02	9.05	11.27	7.22	6.65	5.4
ECEL1	185.591272649128	1.53369714684214	1.59551319953364	0.226611156521699	6.76796840183497	1.30603269509475e-11	2.78740932633194e-10	629	724	222	320	151	627.752566720298	753.732449627953	218.088239895115	295.979271113238	169.967209956972	21.71	26.06	7.34	9.28	5.7	26.06	8.5	10.12	2.98	3.95	2.2
ECI2	1215.52100773266	-0.509511093858548	-0.512711843328598	0.104935658435537	-4.8554619226175	1.20106433018439e-06	1.38929939517439e-05	980	889	1312	1624	1138	978.056463252611	925.508491324932	1288.88185019095	1502.09480089968	1280.94493331811	72.12	68.23	92.54	100.47	91.63	100.47	28.22	26.5	37.56	42.76	35.38
ECM2	4.50661170512009	-1.82310325229356	-4.24415521389661	0.665363936459798	-2.74000911740685	0.00614374800522047	0.0292531479900158	0	1	2	10	16	0	1.04106691937563	1.96475891797401	9.24935222228867	18.0097705914672	0	0.04	0.06	0.26	0.54	0.54	0	0.02	0.02	0.11	0.21
EEA1	2382.8546049524	-0.693828382164611	-0.726045566658142	0.247783901609122	-2.80013502757383	0.00510812345645585	0.0250397049734165	1266	1194	1564	1682	2780	1263.4892678345	1243.0339017345	1536.44147385567	1555.74104378895	3129.19764026743	15.55	15.29	18.41	17.36	37.35	37.35	6.09	5.94	7.47	7.39	14.42
EEF1A1	301413.473564575	-0.309350692758715	-0.309029736514808	0.115827275159685	-2.67079314722918	0.00756722634155043	0.0348752934004208	362830	352910	458693	553880	348918	362110.435267291	367402.926516852	450610.581181126	512303.120888125	392745.820952098	10279.22	10427.36	12452.82	13182.03	10813.4	13182.03	4022.7	4049.39	5053.61	5610.35	4175.47
EEF1A2	1388.03841879745	2.49194436028694	2.52067240625035	0.140515235834804	17.7343356788482	2.27772433618835e-70	1.28661055336826e-67	3670	3314	573	829	468	3662.7216532011	3450.09577081083	562.903429999553	766.771299227731	526.785789800416	184.96	174.19	27.67	35.1	25.8	184.96	72.38	67.64	11.23	14.94	9.96
EEF1B2	5983.03959393663	-0.340113360296454	-0.341338084506848	0.085394325034369	-3.98285670809585	6.80918137000163e-05	0.000568695847688751	5426	5128	6849	7533	5988	5415.2391526619	5338.59116255821	6728.31691460199	6967.53702905006	6740.15664385661	671.39	662.34	813.52	783.12	818	818	262.74	257.21	330.14	333.3	315.86
EFCAB11	239.141590443785	-0.427868930908033	-0.433833028057028	0.15783680841275	-2.71083111227855	0.00671148013170833	0.0315136443092074	212	186	251	279	283	211.57956143832	193.638447003866	246.577244205738	258.056927001854	318.547817336577	7.77	6.97	8.64	8.3	11.61	11.61	3.04	2.71	3.51	3.53	4.48
EFCAB14	1646.50645516644	-0.388976363671602	-0.391171465064022	0.100353673942476	-3.87605504004336	0.000106163679330543	0.000847010221250183	1384	1350	1755	1841	1829	1381.2552501445	1405.4403411571	1724.07595052219	1702.80574412334	2058.7419007371	23.68	24.09	28.77	26.46	34.23	34.23	9.27	9.35	11.68	11.26	13.22
EFCAB6	170.497005566047	-0.685174227063507	-0.724060303270666	0.229689188520007	-2.98304953523673	0.00285391800574397	0.0153678088736375	62	50	80	101	99	61.8770415527162	52.0533459687813	78.5903567189603	93.4184574451156	111.435455534703	1.27	1.09	1.64	1.78	2.24	2.24	0.5	0.42	0.67	0.76	0.86
EFEMP1	213.233826265081	-0.816217868289111	-0.817187733009985	0.230031068031335	-3.54829404251571	0.000387735101486067	0.00268087016246524	318	306	454	690	530	317.36934215748	318.566477328942	446.0002743801	638.205303337918	596.573650842352	10.4	10.4	14.15	18.91	18.91	18.91	4.07	4.04	5.74	8.05	7.3
EFEMP2	219.123485932977	-1.12845278565763	-1.16969749392837	0.221333191815192	-5.09843452038529	3.42473957429874e-07	4.26419080279695e-06	100	79	262	203	150	99.8016799237358	82.2442866306745	257.383418254595	187.76185011246	168.841599295005	4.89	4.06	12.58	8.47	8.02	12.58	1.91	1.58	5.1	3.6	3.1
EFHD1	607.816124188209	-0.609490730692854	-0.620694976823658	0.164186605122367	-3.71218303855302	0.00020547929949426	0.00152454124747361	349	363	529	589	543	348.307862933838	377.907291733352	519.678733804125	544.786845892803	611.206589447919	21.42	22.77	30.76	29.24	37.12	37.12	8.38	8.84	12.48	12.44	14.33
EFHD2	907.648423819729	-0.56400481121541	-0.568370847694605	0.118709594557761	-4.75113080216092	2.02282222617944e-06	2.2433733929867e-05	645	716	1009	1210	868	643.720835508096	745.403914272948	991.220874117887	1119.17161889693	977.030054587097	26.79	31.02	40.17	42.22	39.44	42.22	10.49	12.05	16.3	17.97	15.23
EFNA2	778.733707554823	0.327604627551685	0.330912953011416	0.107117960285693	3.05835386220886	0.00222556599902633	0.0124265045863262	1023	988	881	885	674	1020.97118561982	1028.57411634312	865.47630336755	818.567671672548	758.661586165557	48.19	48.54	39.77	35.02	34.73	48.54	18.86	18.85	16.14	14.9	13.41
EFNA4	359.20485668428	-1.14586050576514	-1.15479324228567	0.138242885874924	-8.28874844816147	1.14446297925725e-16	3.87881392929866e-15	219	244	579	559	436	218.565679032981	254.020328327653	568.797706753475	517.038789225937	490.766248617482	19.23	20.96	47.11	39.95	41.14	47.11	7.52	8.14	19.12	17	15.89
EFNA5	923.725852440923	-0.79330096786506	-0.798005576610964	0.11514403072426	-6.88964041709475	5.59335902179748e-12	1.2390204180834e-10	806	766	1381	1369	1384	804.401540185311	797.45726024173	1356.66603286105	1266.23631923132	1557.84515616192	14.92	14.79	24.5	21.29	28.03	28.03	5.84	5.74	9.94	9.06	10.82
EFNB2	7954.48035630825	-0.366056047923276	-0.371319619955515	0.1181941152103	-3.09707507240915	0.0019544037195567	0.0111175983321947	3961	3675	4929	4802	5165	3953.14454177918	3825.92092870543	4842.14835334694	4441.53893714302	5813.77906905802	89.45	86.55	106.66	91.1	127.59	127.59	35	33.61	43.29	38.77	49.27
EFR3B	3226.24730444786	0.453409905926503	0.458917460501653	0.133687589333186	3.39156318240194	0.000694951379407962	0.00451731725180181	3926	4232	3557	3173	2357	3918.21395380587	4405.79520279765	3494.32373561677	2934.8194601322	2653.06433025552	51.78	58.21	44.96	35.16	34.01	58.21	20.26	22.61	18.24	14.96	13.13
EGF	109.429950541656	-2.08350592894203	-2.25091959183738	0.296524569149625	-7.02641921010838	2.11901180847339e-12	4.84598840841971e-11	16	26	125	96	84	15.9682687877977	27.0677399037663	122.797432373375	88.7937813339713	94.551295605203	0.29	0.49	2.12	1.45	1.62	2.12	0.11	0.19	0.86	0.62	0.63
EGR3	191.315997492383	2.04166789606963	2.42082129563635	0.37467340949416	5.44919346912301	5.05987486438922e-08	7.01674627266282e-07	26	27	2	3	10	25.9484367801713	28.1088068231419	1.96475891797401	2.7748056666866	11.256106619667	0.59	0.64	0.04	0.06	0.25	0.64	0.23	0.25	0.02	0.03	0.1
EHBP1L1	180.345553410634	1.32840555800876	1.38239767316822	0.270476210064166	4.91135822146288	9.04476751100663e-07	1.06513294121972e-05	138	216	66	89	54	137.726318294755	224.870454585135	64.8370442931423	82.3192347783692	60.7829757462019	2.63	4.3	1.21	1.43	1.13	4.3	1.03	1.67	0.49	0.61	0.44
EIF2AK1	5432.49764982858	-0.268975326740024	-0.269876338099875	0.0870079768429019	-3.09138697967515	0.0019922380786245	0.0112986835610344	5318	4947	5865	6672	6205	5307.45333834427	5150.15805015122	5761.65552695878	6171.167802711	6984.41415750338	117.96	114.45	124.68	124.33	150.57	150.57	46.16	44.44	50.6	52.91	58.14
EIF2AK2	1175.56811418984	-0.550718698866472	-0.565273471956035	0.218705611020573	-2.51808216669241	0.0117995791011791	0.0499639348946979	987	916	1276	1114	1796	985.042580847272	953.617298148074	1253.51618966742	1030.37783756296	2021.5967488922	23.75	23.03	29.47	22.66	47.61	47.61	9.29	8.94	11.96	9.64	18.38
EIF2AK3	1907.1756665373	-0.712349532613408	-0.718092447845834	0.103842793084893	-6.85988417155778	6.89164034313516e-12	1.5069127387712e-10	892	868	1455	1479	1450	890.230984919723	903.646086018044	1429.36211282609	1367.97919367649	1632.13545985172	18.99	19.28	29.69	26.46	33.77	33.77	7.43	7.49	12.05	11.26	13.04
EIF2AK4	2193.24187128836	-0.580444774879901	-0.584926017359018	0.111411380934306	-5.20992352856805	1.88918481585349e-07	2.43268433810435e-06	1498	1550	2584	2491	1910	1495.02916525756	1613.65372503222	2538.46852202242	2304.01363857211	2149.9163643564	26.72	28.83	44.17	37.33	37.27	44.17	10.46	11.2	17.92	15.89	14.39
EIF2S1	3593.04053085065	-0.288633267635178	-0.291426331065945	0.104277090219903	-2.76794516443159	0.00564109462207903	0.027260973488481	2466	2140	2779	3022	2741	2461.10942691932	2227.88320746384	2730.03251652488	2795.15424157564	3085.29882445073	58.71	53.14	63.4	60.44	71.39	71.39	22.98	20.63	25.73	25.72	27.56
EIF2S2	4275.99794656221	-0.349992610836907	-0.353174922568373	0.114257791879241	-3.06318374511222	0.00218995546658289	0.0122640400980548	3385	2896	3795	4266	4068	3378.28686541846	3014.92979851181	3728.13004685568	3945.77365802835	4578.98417288054	130.95	116.84	140.68	138.63	172.15	172.15	51.25	45.37	57.09	59	66.47
EIF3A	17247.7608632059	-0.321111492781222	-0.324753299511058	0.121630350587978	-2.64006057064642	0.00828912109762124	0.0375983528159233	12081	12048	13587	15843	16184	12057.0409515865	12542.7742446375	13347.5897092564	14653.7487257719	18216.8829532691	224.93	233.94	242.41	247.8	329.62	329.62	88.02	90.85	98.38	105.46	127.28
EIF3CL	8283.73798647178	-0.368609096579425	-0.372786110163133	0.142738978836976	-2.58239970317021	0.00981158764516942	0.0431302630959899	7067	7126	9184	10135	8628	7052.98472021041	7418.64286747071	9022.17295133664	9374.21847728957	9711.7687914487	231.31	243.26	288.05	278.65	308.92	308.92	90.52	94.47	116.9	118.59	119.28
EIF3D	5944.17487449316	-0.329394841770424	-0.331787841057995	0.105590388521873	-3.11955326977692	0.0018112550686282	0.0103975367184869	4566	4620	5415	6899	5314	4556.94470531778	4809.72916751539	5319.58477041463	6381.12809815696	5981.49505769105	237.24	250.35	269.61	301.11	302.03	302.03	92.84	97.22	109.41	128.15	116.62
EIF3G	3185.57016607884	-0.33850301860623	-0.340404026539447	0.0940238333847438	-3.60018312826155	0.000317993141101273	0.00225374812593148	2588	2479	3148	3758	2876	2582.86747642628	2580.80489313218	3092.53053689109	3475.90656513608	3237.25626381623	239.51	239.27	279.19	292.14	291.15	292.14	93.73	92.92	113.3	124.34	112.43
EIF3M	4462.05562264696	-0.362443700404591	-0.365587897857823	0.120557998796325	-3.00638451221238	0.00264374457097845	0.0143869285484267	3905	3420	4192	5140	4925	3897.25560102188	3560.44886426464	4118.13469207352	4754.16704225638	5543.63251018601	232.82	213.4	240.45	257.68	332.9	332.9	91.11	82.87	97.58	109.67	128.54
EIF4B	20850.286787473	-0.364402453202307	-0.365828420359149	0.0949908086765088	-3.83618645087315	0.000124959554395701	0.00097944709009692	20204	19432	23550	28361	25510	20163.9314117916	20230.0123773072	23135.0362591439	26232.0878376329	28714.3279867706	494.93	496.49	552.9	583.71	683.57	683.57	193.69	192.81	224.38	248.43	263.95
EIF4EBP2	13470.3716603714	0.237571383181814	0.239067681960658	0.0885367963028593	2.68330675044023	0.00728980921225826	0.0337990141866899	16194	15353	13442	13841	13194	16161.8840468498	15983.500413174	13205.1446877033	12802.0284108698	14851.3070739887	211.49	209.12	168.23	151.86	188.5	211.49	82.77	81.21	68.27	64.63	72.79
EIF4G1	14345.3655445956	-0.271971850454489	-0.274113192120524	0.0921593967653137	-2.95110276325997	0.00316641549509362	0.016750064398691	8620	9674	12064	11644	9995	8602.90480942603	10071.2813780398	11851.4257932192	10769.9457276329	11250.4785663572	157.37	183.66	210.46	178.93	200.37	210.46	61.58	71.32	85.41	76.16	77.37
ELAVL2	1305.70588791496	0.561718368630177	0.592375312616249	0.220684485363741	2.54534598435558	0.0109169510848774	0.0470455139351572	3441	2726	1468	2250	2415	3434.17580617575	2837.94842221796	1442.13304579292	2081.10425001495	2718.34974864958	90.28	74.67	36.98	49.79	69.18	90.28	35.33	29	15.01	21.19	26.71
ELAVL3	3546.27715220716	1.71175995337268	1.72573837286488	0.108796049237369	15.7336591298274	8.89204558812624e-56	2.73972008247977e-53	10720	10371	2890	3729	3075	10698.7400878245	10796.9050208446	2839.07663647244	3449.08344369145	3461.25278554761	227.18	229.28	58.68	66.36	71.32	229.28	88.9	89.04	23.81	28.25	27.54
ELAVL4	1079.08903926006	2.03948741515499	2.16366632930703	0.281832818119759	7.23651499765493	4.60360779087421e-13	1.13226034287597e-11	4656	3561	510	1074	1158	4646.76621724914	3707.23929989661	501.013524083372	993.380428673803	1303.45714655744	115.43	92.04	12.08	22.37	31.52	115.43	45.17	35.74	4.9	9.52	12.17
ELF1	390.312571371525	-0.686261711208694	-0.697709066667862	0.166192715452598	-4.12931282420998	3.63849073574676e-05	0.000323323880482247	294	253	370	485	484	293.416938975783	263.389930602033	363.480399825191	448.593582781001	544.795560391884	7.81	7.03	9.42	10.83	14.07	14.07	3.06	2.73	3.82	4.61	5.43
ELFN2	66.2143915740176	4.4614260622982	4.87633363619396	0.367124624263021	12.1523476428589	5.57416414822693e-34	5.79507887459225e-32	195	154	6	5	7	194.613275851285	160.324305583846	5.89427675392202	4.62467611114434	7.87927463376691	2.64	1.89	0.07	0.05	0.09	2.64	1.03	0.73	0.03	0.02	0.03
ELK3	122.877997158246	-1.62952058477685	-1.85795640499233	0.35911617614088	-4.53758614353699	5.690178952318e-06	5.85635226932759e-05	12	23	65	51	75	11.9762015908483	23.9445391456394	63.8546648341552	47.1716963336722	84.4207996475026	0.33	0.57	1.47	1.15	1.93	1.93	0.13	0.22	0.6	0.49	0.75
ELL2	585.506572485369	-0.663227204350246	-0.677814516058342	0.180452106861781	-3.67536414999161	0.00023751039834943	0.00174140244962026	363	364	558	538	653	362.280098123161	378.948358652728	548.167738114748	497.615149559131	735.023762264256	5.92	6.19	8.72	7.37	11.65	11.65	2.32	2.4	3.54	3.14	4.5
ELMO1	725.291466809672	1.09010310059206	1.10150619899691	0.140333697157251	7.76793544725432	7.97756968875024e-15	2.31486123194455e-13	825	980	491	412	378	823.36385937082	1020.24558098811	482.348314362619	381.073311558293	425.480830223413	16.91	21.26	9.09	6.71	8.64	21.26	6.62	8.26	3.69	2.85	3.34
ELOVL1	435.334034033997	-0.423909466558688	-0.429690050038818	0.143033351574424	-2.96371064435358	0.00303953950833739	0.0162127908430234	316	312	410	549	338	315.373308559005	324.812878845195	402.775578184672	507.789437003648	380.456403744745	20.94	22.06	26.34	31.08	25.8	31.08	8.19	8.57	10.69	13.23	9.96
ELOVL4	580.789860319205	0.756917696677327	0.77128737480754	0.191951531760099	3.94327510563096	8.03763638776102e-05	0.000659272924622451	671	532	312	381	371	669.669272288267	553.847601107833	306.502391203945	352.400319669198	417.601555589646	21.89	18.1	9.75	10.44	13.24	21.89	8.57	7.03	3.96	4.44	5.11
ELOVL6	2686.27899829366	-0.771788850025307	-0.775261508355029	0.0986989942747063	-7.81962223320338	5.29820930887844e-15	1.55874053729608e-13	2224	2093	3525	4069	3614	2219.58936150388	2178.95306225319	3462.88759292919	3763.56141924926	4067.95693234766	68.48	67.11	104.51	104.83	121.91	121.91	26.8	26.06	42.41	44.61	47.08
ELP4	784.487389760079	-0.822672906947576	-0.837242583745966	0.167758747207332	-4.90390468838469	9.39500891566666e-07	1.10331130342957e-05	531	437	739	901	962	529.946920395037	454.946243767149	725.978420191396	833.366635228209	1082.83745681197	22.73	19.56	30.34	32.59	45.21	45.21	8.89	7.6	12.31	13.87	17.46
EMD	1772.05275918092	-0.327783582989043	-0.329678631617898	0.114255690225031	-2.86886003089614	0.00411954056213639	0.0209764826820803	1554	1759	2110	2405	1845	1550.91810601485	1831.23671118173	2072.82065846258	2224.46920946043	2076.75167132856	119.7	141.31	155.75	155.61	155.46	155.75	46.84	54.88	63.21	66.23	60.03
EML1	2039.46173353978	-0.431041062490609	-0.435213524816995	0.131831057832259	-3.26964730146565	0.00107681655916852	0.00661629202743646	1551	1707	2281	2780	1713	1547.92405561714	1777.10123137419	2240.80754594936	2571.31991779625	1928.17106394896	34.28	39.32	48.34	51.66	41.46	51.66	13.41	15.27	19.62	21.99	16.01
EML3	478.102801904361	-0.573271517178682	-0.588618811421082	0.226711111324963	-2.5286432315925	0.0114504354902196	0.0488886570464252	363	372	641	765	312	362.280098123161	387.276894007733	629.705233210669	707.575445005083	351.190526533611	11.21	11.95	18.96	19.79	10.47	19.79	4.39	4.64	7.7	8.42	4.04
EML5	142.214131336362	0.964312196895562	0.999307621248928	0.262939572254558	3.66742894052475	0.000245001606768103	0.00179265856143881	96	134	59	50	65	95.8096127267864	139.502967196334	57.9603880802332	46.2467611114434	73.1646930278356	1.32	1.92	0.78	0.58	0.98	1.92	0.52	0.74	0.31	0.25	0.38
EML6	171.857936595179	2.17121970579932	2.25875310430023	0.249797876795295	8.69190616691509	3.56408396660509e-18	1.34514402891069e-16	133	161	26	29	38	132.736234298569	167.611774019476	25.5418659336621	26.8231214446372	42.7732051547347	1.67	2.1	0.31	0.31	0.52	2.1	0.65	0.82	0.13	0.13	0.2
EMP1	101.724515295488	-1.21364231934868	-1.50775875024684	0.405410427955447	-2.99361396663939	0.00275694522704561	0.014907209258939	11	13	41	26	36	10.9781847916109	13.5338699518831	40.2775578184672	24.0483157779505	40.5219838308013	0.39	0.48	1.4	0.78	1.41	1.41	0.15	0.19	0.57	0.33	0.54
EMP3	82.8971987873308	-1.52174481816483	-1.68028833670632	0.318959639156012	-4.77096356827926	1.83346703692776e-06	2.04946783692465e-05	19	17	72	67	38	18.9623191855098	17.6981376293856	70.7313210470643	61.9706598893341	42.7732051547347	2.45	2.29	8.91	7.27	5.37	8.91	0.96	0.89	3.62	3.09	2.07
EMX2	647.532850613834	-2.37220960450468	-2.43731084252989	0.203830146303496	-11.6381685806796	2.63615409248989e-31	2.30269418821308e-29	145	117	608	690	829	144.712435889417	121.804829566948	597.286711064098	638.205303337918	933.131238770396	5.03	4.21	20.19	20.01	32.41	32.41	1.97	1.64	8.19	8.52	12.51
EMX2OS	572.196166173185	-2.38496820745442	-2.44298410752861	0.197581803062502	-12.070788759327	1.50683047699491e-33	1.51093190906247e-31	140	132	799	731	711	139.72235189323	137.420833357583	784.921187730616	676.127647449302	800.309180658325	1.89	1.86	10.34	8.3	10.51	10.51	0.74	0.72	4.2	3.53	4.06
ENDOV	217.537351437433	0.744277533550987	0.765776301332469	0.247880674736778	3.0025637712231	0.00267715876413825	0.0145500745404383	200	175	145	139	57	199.603359847472	182.186710890735	142.445021553116	128.565995889813	64.159807732102	10.33	10.11	8.71	6.76	3.68	10.33	4.04	3.93	3.53	2.88	1.42
ENKUR	275.106982509384	-1.63966101108895	-1.69693808632808	0.249733095914885	-6.56565364347137	5.18051053348701e-11	1.04262388955429e-09	144	156	333	557	575	143.71441909018	162.406439422598	327.132359842672	515.188918781479	647.226130630854	6.72	7.64	13.92	21.25	25.23	25.23	2.63	2.97	5.65	9.05	9.74
ENO1	16405.363733987	-0.390110462289528	-0.397531497424531	0.151113186996671	-2.5815778890172	0.00983497954996282	0.0431882776506012	9807	9714	14647	15653	9285	9787.55075012077	10112.9240548148	14388.9119357826	14478.0110335485	10451.2949963608	450.96	466.11	646.07	605.36	467.81	646.07	176.48	181.01	262.19	257.64	180.64
ENO2	2099.84003153831	1.20580517132187	1.22465836873249	0.1663736135521	7.24757457374258	4.24300849225608e-13	1.04966455342732e-11	3273	2955	1513	1723	878	3266.50898390387	3076.35274675498	1486.34012144734	1593.66338790034	988.286161206764	135.73	127.8	60.13	60.02	39.83	135.73	53.12	49.63	24.4	25.55	15.38
ENO4	149.573174593572	-1.05143617956564	-1.07490325698583	0.210859448828864	-4.98643141393676	6.15047259781333e-07	7.43408763498892e-06	112	110	200	301	213	111.777881514584	114.517361131319	196.475891797401	278.405501890889	239.755070998907	3.91	4	6.69	8.82	8.13	8.82	1.53	1.55	2.71	3.76	3.14
ENOX1	365.75103406681	0.714999198100189	0.722114792563255	0.1366748000808	5.2313901149114	1.68240032793342e-07	2.18467095457163e-06	447	403	271	273	239	446.113509259099	419.549968508377	266.224833385478	252.507315668481	269.020948210042	15.9	15.05	9.14	8.41	8.96	15.9	6.22	5.85	3.71	3.58	3.46
ENOX2	628.971857302459	0.597205891340231	0.60273221745001	0.114262242201531	5.22662499731891	1.72632127783605e-07	2.2382739383481e-06	1118	941	646	823	598	1115.78278154737	979.643971132464	634.617130505604	761.221687894358	673.115175856088	26.9	23.43	14.73	16.61	15.52	26.9	10.53	9.1	5.98	7.07	5.99
ENPP1	334.644775532349	-0.874582485565515	-0.891288948734161	0.178529818228716	-4.89880342814824	9.6422047994561e-07	1.1299917187523e-05	206	207	421	350	387	205.591460642896	215.500852310755	413.581752233529	323.727327780104	435.611326181114	2.72	2.85	5.33	3.89	5.6	5.6	1.07	1.11	2.16	1.65	2.16
ENPP2	1634.91898236026	-2.04857310067546	-2.11584396269249	0.216718423651388	-9.45269472784085	3.30217887759068e-21	1.51649656530221e-19	251	240	1496	791	935	250.502216608577	249.85606065015	1469.63967064456	731.623760783034	1052.44596893887	8.02	8.95	49.73	22.83	36.84	49.73	3.14	3.47	20.18	9.72	14.22
ENTPD8	10.3114087038621	2.08478647062674	2.80394783812675	0.607060372069757	3.43423251878344	0.000594234223044837	0.00392435430386509	36	24	5	4	4	35.9286047725449	24.985606065015	4.91189729493502	3.69974088891547	4.50244264786681	1.69	1.14	0.23	0.15	0.2	1.69	0.66	0.44	0.09	0.06	0.08
EOMES	331.694585779072	-3.29571851802746	-3.39477302044283	0.290050813052724	-11.3625556961579	6.42374432139659e-30	5.18365577478032e-28	128	121	991	1743	1259	127.746150302382	125.969097244451	973.538043856121	1612.16209234492	1417.14382341608	4.65	4.15	32.79	50.28	50.48	50.48	1.82	1.61	13.31	21.4	19.49
EPB41L1	2356.06456209139	0.473283293742755	0.476553485356286	0.0996300608233826	4.75040655231316	2.03008091574475e-06	2.24995102669788e-05	3381	3223	2336	2472	2378	3374.29479822151	3355.35868114764	2294.83841619364	2286.43986934976	2676.70215415682	54.68	54.28	36.97	34.13	42.75	54.68	21.4	21.08	15	14.53	16.51
EPB41L2	2350.41495172093	-0.864314168723335	-0.871941537634808	0.110931771177184	-7.7914033062974	6.62690174655867e-15	1.92954427830212e-13	1131	1097	2082	1996	2084	1128.75699993745	1142.05041055506	2045.31403361094	1846.17070356882	2345.77261953861	26.56	27.11	46.72	39.54	53.51	53.51	10.39	10.53	18.96	16.83	20.66
EPB41L4B	132.079208170572	1.27393676165303	1.31410193445475	0.228567033548251	5.57358050229976	2.49556251956448e-08	3.63002596193473e-07	98	97	30	45	44	97.8056463252611	100.983491179436	29.4713837696101	41.622085000299	49.5268691265349	1.84	2.01	0.62	0.81	1.04	2.01	0.72	0.78	0.25	0.35	0.4
EPDR1	132.955671116866	-1.27842740821899	-1.31143478417859	0.219476783068256	-5.82488676181027	5.7151337527061e-09	9.12805434244652e-08	85	59	204	169	168	84.8314279351754	61.4229482431619	200.405409633349	156.314052556679	189.102591210406	3.89	2.42	8.47	6.26	8.67	8.67	1.52	0.94	3.44	2.66	3.35
EPHA10	25.9225225842447	2.47601161039409	2.8571218224958	0.468549938113825	5.28441348292867	1.26108129159806e-07	1.66305708695882e-06	79	76	8	18	7	78.8433271397513	79.1210858725476	7.85903567189603	16.6488340001196	7.87927463376691	1.7	1.53	0.21	0.32	0.14	1.7	0.67	0.59	0.09	0.14	0.05
EPHA2	3243.61441594741	-0.542701864627539	-0.556698224128745	0.175761031724061	-3.08772575640978	0.00201694508199068	0.011412070570756	1260	1536	2640	2191	1493	1257.50116703907	1599.07878816096	2593.48177172569	2026.53307190345	1680.53671831629	31.55	40.11	63.34	46.08	40.89	63.34	12.35	15.58	25.71	19.61	15.79
EPHA3	7686.35902466588	-0.826611896309157	-0.83542801708777	0.18526488484929	-4.46178398557069	8.12801387777392e-06	8.11173870275364e-05	7707	6616	11276	13081	14080	7691.71547172232	6887.69873858914	11077.3107795375	12099.0776419758	15848.5981204912	131.7	117.87	185.97	187.02	262.26	262.26	51.54	45.77	75.47	79.6	101.27
EPHA5	128.635679905261	-1.11417055675083	-1.13072483695373	0.252071564291886	-4.42005650213157	9.86750979474321e-06	9.71050063773045e-05	161	133	259	336	372	160.680704677215	138.461900276958	254.436279877634	310.778234668899	418.727166251613	2.05	2.12	3.74	4.23	5.41	5.41	0.8	0.82	1.52	1.8	2.09
EPHA7	3515.69431597531	-1.47663232691707	-1.49230999040165	0.149892802464347	-9.85125571501873	6.7692877489908e-23	3.56552439001671e-21	1403	1480	3909	3958	4364	1400.21756933001	1540.77904067593	3840.1213051802	3660.89360958186	4912.16492882269	24	26.34	61.92	54.56	80.7	80.7	9.39	10.23	25.13	23.22	31.16
EPHA8	19.4715582921306	1.9601067235105	2.72584300759544	0.580313853083391	3.3776666076397	0.000731036530392933	0.00472649562916392	12	18	5	2	0	11.9762015908483	18.7392045487613	4.91189729493502	1.84987044445773	0	0.39	0.71	0.26	0.09	0	0.71	0.15	0.27	0.11	0.04	0
EPHB1	526.897647958372	1.4607655574774	1.48037106895125	0.150654617440541	9.69612204587035	3.13176179530307e-22	1.54725467589521e-20	1037	956	298	445	344	1034.94342080914	995.259974923099	292.749078778127	411.596173891846	387.210067716545	21.95	21.11	6.04	7.91	7.97	21.95	8.59	8.2	2.45	3.37	3.08
EPHB2	9772.27988814676	0.426433091775825	0.431761411838253	0.108381233741268	3.93456576434461	8.33472458383425e-05	0.000681937227689759	16259	19116	13621	14819	11626	16226.7551388002	19901.0352307845	13380.990610862	13706.6150582096	13086.3495560249	144.45	177.11	115.96	110.6	112.98	177.11	56.53	68.78	47.06	47.07	43.63
EPHB4	1636.97681406447	-0.682198828839438	-0.690785882080035	0.150944032004298	-4.51954820459554	6.19717367210255e-06	6.32729588049579e-05	997	1136	2088	1932	1272	995.022748839646	1182.65202041071	2051.20831036486	1786.97484934617	1431.77676202164	22.7	26.98	45.56	36.96	31.69	45.56	8.88	10.48	18.49	15.73	12.24
EPHX1	463.943894267735	0.717464570467046	0.726557285580256	0.16130481093441	4.44788079357896	8.67216316112718e-06	8.60412628386775e-05	491	386	295	317	199	490.026248425543	401.851830878992	289.801940401166	293.204465446551	223.996521731374	29.23	24.09	16.91	16.12	13.18	29.23	11.44	9.36	6.86	6.86	5.09
EPHX2	205.825306221975	-0.943218412397618	-0.984622432844379	0.257245927858288	-3.66660191766853	0.000245794981400744	0.00179691188732399	129	98	320	226	143	128.744167101619	102.024558098811	314.361426875841	209.035360223724	160.962324661238	6.13	4.75	14.28	8.91	7.18	14.28	2.4	1.84	5.8	3.79	2.77
EPN2	1332.26574792084	0.256720751742959	0.257850639830368	0.0809903963728643	3.1697678149526	0.00152560792579178	0.00893638157983668	1568	1591	1380	1465	1181	1564.89034120418	1656.33746872662	1355.68365340207	1355.03010056529	1329.34619178267	33.32	35.11	27.98	26.01	27.35	35.11	13.04	13.63	11.36	11.07	10.56
EPRS	5887.21647540994	-0.210512912118855	-0.210928957176822	0.0601104952611286	-3.50209911271496	0.000461607867642671	0.00313021485597147	5396	5295	6346	6950	5558	5385.29864868478	5512.44933809394	6234.18004673153	6428.29979449063	6256.14405921093	106.36	108.85	119.87	115.08	119.84	119.87	41.62	42.27	48.65	48.98	46.28
EPS8	1685.8290892112	-1.13269854043867	-1.14229580436076	0.112750849464634	-10.0460311014682	9.56421428048144e-24	5.49407373549283e-22	755	781	1685	1876	1596	753.502683424205	813.073264032364	1655.3093883931	1735.17847690135	1796.47461649886	18.35	19.79	39.24	38.3	42.43	42.43	7.18	7.69	15.92	16.3	16.38
ERBB2	3839.19085375131	-0.709220317430727	-0.714468778128593	0.121733175706211	-5.82602329493438	5.67636961153188e-09	9.0832634029291e-08	2742	3125	5503	5526	3751	2736.56206350884	3253.33412304883	5406.03416280548	5111.19203803672	4222.1655930371	57.25	67.91	110.77	97.38	85.11	110.77	22.4	26.37	44.95	41.45	32.86
ERBB4	743.967067411651	-1.0018592617563	-1.02878225098581	0.207134471830707	-4.83675774921291	1.3197410720148e-06	1.51314832248734e-05	389	447	908	668	981	388.228534903332	465.356912960905	892.000548760199	617.856728448883	1104.22405938933	3.21	3.84	7.15	4.62	8.83	8.83	1.25	1.49	2.9	1.97	3.41
ERC1	2648.24149662497	-0.27305255454929	-0.273965012916013	0.0859242668358973	-3.17782815733279	0.00148382667499906	0.00874515552594691	2358	2513	3028	3132	2792	2353.32361260169	2616.20116839095	2974.64500181265	2896.89711602081	3142.70496821103	25.32	27.51	30.68	27.74	32.27	32.27	9.91	10.68	12.45	11.81	12.46
ERC2	398.380058475971	0.918496778301396	0.935966341977505	0.180426991819733	5.09068387738281	3.56774403901192e-07	4.43572930925136e-06	572	550	229	338	320	570.865609163769	572.586805656594	224.964896108024	312.628105113357	360.195411829345	9.2	9.22	3.53	4.56	5.63	9.22	3.6	3.58	1.43	1.94	2.17
ERC2-IT1	4.80269671442466	1.90327544279023	3.07562816639172	0.668312507204263	2.84788242367655	0.00440111811334561	0.022091631382925	19	15	2	1	3	18.9623191855098	15.6160037906344	1.96475891797401	0.924935222228867	3.37683198590011	0.85	0.7	0.09	0.04	0.15	0.85	0.33	0.27	0.03	0.02	0.06
ERF	2464.6540322939	-0.999553532879813	-1.00752465266268	0.111898078364788	-8.93271401517073	4.15683209172209e-19	1.68924883995977e-17	1158	1399	2818	2837	2205	1155.70345351686	1456.4526202065	2768.34531542538	2624.0412254633	2481.97150963658	42.69	54.03	100.13	87.87	90.89	100.13	16.71	20.98	40.63	37.4	35.09
ERLIN1	1004.88660882006	-0.292025963706969	-0.293745003816732	0.103422104846318	-2.82363198990109	0.00474828704409679	0.0235897016268731	848	813	1064	1225	827	846.31824575328	846.387405452384	1045.25174436217	1133.04564723036	930.880017446462	26.42	26.26	31.47	31.92	27.98	31.92	10.34	10.2	12.77	13.59	10.8
ERLIN2	2289.84977465658	-0.330268730361951	-0.331192200811912	0.0780220137698153	-4.23301981587309	2.30574180191692e-05	0.000210750272790098	2127	2119	2721	2903	2498	2122.78173197786	2206.02080215695	2673.05450790364	2685.0869501304	2811.77543359282	45.18	46.82	55.02	51.33	57.69	57.69	17.68	18.18	22.33	21.85	22.28
ERO1B	89.4436583159156	0.991463613567133	1.02991068340716	0.241259907271528	4.10952497155394	3.96473841859087e-05	0.000349565334242669	191	159	90	81	88	190.621208654335	165.529640180725	88.4141513088303	74.9197530005383	99.0537382530698	3.74	3.24	1.69	1.33	1.88	3.74	1.46	1.26	0.68	0.57	0.73
ERRFI1	1927.99616212531	-0.451748979867786	-0.455580747815582	0.09970520618965	-4.53084645357948	5.87478266350741e-06	6.02627524308696e-05	1070	1021	1610	1405	1336	1067.87797518397	1062.92932468251	1581.63092896908	1299.53398723156	1503.81584438751	34.12	33.95	49.19	37.63	46.6	49.19	13.35	13.18	19.96	16.02	17.99
ERVK13-1	363.351907648987	0.382618352743905	0.390815582335995	0.150744701721907	2.5381877331235	0.0111428193456689	0.0478090259326766	588	530	486	483	335	586.833877951567	551.765467269082	477.436417067684	446.743712336543	377.079571758845	6.93	6.52	5.49	4.78	4.32	6.93	2.71	2.53	2.23	2.04	1.67
ESF1	1939.25550004223	-0.512371547339055	-0.527075018623818	0.194101102421487	-2.63971477208022	0.00829758289532271	0.0376165970423057	1214	1061	1388	1481	2022	1211.59239427415	1104.57200145754	1363.54268907396	1369.82906412095	2275.98475849667	37.64	34.37	41.23	38.59	68.79	68.79	14.73	13.35	16.73	16.43	26.56
ESRRA	334.299190659664	0.723727649842921	0.748760630796526	0.234590076292445	3.08507359425003	0.00203501792027395	0.0115028064299408	453	485	336	370	160	452.101610054523	504.917455897179	330.079498219633	342.226032224681	180.097705914672	20.07	22.4	14.26	13.8	7.78	22.4	7.86	8.7	5.79	5.87	3
ESRRB	64.6702004535927	1.18494635990965	1.24920390955371	0.295435826510114	4.01084179230066	6.05026438475595e-05	0.000511105584566671	50	57	21	32	16	49.9008399618679	59.3408144044107	20.6299686387271	29.5979271113238	18.0097705914672	1.66	1.97	0.67	0.89	0.58	1.97	0.65	0.76	0.27	0.38	0.22
ESRRG	1071.17336309614	0.687468492248812	0.713050358235429	0.198114009638733	3.47006500702516	0.000520332413408859	0.00347969734712965	1922	1609	1030	918	1270	1918.1882881342	1675.07667327538	1011.85084275661	849.0905340061	1429.52554069771	35.5	30.78	18.16	14.2	25.97	35.5	13.89	11.95	7.37	6.04	10.03
ETFA	1724.322520562	-0.234876189651223	-0.236281833001484	0.091675565345932	-2.56203699169929	0.0104060234325023	0.0452447186788161	1439	1329	1613	1960	1406	1436.14617410256	1383.57793585021	1584.57806734604	1812.87303556858	1582.60859072518	117.37	111.26	123.14	133.15	126.73	133.15	45.93	43.21	49.97	56.67	48.94
ETFB	802.153243517942	0.744346844776939	0.752208511107824	0.128361312903051	5.79884100546035	6.67748039755151e-09	1.05164110424636e-07	1318	1196	724	954	608	1315.38614139484	1245.11603557325	711.242728306591	882.388202006339	684.371282475755	121.99	117.57	75.46	87.29	67.47	121.99	47.74	45.66	30.62	37.15	26.05
ETS1	606.185911505637	-1.94566612216037	-2.38896814183676	0.350066215408842	-5.55799456365143	2.72891882798832e-08	3.94575584121929e-07	9	8	53	59	25	8.98215119313622	8.32853535500501	52.0661113263112	54.5711781115032	28.1402665491675	0.19	0.16	1.03	0.93	0.53	1.03	0.08	0.06	0.42	0.4	0.2
ETV1	755.839261083488	1.06459116926445	1.09221568096822	0.214761728666425	4.95708046249715	7.15603462271517e-07	8.54588884542151e-06	1089	909	329	539	542	1086.84029436948	946.329829712444	323.202842006724	498.540084781359	610.080978785952	15.87	13.9	4.66	6.6	8.59	15.87	6.21	5.4	1.89	2.81	3.32
ETV6	894.84012228439	-0.429950482350817	-0.433373748751463	0.143402237872307	-2.99821319897161	0.00271567624147493	0.0147200891782165	790	881	1062	1113	1230	788.433271397513	917.179955969927	1043.2869854442	1029.45290234073	1384.50111421904	13.03	15.16	16.79	15.42	22.2	22.2	5.1	5.89	6.81	6.56	8.57
EVC	414.714264102737	-0.780638651699255	-0.799207849456154	0.175066955582371	-4.459086234192	8.23098029140859e-06	8.20483482460058e-05	162	217	412	312	282	161.678721476452	225.911521504511	404.740337102646	288.579789335407	317.42220667461	2.54	3.47	6.16	4.31	4.99	6.16	1	1.35	2.5	1.83	1.93
EVC2	21.6346043579247	-1.24254548275033	-1.7304962968465	0.493371191061667	-2.51848001111808	0.0117862573263746	0.0499324791631858	4	4	14	10	16	3.99206719694943	4.16426767750251	13.7533124258181	9.24935222228867	18.0097705914672	0.09	0.09	0.3	0.19	0.39	0.39	0.04	0.04	0.12	0.08	0.15
EVI5	681.769460191794	-0.395272703348144	-0.399033946887544	0.15277624520331	-2.58726546671001	0.00967410283580821	0.0426697935074456	626	706	927	802	923	624.758516322586	734.993245079192	910.665758480952	741.798048227552	1038.93864099527	8.29	9.75	11.76	8.92	13.38	13.38	3.24	3.79	4.77	3.8	5.17
EVI5L	972.465082274588	0.768316263108096	0.775231388308906	0.132185210904848	5.81242226606697	6.1575279161907e-09	9.74280747598204e-08	1077	1097	717	771	464	1074.86409277863	1142.05041055506	704.366072093682	713.125056338457	522.28334715255	28.3	30.2	18.02	16.97	13.3	30.2	11.08	11.73	7.31	7.22	5.14
EVL	3730.57541661864	0.440352854746339	0.446445569670439	0.125500898612462	3.50876256357429	0.000450196618603157	0.00306386823246951	6167	5832	4316	5704	3500	6154.76960089679	6071.50227379865	4239.94974498791	5275.83050759346	3939.63731688346	339.82	335.16	227.9	264.03	210.97	339.82	132.99	130.16	92.49	112.37	81.46
EXT1	1624.47041150511	-0.467473112692546	-0.46991044063792	0.088286310801277	-5.2949671183427	1.19037828074282e-07	1.57349066657316e-06	1158	1135	1592	1806	1440	1155.70345351686	1181.61095349134	1563.94809870731	1670.43301134533	1620.87935323205	34.29	35.06	45.18	44.93	46.65	46.65	13.42	13.61	18.33	19.12	18.01
EYA2	187.835485933034	-1.39383101906847	-1.40488065743484	0.219340305615312	-6.35465066558734	2.0890080823282e-10	3.95534424169092e-09	189	216	424	710	505	188.625175055861	224.870454585135	416.52889061049	656.704007782496	568.433384293184	7.01	8.52	15.06	22.11	20.48	22.11	2.74	3.31	6.11	9.41	7.91
EYA4	401.245191308614	-0.860542418575091	-0.900393444077075	0.254224523332113	-3.3849701330776	0.000711859996810766	0.00461483531214814	246	166	398	345	411	245.51213261239	172.817108616354	390.987024676828	319.102651668959	462.625982068314	4.43	3.06	6.83	5.15	8	8	1.74	1.19	2.77	2.19	3.09
EZR	5389.21993215234	-0.995203146856636	-1.00311664289584	0.106323781618528	-9.36011804421383	7.96476569847906e-21	3.58013049141714e-19	2204	2219	4472	4760	4232	2199.62902551914	2310.12749409451	4393.20094058988	4402.69165780941	4763.58432144308	69.81	73.86	136.61	127.21	147.74	147.74	27.32	28.68	55.44	54.14	57.05
F12	11.1105936157163	1.83130174679218	2.54258767664464	0.590401971472616	3.10178799407535	0.00192355664234751	0.0109715889805523	10	20	5	3	0	9.98016799237358	20.8213383875125	4.91189729493502	2.7748056666866	0	0.49	1.03	0.24	0.12	0	1.03	0.19	0.4	0.1	0.05	0
F2RL1	48.6429483329769	-1.47602058706724	-1.60367378964225	0.345336666447075	-4.2741496356381	1.91868152990973e-05	0.000178158779210139	23	18	66	64	59	22.9543863824592	18.7392045487613	64.8370442931423	59.1958542226475	66.4110290560354	0.8	0.65	2.19	1.86	2.24	2.24	0.31	0.25	0.89	0.79	0.86
F2RL2	21.7712878404096	-1.65556390052991	-1.808484910892	0.415526241472907	-3.98425835793539	6.7691196998893e-05	0.000565907757446098	11	15	40	42	55	10.9781847916109	15.6160037906344	39.2951783594802	38.8472793336124	61.9085864081686	0.33	0.48	1.11	1.02	1.75	1.75	0.13	0.18	0.45	0.44	0.67
F3	160.308101358115	-0.772318803424399	-0.812080997661927	0.223297687723027	-3.45869592873871	0.000542797320435062	0.00360998563268938	56	57	101	101	99	55.8889407572921	59.3408144044107	99.2203253576874	93.4184574451156	111.435455534703	2.35	2.5	4.07	3.56	4.55	4.55	0.92	0.97	1.65	1.52	1.76
FAAP100	741.802749640189	0.803783449078633	0.826434714959185	0.205328339042486	3.91462499929109	9.05448211509473e-05	0.000735910090754893	1122	1198	841	768	412	1119.77484874432	1247.198169412	826.18112500807	710.35025067177	463.751592730281	30.03	33.53	21.39	17.34	12.14	33.53	11.75	13.02	8.68	7.38	4.69
FABP5	1356.53638796077	-0.872893731023696	-0.880495926935155	0.130933521644587	-6.66669406015923	2.61629678043032e-11	5.42665425228547e-10	1071	852	1607	1914	1826	1068.87599198321	886.989015308034	1578.68379059212	1770.32601534605	2055.3650687512	158.93	131.86	228.53	238.57	296.4	296.4	62.2	51.21	92.74	101.53	114.45
FABP7	1436.76353702891	-0.569919248567141	-0.595232933667563	0.191838081539808	-2.97083479980943	0.0029699149110559	0.0158613860960458	305	340	366	598	515	304.395123767394	353.962752587713	359.550881989243	553.111262892863	579.689490912851	32.14	37.36	36.95	52.93	59.36	59.36	12.58	14.51	15	22.53	22.92
FADS1	8529.30421062509	-0.258305389672507	-0.258611696576505	0.0879768652047385	-2.93606039577998	0.00332409596578396	0.0174396688037693	9092	8792	10827	12582	9268	9073.96873866606	9153.06035515051	10636.2224024523	11637.5349660836	10432.1596151074	203.76	205.49	232.51	236.87	227.21	236.87	79.74	79.8	94.36	100.81	87.73
FADS3	312.837434270496	-0.579571120754016	-0.597065570638499	0.205524399438959	-2.81996260461594	0.00480292462767223	0.0238192451684324	184	207	390	309	209	183.635091059674	215.500852310755	383.127989004931	285.80498366872	235.252628351041	10.43	12.24	21.18	14.71	12.96	21.18	4.08	4.75	8.6	6.26	5
FAH	257.554215802826	-0.895586149108674	-0.921565671259861	0.211256020978816	-4.2393402325725	2.24177675080573e-05	0.000205346750373804	145	145	325	336	185	144.712435889417	150.954703309466	319.273324170776	310.778234668899	208.23797246384	8.2	8.55	17.61	15.96	11.44	17.61	3.21	3.32	7.15	6.79	4.42
FAHD2B	302.418183627251	-0.565090067986118	-0.574723517211008	0.192035560564782	-2.94263242872399	0.00325434563085779	0.0171427233635424	234	297	356	483	369	233.535931021542	309.196875054561	349.727087399373	446.743712336543	415.350334265713	19.11	25.38	27.92	33.21	33.02	33.21	7.48	9.86	11.33	14.14	12.75
FAIM2	82.7231813206746	1.41964361120808	1.48815267342225	0.281537716812175	5.0424633235027	4.59576862194021e-07	5.65576580010158e-06	131	125	34	69	37	130.740200700094	130.133364921953	33.4009016055581	63.8205303337918	41.647594492768	2.73	2.72	0.68	1.21	0.84	2.73	1.07	1.06	0.28	0.51	0.33
FAM106A	11.9391422630914	1.54501750191711	2.03397519464845	0.574700045607989	2.68838938455729	0.00717976190403885	0.0333706608442578	19	22	5	3	7	18.9623191855098	22.9034722262638	4.91189729493502	2.7748056666866	7.87927463376691	0.85	1.01	0.22	0.13	0.32	1.01	0.33	0.39	0.09	0.05	0.13
FAM107A	174.061883707978	-2.37272436850286	-2.44342206471528	0.2462432209279	-9.63569417083607	5.65087554047643e-22	2.75964659679866e-20	31	50	227	269	180	30.9385207763581	52.0533459687813	223.00013719005	248.807574779565	202.609919154006	0.94	1.64	6.58	6.91	6.16	6.91	0.37	0.64	2.67	2.94	2.38
FAM107B	2068.90265471454	0.411686131399541	0.418132251808628	0.131411874979078	3.13279246236373	0.00173151827212485	0.0100002087843811	3597	3017	2127	2937	2444	3589.86642685678	3140.89889575626	2089.52110926536	2716.53474768618	2750.99245784662	109.15	96.09	62.31	75.3	81.56	109.15	42.71	37.32	25.29	32.05	31.49
FAM109A	511.544745262402	0.635215034855765	0.650279745937	0.17610777726952	3.60696753263552	0.000309796406664408	0.00220117815821177	775	855	608	647	348	773.463019408953	890.11221606616	597.286711064098	598.433088782077	391.712510364412	24.28	28.05	18.34	17.1	11.95	28.05	9.5	10.89	7.44	7.28	4.61
FAM110B	423.051438594119	1.36124843500423	1.37561830713662	0.130214950411547	10.4538567246079	1.40685215803991e-25	8.99642138496009e-24	958	922	400	419	289	956.100093669389	959.863699664327	392.951783594801	387.547858113895	325.301481308377	21.73	21.81	8.69	7.98	7.17	21.81	8.5	8.47	3.53	3.4	2.77
FAM111A	292.448451739416	-0.462122864041125	-0.468464219677085	0.159075592712903	-2.90505197032429	0.00367192125232229	0.0190580023099092	213	225	341	314	268	212.577578237557	234.240056859516	334.991395514568	290.429659779864	301.663657407076	5.68	6.31	8.71	7.04	7.73	8.71	2.22	2.45	3.54	2.99	2.99
FAM114A1	186.48136794237	-0.982540482287786	-1.00749630290079	0.238104885049075	-4.12650283124295	3.68321471707516e-05	0.000327126606894946	108	110	258	191	214	107.785814317635	114.517361131319	253.453900418647	176.662627445714	240.880681660874	2.59	2.75	6.12	3.98	5.9	6.12	1.01	1.07	2.49	1.69	2.28
FAM117A	466.926676734052	-0.915410682201752	-0.927235999855872	0.137833568291118	-6.64142047217638	3.10674367611133e-11	6.37371408418676e-10	241	247	543	452	416	240.522048616203	257.14352908578	533.432046229943	418.070720447448	468.254035378148	10.27	10.97	22.16	16.17	19.38	22.16	4.02	4.26	8.99	6.88	7.48
FAM117B	1413.61194664598	0.533628154008696	0.546912152230621	0.184195669646179	2.89707220063175	0.00376663058462414	0.019430539387227	2300	1825	1462	1235	1538	2295.43863824592	1899.94712786052	1436.238769039	1142.29499945265	1731.18919810479	39.31	32.53	23.94	17.73	28.75	39.31	15.38	12.63	9.72	7.55	11.1
FAM120A	1855.37945960802	-0.386588020128393	-0.389088543532898	0.0961154474705715	-4.02212162875024	5.76762596444595e-05	0.000489670288544595	1327	1343	1780	1788	1731	1324.36829258797	1398.15287272147	1748.63543699687	1653.78417734521	1948.43205586436	26.18	27.33	33.32	29.68	36.94	36.94	10.25	10.61	13.52	12.63	14.26
FAM122C	274.906380627208	-0.472790528501102	-0.475755573867216	0.183211671495346	-2.58056992025812	0.00986373795551712	0.0432921272712233	327	312	433	455	456	326.351493350616	324.812878845195	425.370305741373	420.845526114135	513.278461856816	16.46	17	19.93	17.94	23.36	23.36	6.44	6.6	8.09	7.63	9.02
FAM124B	2.70173141405421	2.42732573369853	5.07605224209771	0.672216287897371	3.61092966267	0.000305101404519596	0.0021723732777265	15	9	0	1	0	14.9702519885604	9.36960227438064	0	0.924935222228867	0	0.61	0.38	0	0.03	0	0.61	0.24	0.15	0	0.01	0
FAM131B	1607.41075639459	0.552775146041106	0.55946016998918	0.141071003729945	3.91841789897019	8.9132078151661e-05	0.000724775526083516	1989	2022	1445	1765	984	1985.05541368311	2105.03731097752	1419.53831823622	1632.51066723395	1107.60089137523	45.2	47.89	31.52	33.66	24.42	47.89	17.69	18.6	12.79	14.33	9.43
FAM134C	1348.41526590153	0.405760704923242	0.410585610562357	0.143094379503196	2.83561595033983	0.0045737409121014	0.0228633078160679	1582	1563	1438	1317	875	1578.8625763935	1627.1875949841	1412.66166202331	1218.13968767542	984.909329220864	41.28	42.51	35.95	28.87	25.03	42.51	16.16	16.51	14.59	12.29	9.67
FAM135A	1371.94558508161	-0.635306956677361	-0.651367553292462	0.202125274064099	-3.14313467041182	0.00167148919448403	0.00970701024322357	1112	825	1517	1325	1710	1109.79468075194	858.880208484892	1490.26963928328	1225.53916945325	1924.79423196306	18.87	14.64	24.83	19.01	32.03	32.03	7.39	5.69	10.08	8.09	12.37
FAM136A	1804.27195169688	-0.331194064137587	-0.332875769967624	0.0809024732189644	-4.09374461570789	4.24461820061969e-05	0.00037172764872197	1337	1200	1682	1731	1447	1334.34846058035	1249.28030325075	1652.36225001614	1601.06286967817	1628.75862786582	75.16	70.36	90.61	81.74	88.98	90.61	29.41	27.32	36.77	34.79	34.36
FAM13A	505.115974826104	-0.422887894463847	-0.425506081567667	0.11376557083647	-3.71718694289082	0.000201453379461121	0.00150190451753108	419	406	583	606	498	418.169038880453	422.673169266504	572.727224589423	560.510744670694	560.554109659417	7.61	7.89	9.77	9.19	9.58	9.77	2.98	3.06	3.97	3.91	3.7
FAM13B	2137.6405332194	0.532060023358965	0.53698781934989	0.145786082060905	3.64959408907556	0.000262655022587721	0.00190374337586464	2184	1834	1234	1377	1550	2179.66868953439	1909.3167301349	1212.25625238996	1273.63580100915	1744.69652604839	39.25	34.48	21.35	20.99	30.63	39.25	15.36	13.39	8.66	8.93	11.83
FAM13C	301.681051894828	1.07049012792749	1.09234204108106	0.186375650007815	5.74372310912183	9.26171919907993e-09	1.43071188284055e-07	518	404	217	208	227	516.972702004952	420.591035427753	213.17634260018	192.386526223604	255.513620266441	15.44	12.58	6.13	5.12	7.66	15.44	6.04	4.88	2.49	2.18	2.96
FAM155A	434.510376151746	1.65226430998212	1.69146507262445	0.202214408765108	8.17085350184605	3.06215295266075e-16	9.97908537226713e-15	766	675	180	238	254	764.480868215816	702.720170578548	176.828302617661	220.13458289047	285.905108139542	19.71	18.12	4.44	5.14	7.15	19.71	7.71	7.03	1.8	2.19	2.76
FAM161B	265.631596860914	0.462176852979515	0.472719548936226	0.171640722198891	2.69269930269789	0.00708761600005352	0.0330235745770984	411	424	258	373	286	410.184904486554	441.412373815266	253.453900418647	345.000837891367	321.924649322477	11.37	12.23	6.84	8.67	8.65	12.23	4.45	4.75	2.77	3.69	3.34
FAM162A	197.663230164435	-0.960168257448368	-0.973517423393048	0.165858206833557	-5.78909103009852	7.07683395683841e-09	1.10938046468625e-07	135	142	298	300	232	134.732267897043	147.831502551339	292.749078778127	277.48056666866	261.141673576275	17.23	18.9	36.44	32.15	32.38	36.44	6.74	7.34	14.79	13.68	12.5
FAM167A	534.945133469318	-0.350009645724198	-0.353311625546542	0.129139454588877	-2.71032309094439	0.00672176957088722	0.0315532152765249	452	390	578	639	428	451.103593255286	406.016098556494	567.815327294488	591.033607004246	481.761363321748	10.95	9.86	13.42	13.01	11.35	13.42	4.29	3.83	5.45	5.54	4.38
FAM168A	5326.77903247106	0.461239405865715	0.464240959833151	0.0873592278510024	5.27980177036813	1.29323722292959e-07	1.7041367013814e-06	8547	8686	6271	7387	5429	8530.0495830817	9042.70726169669	6160.5015873075	6832.49648660464	6110.94028381722	115.63	122.29	81.1	83.78	80.3	122.29	45.25	47.49	32.91	35.66	31.01
FAM171A2	1255.80390085262	0.559440047029594	0.570398766643833	0.177324937813189	3.15488646960059	0.00160560570974136	0.00935968158145069	1494	1802	1172	1478	782	1491.03709806061	1876.00258871488	1151.34872593277	1367.05425845427	880.227537657961	56.85	71.51	42.73	47.24	32.55	71.51	22.25	27.77	17.34	20.11	12.57
FAM171B	2316.70472494095	-0.972097824989744	-0.985446192535389	0.146528430170071	-6.63419258543521	3.26283595239624e-11	6.66534802278227e-10	1303	1134	2338	2262	2650	1300.41588940628	1180.56988657196	2296.80317511162	2092.2034726817	2982.86825421176	36.46	33.09	62.69	53.17	81.11	81.11	14.27	12.85	25.44	22.63	31.32
FAM175A	719.637802111775	-0.659439544357693	-0.667173276860786	0.231078663381741	-2.85374484475143	0.00432072185679235	0.0217783916077344	935	692	1074	1213	1567	933.14570728693	720.418308207933	1055.07553895204	1121.94642456362	1763.83190730182	33.13	25.57	36.47	36.11	60.74	60.74	12.97	9.93	14.8	15.37	23.45
FAM178A	2702.29020305431	0.370455895718504	0.373682952317824	0.135536241661129	2.73326079562342	0.00627106559172835	0.029750693593905	2878	2629	2022	2061	2314	2872.29234820512	2736.96493103852	1986.37126607172	1906.2914930137	2604.66307179095	40.59	39.53	27.99	24.33	34.73	40.59	15.88	15.35	11.36	10.36	13.41
FAM181A	308.640493966902	-0.949848579948236	-0.993886327815093	0.287500710484566	-3.30381298309601	0.000953794363964628	0.00596420638071756	187	170	512	409	181	186.629141457386	176.981376293856	502.978283001346	378.298505891607	203.735529815973	13.07	12.31	33.74	23.38	13.75	33.74	5.12	4.78	13.69	9.95	5.31
FAM181B	244.718634414246	-2.01597397582844	-2.06993993106339	0.222063890588418	-9.07835114699003	1.10232028021171e-19	4.66997986711691e-18	108	83	422	462	339	107.785814317635	86.408554308177	414.564131692516	427.320072669737	381.582014406712	5.89	4.72	22.05	21.16	20.22	22.05	2.3	1.83	8.95	9	7.81
FAM189A2	95.6339394197976	4.80040194871019	5.11792828603314	0.325455021506715	14.7498168148902	3.08500929162698e-49	6.87875887577773e-47	438	337	16	11	7	437.131358065963	350.839551829586	15.7180713437921	10.1742874445175	7.87927463376691	20.93	16.79	0.73	0.44	0.37	20.93	8.19	6.52	0.3	0.19	0.14
FAM198B	38.2707511127808	-1.53160582636089	-1.65256422420841	0.380262185470779	-4.02776264609299	5.63101474325117e-05	0.00047903200722457	14	27	80	62	55	13.972235189323	28.1088068231419	78.5903567189603	57.3459837781898	61.9085864081686	0.29	0.58	1.58	1.07	1.24	1.58	0.11	0.23	0.64	0.45	0.48
FAM20C	472.134308156679	1.68403775032375	1.72072077075184	0.186767468791661	9.01676165136815	1.9373132384763e-19	8.00724637541934e-18	1101	1127	348	447	246	1098.81649596033	1173.28241813633	341.868051727477	413.446044336304	276.900222843809	39.63	42.31	12	13.52	9.69	42.31	15.51	16.43	4.87	5.75	3.74
FAM212B-AS1	94.1239743279561	1.06543335860285	1.11904060845869	0.256452291799331	4.15450901657972	3.2598676340534e-05	0.00029258756453989	234	264	125	146	82	233.535931021542	274.841666715165	122.797432373375	135.040542445415	92.3000742812695	11.28	13.47	5.79	6	4.38	13.47	4.41	5.23	2.35	2.55	1.69
FAM213A	920.602953372356	-0.46078785612849	-0.464191341134766	0.114969504037855	-4.00791375056094	6.1257482019807e-05	0.000515939011087301	639	612	923	963	746	637.732734712672	637.132954657883	906.736240645005	890.712619006399	839.70555382716	39.38	38.94	54.5	50.31	50.7	54.5	15.41	15.12	22.12	21.41	19.58
FAM214B	968.377605009661	0.306498963053973	0.31126676071288	0.116688573635969	2.62664075413375	0.00862323202654438	0.0387869480496803	1625	1617	1360	1622	1027	1621.77729876071	1683.40520863039	1336.03606422233	1500.24493045522	1156.0021498398	53.58	55.61	42.97	44.93	37.04	55.61	20.97	21.59	17.44	19.12	14.3
FAM219A	2961.32493677987	-0.500984670037264	-0.505816941686727	0.14207344887207	-3.52623712604019	0.000421509382436518	0.00288952184254419	2519	2589	4027	4294	2812	2514.00431727891	2695.3222542635	3956.04208134066	3971.67184425076	3165.21718145037	69.85	74.75	106.72	99.83	85.27	106.72	27.34	29.03	43.31	42.49	32.93
FAM221A	150.51342584984	0.646030656981551	0.665217244648182	0.212685201184238	3.0374969832618	0.00238551792432416	0.0131892289545178	251	202	181	147	108	250.502216608577	210.295517713877	177.810682076648	135.965477667643	121.565951492404	18.92	15.74	13.22	9.03	8.5	18.92	7.4	6.11	5.36	3.84	3.28
FAM222A	1305.27744456412	1.29884195480029	1.30958798073755	0.10939442067755	11.8730182650607	1.6346188210691e-32	1.58287145953354e-30	3200	3485	1338	1583	1198	3193.65375755955	3628.11821402406	1314.42371612461	1464.1724567883	1348.48157303611	101.66	115.47	40.73	42.25	41.63	115.47	39.78	44.84	16.53	17.98	16.08
FAM222B	1460.9928045085	0.436008799450236	0.44063318196947	0.118886618680306	3.6674337641202	0.000244996986479559	0.00179265856143881	2264	2023	1425	1745	1611	2259.51003347338	2106.07837789689	1399.89072905648	1614.01196278937	1813.35877642836	53.01	49.56	32.03	34.47	41.36	53.01	20.74	19.24	13	14.67	15.97
FAM229A	25.1759726869165	1.31373648684581	1.54448681369987	0.482594045635403	2.72223932045429	0.00648411668093541	0.0306242589952986	26	43	17	17	3	25.9484367801713	44.7658775331519	16.7004508027791	15.7238987778907	3.37683198590011	4.06	7	2.54	2.23	0.51	7	1.59	2.72	1.03	0.95	0.2
FAM47E-STBD1	88.5180627834642	-1.60581101969977	-1.70266243355765	0.31651715958363	-5.07337744914738	3.90816204218678e-07	4.84474864424997e-06	35	54	143	112	179	34.9305879733075	56.2176136462838	140.480262635142	103.592744889633	201.48430849204	1.14	1.83	4.47	3.08	6.39	6.39	0.44	0.71	1.82	1.31	2.47
FAM49A	533.356101152036	0.595811284262941	0.606278818533671	0.139298537499068	4.27722569784287	1.89236917261475e-05	0.000176101526628937	983	904	541	715	624	981.050513650323	941.124495115566	531.467287311969	661.32868389364	702.381053067222	20.7	19.85	10.92	12.65	14.37	20.7	8.1	7.71	4.43	5.38	5.55
FAM57B	889.02100568653	1.71775739036458	1.74198595702005	0.153862046082749	11.1642697734615	6.09903110983885e-29	4.61402594586291e-27	1934	1863	587	727	430	1930.16448972505	1939.50767079679	576.656742425371	672.427906560387	484.012584645682	102.12	102.59	29.7	32.25	24.84	102.59	39.96	39.84	12.05	13.72	9.59
FAM63A	423.922588617527	0.317911163310456	0.323385399421322	0.118951850796921	2.67260375673519	0.00752650949252131	0.0347531961472115	687	777	605	636	541	685.637541076065	808.908996354862	594.339572687137	588.25880133756	608.955368123986	26.49	31.75	22.89	21.44	22.45	31.75	10.37	12.33	9.29	9.12	8.67
FAM63B	1580.59164360673	0.412842094579276	0.416121970122755	0.127131167203887	3.24737122815194	0.00116476358155078	0.00707458195446579	1491	1465	1103	1081	1161	1488.0430476629	1525.16303688529	1083.56454326267	999.854975229406	1306.83397854334	29.53	30.26	20.93	17.98	25.15	30.26	11.55	11.75	8.49	7.65	9.71
FAM65B	339.590491354489	2.91565339150064	2.98750788490126	0.206612814205145	14.1116774519402	3.21830512367754e-45	5.80185091764251e-43	898	811	118	139	74	896.219085715148	844.305271613633	115.920776160466	128.565995889813	83.2951889855359	17.46	16.4	2.56	2.32	1.58	17.46	6.83	6.37	1.04	0.99	0.61
FAM65C	61.9625635391968	1.31818633938878	1.43925403691616	0.355655344019569	3.70635887117798	0.000210260312739544	0.00155660605490796	117	170	71	56	36	116.767965510771	176.981376293856	69.7489415880773	51.7963724448166	40.5219838308013	2.55	4	1.53	1.06	0.89	4	1	1.55	0.62	0.45	0.34
FAM71F2	46.408563902152	1.59218650556156	1.79417421418654	0.427999270000566	3.72006827385348	0.000199168930029876	0.00148749082780356	83	49	26	19	13	82.8353943367007	51.0122790494057	25.5418659336621	17.5737692223485	14.6329386055671	1.42	0.87	0.42	0.27	0.24	1.42	0.55	0.34	0.17	0.12	0.09
FAM84A	232.279822853438	1.38156198853349	1.41410901081428	0.204954326570749	6.74082861118124	1.57485888975923e-11	3.323481786533e-10	289	278	122	118	85	288.426854979596	289.416603586424	119.850293996414	109.142356223006	95.6769062671697	4.48	4.5	1.81	1.54	1.44	4.5	1.75	1.75	0.73	0.65	0.56
FAM84B	5710.42700391104	-1.42604974363288	-1.48917661828423	0.241077531441257	-5.91531585339948	3.31239314116975e-09	5.449690696142e-08	1241	1376	5810	2804	2617	1238.53884785356	1432.50808106086	5707.62465671449	2593.51836312974	2945.72310236686	22.35	25.85	100.28	42.43	51.57	100.28	8.75	10.04	40.7	18.06	19.91
FAM86B1	393.242740747856	-0.816541585443773	-0.830216289836401	0.150410890771963	-5.42873977577679	5.67533616651817e-08	7.81904444535097e-07	183	214	363	378	333	182.637074260437	222.788320746384	356.603743612282	349.625514002512	374.828350434912	8.51	10.34	16.14	14.73	16.9	16.9	3.33	4.02	6.55	6.27	6.52
FAM86EP	125.726762976062	-0.677490172005444	-0.697468842404216	0.207723334349657	-3.26150248900316	0.00110823459623515	0.00677005892855112	77	84	150	152	98	76.8472935412766	87.4496212275526	147.356918848051	140.590153778788	110.309844872737	3.2	3.66	6.44	5.43	5.05	6.44	1.25	1.42	2.61	2.31	1.95
FAM86FP	142.010507964132	-0.668699834745336	-0.702829629761729	0.233838817248714	-2.85966137963356	0.00424093578194058	0.0214272205607528	63	50	100	109	72	62.8750583519536	52.0533459687813	98.2379458987004	100.817939222947	81.0439676616025	2.99	2.44	4.5	4.29	3.7	4.5	1.17	0.95	1.82	1.83	1.43
FAM89B	1020.7965884814	0.818078204254034	0.830933933730799	0.150237614801646	5.44522891510305	5.17388035979078e-08	7.14773836579884e-07	1714	1757	1051	1221	729	1710.60079389283	1829.15457734298	1032.48081139534	1129.34590634145	820.570172573726	122.71	131.52	71.72	73.02	57.27	131.52	48.02	51.07	29.11	31.08	22.12
FAM91A1	1643.53951664815	-0.336265077470477	-0.340197169475138	0.127746001125653	-2.6322943536974	0.0084810348833133	0.0382843945478495	1272	1157	1529	1527	1587	1269.47736862992	1204.5144257176	1502.05819279113	1412.37608434348	1786.34412054116	23.59	22.38	27.18	23.8	32.2	32.2	9.23	8.69	11.03	10.13	12.43
FAM92A1	811.438282918841	-0.489227657458384	-0.493900384059175	0.123770721805841	-3.95269293351812	7.72765768768833e-05	0.000636002366078516	686	534	836	921	844	684.639524276828	555.929734946584	821.269227713135	851.865339672787	950.015398699896	35.37	28.71	41.46	39.87	47.55	47.55	13.84	11.15	16.83	16.97	18.36
FANCC	845.829822574794	0.330087024460361	0.333929769313565	0.126349284614955	2.61249618837408	0.00898836945920682	0.0401467867305532	1000	1011	914	940	595	998.016799237358	1052.51865548876	897.894825514122	869.439108895135	669.738343870188	21.68	23.09	19.06	17.21	14.13	23.09	8.49	8.97	7.74	7.32	5.46
FANK1	48.2986011010041	-1.38745704533414	-1.48241975469477	0.324707797089484	-4.27294034134873	1.92912084251019e-05	0.000179030020795058	29	22	60	98	60	28.9424871778834	22.9034722262638	58.9427675392202	90.643651778429	67.5366397180021	2.31	1.83	4.58	6.56	5.23	6.56	0.9	0.71	1.86	2.79	2.02
FAP	132.1840058242	-2.77732150372271	-2.99183586258482	0.320410307086214	-8.66801548607926	4.39716933090541e-18	1.64491018723009e-16	12	14	107	99	107	11.9762015908483	14.5749368712588	105.114602111609	91.5685870006579	120.440340830437	0.44	0.52	3.76	3.07	4.2	4.2	0.17	0.2	1.53	1.31	1.62
FAR2P1	96.8102279113404	2.67709197529888	2.97970654567262	0.406939539978942	6.57859881454972	4.74902218778104e-11	9.60345226660351e-10	182	177	16	36	18	181.639057461199	184.268844729486	15.7180713437921	33.2976680002392	20.2609919154006	3.98	4.03	0.34	0.66	0.44	4.03	1.56	1.57	0.14	0.28	0.17
FAT4	10611.8531011225	-0.741899045038741	-0.756050468657465	0.19208281924901	-3.86239148269146	0.000112282445798994	0.000889961799115884	6756	8066	15712	10077	12081	6742.60149564759	8397.2457716838	15435.1460596038	9320.5722344003	13598.5024072197	41.01	51.07	91.4	51.39	80.23	91.4	16.05	19.83	37.09	21.87	30.98
FAXC	714.326481114471	0.638176129184882	0.645711589728099	0.146632730210855	4.35220791611257	1.34773358187582e-05	0.000129105106153011	916	807	501	597	568	914.18338810142	840.14100393613	492.172108952489	552.186327670634	639.346855997087	9.21	8.46	4.83	5.04	6.25	9.21	3.6	3.29	1.96	2.15	2.41
FAXDC2	190.191174304119	-1.84926644958007	-1.88468474192422	0.194257390603752	-9.51967100882266	1.73728176480652e-21	8.06574706477022e-20	68	86	294	308	264	67.8651423481404	89.5317550663039	288.819560942179	284.880048446491	297.161214759209	2.27	2.99	9.39	8.62	9.62	9.62	0.89	1.16	3.81	3.67	3.72
FBLIM1	154.460698803427	0.968699196469098	0.997002521983485	0.237141077389577	4.08490678684787	4.40945142099102e-05	0.000384573153783396	115	111	75	57	41	114.771931912296	115.558428050695	73.6784594240253	52.7213076670454	46.1500371406348	4.16	3.6	2.23	1.69	1.68	4.16	1.63	1.4	0.9	0.72	0.65
FBLL1	184.353909407621	1.04972638542715	1.06662013894722	0.169539127313517	6.1916467429136	5.95388714451413e-10	1.0659505010868e-08	248	222	134	117	91	247.508166210865	231.116856101389	131.638847504259	108.217421000777	102.43057023897	24.56	22.93	12.72	9.73	9.86	24.56	9.61	8.91	5.16	4.14	3.81
FBLN1	960.771113164905	0.721739609840579	0.73127963331479	0.122404019905019	5.89637178910156	3.71581227527353e-09	6.07800722169741e-08	1775	1877	1130	1370	876	1771.47981864631	1954.08260766805	1110.08878865531	1267.16125445355	986.034939882831	70.27	77.88	42.76	44.86	38.42	77.88	27.5	30.24	17.35	19.09	14.84
FBRSL1	1660.72146581421	0.558988638078185	0.566730826381266	0.149271042299636	3.7447895416722	0.000180545055858443	0.00136380203966242	2131	2256	1591	1929	1050	2126.77379917481	2348.64697011141	1562.96571924832	1784.20004367948	1181.89119506504	46.4	51.23	33.2	35.28	25.01	51.23	18.16	19.9	13.47	15.02	9.66
FBXL13	56.3312681166159	-0.857227214069481	-0.9101702759394	0.331051996583197	-2.58940354662398	0.00961423523668972	0.0424167743610893	55	32	81	72	92	54.8909239580547	33.31414142002	79.5727361779473	66.5953360004784	103.556180900937	1.92	1.14	2.7	2.09	3.59	3.59	0.75	0.44	1.1	0.89	1.39
FBXL15	174.05990013102	0.660418209374234	0.690203892522049	0.261690529613788	2.52366109827858	0.0116139832877746	0.0493630701767313	228	275	196	196	91	227.547830226118	286.293402828297	192.546373961453	181.287303556858	102.43057023897	9.71	12.21	8	7.01	4.24	12.21	3.8	4.74	3.25	2.98	1.64
FBXL16	650.587818098259	1.49380221676051	1.5178997242057	0.163977227981373	9.10981503437902	8.25225408458414e-20	3.51363562103927e-18	1278	1234	439	601	312	1275.46546942534	1284.67657850952	431.264582495295	555.886068559549	351.190526533611	35.88	36.13	11.81	14.18	9.58	36.13	14.04	14.03	4.79	6.03	3.7
FBXL20	1606.19830497909	0.408739900263172	0.41593987294195	0.159099481302245	2.56908380164156	0.0101967795600666	0.0445691582215342	2308	1986	1765	1358	1712	2303.42277263982	2067.55890187999	1733.89974511206	1256.0620317868	1927.04545328699	21.84	19.59	15.99	10.78	17.71	21.84	8.55	7.61	6.49	4.59	6.84
FBXL7	1260.05212855153	-0.826302611833966	-0.832109153091287	0.119043023922714	-6.94120986350639	3.887559789145e-12	8.67965588759568e-11	777	869	1406	1547	1489	775.459053007427	904.687152937419	1381.22551933573	1430.87478878806	1676.03427566842	17.42	19.79	29.99	28.97	36.19	36.19	6.82	7.69	12.17	12.33	13.98
FBXO10	1051.64195789028	0.49891046010144	0.504423756628889	0.130994619901926	3.80863321314239	0.000139737058120567	0.00108275454362648	1391	1426	1062	1190	792	1388.24136773917	1484.56142702964	1043.2869854442	1100.67291445235	891.483644277628	30.1	32.18	22.02	21.63	18.75	32.18	11.78	12.5	8.94	9.21	7.24
FBXO32	1908.57204815295	-2.30982049569232	-2.34042400040489	0.162144567131418	-14.2454387251853	4.7853322438703e-46	9.32094714995703e-44	686	689	3773	3437	3345	684.639524276828	717.295107449806	3706.51769875797	3179.00235880062	3765.16766427862	9.96	10.44	52.48	41.89	53.21	53.21	3.9	4.06	21.3	17.83	20.55
FBXO33	349.599752986435	-0.440156464097521	-0.449911282250329	0.168493553107462	-2.61230448275251	0.00899341170649948	0.0401587232617497	261	192	305	351	284	260.48238460095	199.88484852012	299.625734991036	324.652263002332	319.673427998543	5.01	3.84	5.61	5.66	5.96	5.96	1.96	1.49	2.28	2.41	2.3
FBXO36	150.064031272752	-0.547977951219129	-0.56579071053452	0.195506271111629	-2.80286636384286	0.00506506520231325	0.0248502011923568	91	75	137	122	114	90.8195287305996	78.080018953172	134.58598588122	112.842097111922	128.319615464204	3.23	2.78	4.67	3.64	4.43	4.67	1.27	1.08	1.89	1.55	1.71
FBXO41	727.348755596887	0.966797176839501	0.983870941169023	0.180146047324647	5.3667409926414	8.01720561016591e-08	1.08496407197458e-06	857	989	569	577	297	855.300396946416	1029.61518326249	558.973912163605	533.687623226056	334.30636660411	12.18	14.66	7.75	6.89	4.62	14.66	4.77	5.69	3.14	2.93	1.78
FBXO42	1548.584046186	0.484881351965784	0.488377093436518	0.112869973935017	4.29592862531312	1.73963552925423e-05	0.000163052343355875	1898	1789	1431	1590	1010	1894.23588495251	1862.468718763	1405.7850058104	1470.6470033439	1136.86676858637	29.99	29.48	21.67	21.1	17.46	29.99	11.74	11.45	8.79	8.98	6.74
FBXW7	1728.42527679391	2.02041944237188	2.03199108480876	0.0975819669391945	20.7048444066602	3.13244732609059e-95	5.30824523879312e-92	4969	4401	1121	1218	1132	4959.14547541043	4581.73551217213	1101.24737352443	1126.57110067476	1274.19126934631	134.83	127.08	31.95	30.23	35.65	134.83	52.76	49.35	12.97	12.87	13.76
FBXW8	1820.54217339079	-0.292012005052324	-0.293787961749396	0.0834404749666238	-3.49964456900717	0.000465878901036135	0.00315412858847717	1199	1226	1516	1593	1409	1196.62214228559	1276.34804315452	1489.2872598243	1473.42180901059	1585.98542271108	25.11	26.75	30.47	28.04	32.62	32.62	9.83	10.39	12.36	11.93	12.6
FCGBP	77.9192783528967	1.11111885157204	1.18151957498243	0.317119913326758	3.5037813927098	0.000458701744145823	0.00311434964546584	44	46	28	11	21	43.9127391664438	47.8890782912788	27.5066248516361	10.1742874445175	23.6378239013007	0.26	0.29	0.16	0.06	0.14	0.29	0.1	0.11	0.06	0.02	0.05
FCHO1	291.088389465935	0.78106092283011	0.795314072175239	0.174762508748517	4.46927048840926	7.84868259703907e-06	7.84683040055599e-05	392	409	236	256	211	391.222585301044	425.796370024631	231.841552320933	236.78341689059	237.503849674974	12.34	13.51	7.25	6.96	7.23	13.51	4.83	5.25	2.94	2.96	2.79
FCHSD1	306.445358296745	-0.585746766203731	-0.593482779496429	0.167521717452121	-3.49654226993669	0.00047132981404349	0.00318721270102992	246	282	447	478	299	245.51213261239	293.580871263927	439.123618167191	442.119036225399	336.557587928044	5.64	6.75	9.83	9.21	7.5	9.83	2.21	2.62	3.99	3.92	2.9
FDFT1	8680.8958751618	-0.375185702027862	-0.375408429951441	0.0899802664272022	-4.16964426673935	3.05075450558789e-05	0.000275429333253556	10227	9821	12790	15667	11280	10206.7178058005	10224.318215188	12564.6332804438	14490.9601266597	12696.8882669844	488.14	490.19	586.55	636.98	609.38	636.98	191.03	190.36	238.03	271.1	235.31
FEZ2	1484.82095523603	-0.392586137151971	-0.398553841726363	0.153627759738556	-2.5554374926776	0.0106054407288807	0.0458882806843066	1247	1026	1354	1559	1602	1244.52694864899	1068.13465927939	1330.1417874684	1441.9740114548	1803.22828047066	62.26	53.26	64.49	64.63	87.13	87.13	24.36	20.68	26.17	27.51	33.65
FEZF1	922.095784765307	-0.785150217194451	-0.789543561106147	0.107853571351333	-7.27977949507879	3.34366249272342e-13	8.33260361789576e-12	572	528	1070	1004	822	570.865609163769	549.683333430331	1051.14602111609	928.634963117783	925.251964136629	26.36	25.35	47.2	39.42	42.36	47.2	10.32	9.84	19.16	16.78	16.36
FEZF1-AS1	726.040192269909	-0.967919127543902	-0.974431473733752	0.134513589226252	-7.19569772178084	6.21421629348994e-13	1.50008702720058e-11	431	456	892	1100	684	430.145240471301	474.726515235286	876.282477416407	1017.42874445175	769.917692785224	16.28	17.96	32.28	34.9	28.26	34.9	6.37	6.98	13.1	14.85	10.91
FEZF2	903.277917329415	-1.83428013993815	-1.8638326958479	0.189140939351797	-9.69795405597744	3.07604765356209e-22	1.52417261804863e-20	552	629	1617	2528	2360	550.905273179022	654.831092287269	1588.50758518199	2338.23624179458	2656.44116224142	26.73	31.76	75.03	102.82	125	125	10.46	12.33	30.45	43.76	48.27
FGD3	451.466478580795	1.59560616874217	1.62932212538096	0.172833204351263	9.23205801067765	2.65481205508972e-20	1.16853104118313e-18	1307	1334	423	584	309	1304.40795660323	1388.78327044709	415.546511151503	540.162169781658	347.813694547711	37.81	40.58	11.73	14.15	9.75	40.58	14.8	15.76	4.76	6.02	3.76
FGD4	1499.79237429201	0.646192092348304	0.670482275990198	0.208422827173393	3.10039020731024	0.00193265849450174	0.0110100262521277	3198	2799	1658	1705	2266	3191.65772396107	2913.94630733238	1628.78514300045	1577.01455390022	2550.63376001655	42.75	45.34	24.08	21.73	32.9	45.34	16.73	17.61	9.77	9.25	12.71
FGF11	516.160453277856	-0.370155538486948	-0.371094407234344	0.106486256398875	-3.47608744080949	0.000508786369309107	0.00341190890950223	555	571	773	804	643	553.899323576734	594.449210963483	759.379321796954	743.647918672009	723.767655644589	23.28	25.27	30.68	27.71	28.84	30.68	9.11	9.81	12.45	11.79	11.14
FGF13	1999.66200677397	-0.671389951359043	-0.685274146147458	0.221502459760628	-3.03107221511037	0.00243686957449558	0.0134380708784257	2036	1568	2312	2553	3739	2031.96220324726	1632.39292958098	2271.26130917795	2361.3596223503	4208.6582650935	89.22	67.92	88.19	89.22	189.74	189.74	34.91	26.38	35.79	37.97	73.26
FGF14	50.7976623874437	3.35383475926442	3.58828502169849	0.345293429141675	9.71299907907697	2.65410515697863e-22	1.31895794692551e-20	242	155	12	21	17	241.520065415441	161.365372503222	11.788553507844	19.4236396668062	19.1353812534339	8.88	5.92	0.42	0.65	0.68	8.88	3.47	2.3	0.17	0.28	0.26
FGF14-AS2	114.471038307127	-0.801570454552369	-0.813090459393127	0.228374291447097	-3.50989793760588	0.000448278725444893	0.00305204149513425	126	99	210	228	165	125.750116703907	103.065625018187	206.299686387271	210.885230668182	185.725759224506	11.65	9.55	18.61	17.71	16.69	18.61	4.56	3.71	7.55	7.54	6.44
FGF17	14.4213625853904	2.81799520629742	4.69612609981633	0.580474910214815	4.85463739553287	1.20607225169512e-06	1.39414054414907e-05	17	17	2	0	0	16.9662855870351	17.6981376293856	1.96475891797401	0	0	1.26	1.32	0.14	0	0	1.32	0.49	0.51	0.06	0	0
FGF2	1010.26053052866	-0.563019911812471	-0.576388028260658	0.174695023741411	-3.22287320928999	0.00126911716617216	0.00761918243570921	618	515	822	822	900	616.774381928687	536.149463478448	807.515915287317	760.296752672129	1013.04959577003	8.98	7.81	11.45	10.04	14.31	14.31	3.52	3.03	4.65	4.27	5.53
FGF5	5.9588844263556	2.46189355463981	4.18368731283905	0.669851328625652	3.67528352849718	0.00023758541623522	0.00174140244962026	21	26	0	3	1	20.9583527839845	27.0677399037663	0	2.7748056666866	1.1256106619667	0.38	0.5	0	0.05	0.02	0.5	0.15	0.2	0	0.02	0.01
FGF7	114.861760589861	-2.13549685216733	-2.24175173508491	0.336919150375977	-6.33830653373152	2.32304300103072e-10	4.38377357410541e-09	61	62	195	279	392	60.8790247534788	64.5461490012888	191.563994502466	258.056927001854	441.239379490947	1.54	1.64	4.7	5.91	10.8	10.8	0.6	0.64	1.91	2.51	4.17
FGFBP3	6792.53441236751	-1.35043577606555	-1.3538510364507	0.0918433450896505	-14.7036867477699	6.10436980934787e-49	1.32621347165653e-46	5340	5560	13489	14893	13859	5329.40970792749	5788.33207172848	13251.3165222757	13775.0602646545	15599.8381641965	208.9	226.85	505.67	489.43	593.08	593.08	81.75	88.09	205.21	208.3	229.01
FGFR1	9151.83695693923	-0.424684328338528	-0.427448762204466	0.110843787136788	-3.83137692520774	0.000127428113391088	0.000996491374954028	7193	8032	10968	12117	8319	7178.73483691432	8361.84949642503	10774.7379061695	11207.4400877472	9363.95509690099	126.95	146.37	187.3	181.44	166.36	187.3	49.68	56.84	76.01	77.22	64.24
FGFR2	4750.91920512236	-1.37740752929137	-1.38878665021171	0.127285579463625	-10.8213949694514	2.72596356748027e-27	1.90099500471279e-25	2615	2868	7044	8340	6524	2609.81393000569	2985.7799247693	6919.88090910445	7713.95975338875	7343.48395867076	61.09	67.84	156.48	162.26	167.45	167.45	23.91	26.35	63.5	69.06	64.66
FGFRL1	2461.33220645483	-0.71517941864795	-0.720715360010689	0.120172185078304	-5.95128912886073	2.66038630199213e-09	4.43729392456286e-08	1728	1915	3125	3213	2798	1724.57302908215	1993.64315060432	3069.93580933439	2971.81686902135	3149.45863218283	55.84	64.52	96.78	86.9	98.88	98.88	21.85	25.05	39.27	36.99	38.18
FHAD1	42.6007185483206	-1.18412048299917	-1.38669200330891	0.399459527474072	-2.96430652308332	0.00303365941583706	0.0161865215556596	11	11	39	29	20	10.9781847916109	11.4517361131319	38.3127989004931	26.8231214446372	22.512213239334	0.21	0.22	0.73	0.47	0.42	0.73	0.08	0.09	0.29	0.2	0.16
FHDC1	76.0630704908933	2.00982532532373	2.12625424118797	0.30707263264878	6.54511379925706	5.94500984436391e-11	1.19223830559279e-09	132	135	27	45	22	131.738217499331	140.54403411571	26.5242453926491	41.622085000299	24.7634345632674	2.01	2.14	0.39	0.57	0.37	2.14	0.79	0.83	0.16	0.24	0.14
FHIT	11.9151084415404	-1.61473954810361	-2.02389029625418	0.538636252293254	-2.99782931659135	0.0027190991107533	0.0147260637682408	6	4	25	21	16	5.98810079542415	4.16426767750251	24.5594864746751	19.4236396668062	18.0097705914672	0.58	0.4	2.3	1.7	1.69	2.3	0.23	0.16	0.93	0.73	0.65
FHL1	3568.59883226157	-0.363535793279365	-0.365559200174866	0.0886949576756148	-4.09871995890599	4.15441316397784e-05	0.000364392781970852	2771	2390	3186	3750	3160	2765.50455068672	2488.14993730775	3129.86095633259	3468.50708335825	3556.92969181478	116.14	104.55	130.07	133.95	148.82	148.82	45.45	40.6	52.79	57.01	57.47
FHL3	343.334000798028	-0.504879815487918	-0.519130255763859	0.18199961519228	-2.77407078555918	0.00553596312402507	0.0268649573596016	191	180	316	304	195	190.621208654335	187.392045487613	310.431909039893	281.180307557576	219.494079083507	12.13	11.97	20.36	16.2	13.66	20.36	4.75	4.65	8.26	6.89	5.28
FHOD1	623.357875537802	-0.754316053737265	-0.782498504044465	0.217592525332733	-3.46664506321528	0.000526997281069942	0.00351871391844415	258	317	691	504	328	257.488334203238	330.018213442074	678.82420616002	466.167352003349	369.200297125078	6.65	8.52	17.06	10.91	9.25	17.06	2.6	3.31	6.92	4.64	3.57
FHOD3	3185.73106850426	-0.258714220185628	-0.25924410237588	0.0890960340089715	-2.90376808646249	0.0036870116010351	0.0191129087155524	3132	3436	3981	4596	3437	3125.78861521141	3577.10593497465	3910.85262622726	4251.00228136387	3868.72384517955	61.99	70.96	75.49	76.3	74.34	76.3	24.26	27.56	30.63	32.47	28.71
FILIP1	855.462331687043	-1.44595792119007	-1.46921185773033	0.161597283549522	-8.94790982514846	3.62276802240096e-19	1.47575545450978e-17	320	312	793	900	947	319.365375755955	324.812878845195	779.026910976694	832.441700005981	1065.95329688247	6.78	6.93	16.17	16.24	22.07	22.07	2.65	2.69	6.56	6.91	8.52
FILIP1L	252.257075334729	-1.32021952053551	-1.36974511645694	0.235046940177696	-5.6168334696781	1.94488702959217e-08	2.86342794122232e-07	106	115	212	317	332	105.78978071916	119.722695728197	208.264445305245	293.204465446551	373.702739772945	3.22	3.69	6.17	8.09	11.03	11.03	1.26	1.43	2.5	3.44	4.26
FKBP10	4251.52093210472	-0.783879262158388	-0.789649931043778	0.122502379357254	-6.3988900972475	1.56510440616635e-10	3.00365337110928e-09	3142	3352	6375	6537	4324	3135.76878320378	3489.6563137471	6262.66905104215	6046.30154771011	4867.14050234402	108.95	121.22	211.84	190.42	164.02	211.84	42.64	47.08	85.97	81.04	63.33
FKBP11	170.524817978856	0.773497718266347	0.796996848546384	0.234484898377436	3.29871016691785	0.000971301406862566	0.00604468367267464	212	188	152	95	102	211.57956143832	195.720580842618	149.321677766025	87.8688461117424	114.812287520604	25.8	25.72	18.43	11.16	12.48	25.8	10.1	9.99	7.48	4.75	4.82
FKBP14	709.648925205828	-0.740523100699485	-0.746252650685798	0.12733120933742	-5.81572345501833	6.03722047725994e-09	9.58826037559953e-08	619	558	950	1034	1003	617.772398727925	580.915341011599	933.260486037654	956.383019784649	1128.9874939526	12.02	11.3	17.71	16.9	21.34	21.34	4.7	4.39	7.19	7.19	8.24
FKBP4	6917.67594700031	-0.431983042785801	-0.43586262218409	0.111706098876421	-3.86713928004682	0.000110119541102638	0.0008748643898384	4357	4580	6636	7055	4842	4348.35919427717	4768.08649074037	6519.07008983776	6525.41799282466	5450.20682524277	115.73	126.87	168.9	157.42	140.69	168.9	45.29	49.27	68.54	67	54.32
FKBP5	1360.1816309381	-0.470165120093474	-0.475936465581355	0.123266915950496	-3.81420364473378	0.000136622775800185	0.00106153579033009	820	761	1250	1032	1048	818.373775374634	792.251925644852	1227.97432373375	954.533149340191	1179.6399737411	21.29	20.67	31.24	22.69	29.88	31.24	8.33	8.03	12.68	9.66	11.54
FKBP9	1619.83258222217	-0.719710602937828	-0.723084452125636	0.0998561448141832	-7.20747435500436	5.69991701113674e-13	1.38752314073328e-11	1147	1182	2099	2198	1584	1144.72526872525	1230.54109870199	2062.01448441372	2033.00761845905	1782.96728855526	35.26	37.64	61.25	56.26	56.9	61.25	13.8	14.62	24.86	23.94	21.97
FLI1	6.40942505136474	2.13132837507048	4.092807876137	0.67304434979653	3.16669826544834	0.00154180204210092	0.0090281193522606	14	19	2	1	0	13.972235189323	19.7802714681369	1.96475891797401	0.924935222228867	0	0.38	0.55	0.06	0.02	0	0.55	0.15	0.21	0.02	0.01	0
FLJ16779	95.9378321732326	0.789658452849507	0.859219623445863	0.28538125544825	2.76702985137964	0.00565695749697154	0.0272957863734851	252	274	114	199	131	251.500233407814	285.252335908922	111.991258324518	184.062109223545	147.454996717638	3.24	3.68	1.41	2.15	1.85	3.68	1.27	1.43	0.57	0.92	0.71
FLNA	49076.6032186995	-0.630928530783303	-0.652210381174258	0.196801061755091	-3.20592036016789	0.00134631244046314	0.00803331359721423	17028	22035	39972	34995	19990	16994.2300574137	22939.9095684419	39267.6717346285	32368.1081018992	22500.9571327144	197.02	265.88	443.07	340.16	252.93	443.07	77.1	103.25	179.81	144.77	97.66
FLNB	4407.29880071577	-0.862591707238071	-0.876775157080647	0.149805740291675	-5.75806845290834	8.50818549399717e-09	1.31670969297969e-07	1817	2023	4583	3554	2669	1813.39652421428	2106.07837789689	4502.24506053744	3287.21977980139	3004.25485678913	18.97	22.04	45.86	31.17	30.48	45.86	7.43	8.56	18.61	13.27	11.77
FLRT1	103.223680504266	1.51979459756319	1.59819411889905	0.288613550312966	5.26584630525892	1.3954499615043e-07	1.83028599440029e-06	170	209	68	82	43	169.662855870351	217.582986149506	66.8018032111163	75.8446882227671	48.4012584645682	5.22	6.69	2	2.11	1.44	6.69	2.04	2.6	0.81	0.9	0.56
FLRT3	793.251833886785	-0.887983394721765	-0.898840128909586	0.143805032353265	-6.17491182464591	6.62004063290064e-10	1.17963415946513e-08	554	466	863	1037	976	552.901306777496	485.137184429042	847.793473105784	959.157825451335	1098.5960060795	13.95	12.41	21.12	22.35	27.3	27.3	5.46	4.82	8.57	9.51	10.54
FLVCR2	61.9524120343913	-1.14914631826995	-1.25816900672256	0.328726867864015	-3.49574808331554	0.000472734778306873	0.00319366941590021	21	23	64	57	40	20.9583527839845	23.9445391456394	62.8722853751682	52.7213076670454	45.0244264786681	0.6	0.77	1.68	1.55	1.19	1.68	0.24	0.3	0.68	0.66	0.46
FMN1	23.6121148576766	2.15465578325045	2.44996288143246	0.448197182291777	4.80738359896195	1.52918400454615e-06	1.72987664492918e-05	100	61	13	12	19	99.8016799237358	63.5050820819132	12.770932966831	11.0992226667464	21.3866025773673	0.78	0.5	0.1	0.07	0.16	0.78	0.31	0.19	0.04	0.03	0.06
FMNL1	55.3017289196395	2.02407678547285	2.19355858909402	0.336318333000948	6.01833616208826	1.76218946520367e-09	2.99519184326393e-08	56	55	16	12	9	55.8889407572921	57.2586805656594	15.7180713437921	11.0992226667464	10.1304959577003	1.4	1.44	0.38	0.25	0.25	1.44	0.55	0.56	0.16	0.11	0.1
FN1	4683.86220915413	-0.880039209282257	-0.886266199877402	0.129755340900253	-6.78229661435495	1.18280313215269e-11	2.53718757942526e-10	3466	4323	7691	7863	6431	3459.12622615668	4500.53229246083	7555.48041906905	7272.76565238558	7238.80216710786	38.92	51.24	82.82	74.21	78.96	82.82	15.23	19.9	33.61	31.58	30.49
FNBP1L	5941.40400183908	0.455721182679826	0.468907367017573	0.180517095049185	2.5245319982335	0.011585245749195	0.0492780056390207	10748	8849	5892	6893	8394	10726.6845582031	9212.40116955492	5788.17977235143	6375.57848682358	9448.3758965485	252.49	218.36	135.43	139.07	220.4	252.49	98.81	84.8	54.96	59.19	85.1
FNDC1	15.2609155810615	-1.54269230257603	-2.94595474331949	0.601788135172688	-2.56351398841279	0.0103618525367682	0.0451248695194073	0	3	19	5	11	0	3.12320075812688	18.6652097207531	4.62467611114434	12.3817172816337	0	0.05	0.27	0.06	0.18	0.27	0	0.02	0.11	0.03	0.07
FNDC3B	1720.57724207291	-0.901419582520687	-0.92080596819837	0.173949697413704	-5.18207042566359	2.19436323872406e-07	2.80223658202094e-06	755	838	1540	1285	1704	753.502683424205	872.414078436775	1512.86436683999	1188.54176056409	1918.04056799126	10.62	12.26	20.71	15.17	26.16	26.16	4.16	4.76	8.41	6.46	10.1
FNDC5	465.749387137907	1.93658520361663	1.9656848529328	0.153399578050455	12.6244493513513	1.54820622503054e-36	1.76079883821259e-34	1496	1400	344	468	321	1493.03313165909	1457.49368712588	337.938533891529	432.86968400311	361.321022491311	58.24	57.9	13.18	16.11	13.04	58.24	22.79	22.49	5.35	6.85	5.04
FNDC9	2.46502576411503	1.76547400575569	4.73548910057506	0.654869291867438	2.69591814378901	0.00701949140794127	0.0327692290355297	13	6	0	0	1	12.9742183900857	6.24640151625376	0	0	1.1256106619667	0.62	0.3	0	0	0.05	0.62	0.24	0.12	0	0	0.02
FNIP2	1738.94794638669	0.444200867431143	0.44652704127095	0.0877998989521525	5.0592412147674	4.2092811430401e-07	5.20280658278319e-06	2408	2370	1746	1904	1676	2403.22445256356	2467.32859892023	1715.23453539131	1761.07666312376	1886.52346945619	41.06	42.14	28.53	27.27	31.26	42.14	16.07	16.37	11.58	11.61	12.07
FOS	480.794083637796	-1.1877059324821	-1.41502038518537	0.32662823776988	-3.63626225519078	0.000276622710642046	0.00199559321180933	13	16	52	26	39	12.9742183900857	16.65707071001	51.0837318673242	24.0483157779505	43.8988158167014	0.61	0.78	2.33	1.02	1.99	2.33	0.24	0.3	0.95	0.43	0.77
FOSL2	1113.1565190555	-0.989079000592233	-1.05224316442256	0.217946975112292	-4.53816346880993	5.67462653378628e-06	5.84572773504816e-05	66	82	207	151	112	65.8691087496656	85.3674873888014	203.35254801031	139.665218556559	126.068394140271	1.64	2.13	4.93	3.15	3.05	4.93	0.64	0.83	2	1.34	1.18
FOXI3	34.9131587819964	-1.77850716484292	-2.074974771191	0.39774701414842	-4.47145321417614	7.76898576147286e-06	7.77632798073946e-05	8	8	40	37	26	7.98413439389886	8.32853535500501	39.2951783594802	34.2226032224681	29.2658772111342	0.66	0.68	3.14	2.55	2.33	3.14	0.26	0.27	1.28	1.08	0.9
FOXJ1	214.771419633492	-1.51188118171832	-1.57026728241579	0.244453906628918	-6.18472906638127	6.22092197930681e-10	1.11202261457103e-08	76	111	263	381	213	75.8492767420392	115.558428050695	258.365797713582	352.400319669198	239.755070998907	2.89	4.39	9.57	12.15	8.85	12.15	1.13	1.71	3.88	5.17	3.42
FOXO1	2248.00896506944	-0.492382512072317	-0.493213218355364	0.130124112978755	-3.78394519509775	0.000154361828045875	0.0011846990661528	2920	3016	3600	4663	4384	2914.20905377309	3139.85782883689	3536.56605235321	4312.97294125321	4934.67714206202	50.21	54.09	59.32	67.36	82.46	82.46	19.65	21	24.07	28.67	31.84
FOXO6	100.892286877868	1.72362678649152	1.81372741631883	0.277716051491951	6.20643559215185	5.41998188948597e-10	9.7502137048014e-09	74	77	18	20	27	73.8532431435645	80.1621527919232	17.6828302617661	18.4987044445773	30.3914878731009	3.11	3.38	0.73	0.71	1.24	3.38	1.22	1.31	0.29	0.3	0.48
FOXP1	955.544741625898	-0.409442376082176	-0.414937287589279	0.142745442305672	-2.86833939822335	0.00412632628833989	0.0210045596421167	721	693	873	949	1021	719.570112250135	721.459375127309	857.617267695654	877.763525895195	1149.248485868	10.17	11.7	16.09	13.71	15.42	16.09	3.98	4.54	6.53	5.83	5.95
FOXP2	151.23332286224	-1.95082023840911	-2.0450001208486	0.287688739297588	-6.78101007071802	1.19338557206362e-11	2.55665131532112e-10	63	69	195	320	308	62.8750583519536	71.8336174369182	191.563994502466	295.979271113238	346.688083885744	0.98	1.11	2.87	4.14	5.52	5.52	0.38	0.43	1.16	1.76	2.13
FOXP4	6576.35979292905	-0.502903432150451	-0.505472649238548	0.108535977205316	-4.63351825910331	3.59503034891324e-06	3.85090924732515e-05	5869	6464	8934	10231	7605	5857.36059472405	6729.45656684405	8776.57808658989	9463.01225862354	8560.26908425677	97.66	112.19	142.43	143.05	138.5	143.05	38.22	43.57	57.8	60.88	53.48
FRAT1	133.923415361802	0.978956601958638	1.02472163093833	0.246710590700031	3.96803639106408	7.24672698736232e-05	0.000600210339823274	331	256	149	197	98	330.343560547566	266.51313136016	146.374539389064	182.212238779087	110.309844872737	12.51	10.09	5.4	6.26	4.05	12.51	4.9	3.92	2.19	2.66	1.56
FREM3	1.85188163178762	1.67778016915185	5.26708032226526	0.625446651269874	2.68253122108076	0.00730673312371886	0.0338675873945678	7	7	0	0	0	6.98611759466151	7.28746843562938	0	0	0	0.1	0.11	0	0	0	0.11	0.04	0.04	0	0	0
FRMD3	161.790642945801	1.58445859020939	1.66950369750387	0.29938631387594	5.29235478301108	1.20751345690505e-07	1.59489657371107e-06	145	148	41	29	67	144.712435889417	154.077904067593	40.2775578184672	26.8231214446372	75.415914351769	2.92	2.92	0.85	0.45	1.37	2.92	1.14	1.14	0.35	0.19	0.53
FRMD4A	959.084044151358	0.904247067446131	0.91478650433011	0.153499421171308	5.89088258799998	3.84138421814645e-09	6.26526438505387e-08	1013	1032	492	558	588	1010.99101762744	1074.38106079565	483.330693821606	516.113854003708	661.859069236421	14.66	15.58	6.82	6.78	9.31	15.58	5.74	6.05	2.77	2.89	3.59
FRMD4B	671.928276874161	0.583959038107163	0.596144219549736	0.160914261607062	3.62900735009515	0.000284513140961245	0.00204294901980053	1117	898	651	628	725	1114.78476474813	934.878093599312	639.529027800539	580.859319559729	816.067729925859	16.93	14.2	9.46	8	12.02	16.93	6.63	5.51	3.84	3.4	4.64
FRMD5	600.244078106086	0.754652406502639	0.761361759554162	0.135042853935001	5.58824391304608	2.29377318648181e-08	3.35377743038143e-07	567	502	319	335	303	565.875525167582	522.615593526564	313.379047416854	309.853299446671	341.060030575911	11.04	10.23	5.94	5.46	6.41	11.04	4.32	3.97	2.41	2.32	2.47
FRMD6	359.730812232405	-0.7074730220191	-0.719514213162225	0.160661923312206	-4.40348906221111	1.06523656954679e-05	0.000104525181861841	233	208	382	404	320	232.537914222304	216.54191923013	375.268953333035	373.673829780462	360.195411829345	4.71	4.38	7.41	6.87	7.14	7.41	1.84	1.7	3.01	2.92	2.76
FRMD8	263.500226663078	0.585191655734865	0.597779631053369	0.192529824924084	3.03948573144764	0.0023698242800496	0.0131152979261007	312	315	242	265	132	311.381241362056	327.936079603322	237.735829074855	245.10783389065	148.580607379605	8.31	9.01	6.2	6.01	3.84	9.01	3.25	3.5	2.51	2.56	1.48
FRMPD1	47.4918563499902	4.77565984671832	5.16829942226941	0.384717054423077	12.4134342156469	2.20967531629756e-35	2.41581663935345e-33	233	262	4	10	7	232.537914222304	272.759532876414	3.92951783594802	9.24935222228867	7.87927463376691	4.69	5.5	0.08	0.17	0.15	5.5	1.83	2.13	0.03	0.07	0.06
FRS2	1946.87846924387	-0.62173033697252	-0.631855433230022	0.180903005122679	-3.43681596970097	0.000588595376201212	0.00389166494151609	1849	1486	2303	2373	3048	1845.33306178988	1547.02544219218	2262.41989404707	2194.8712823491	3430.86129767451	26.48	22.35	31.69	28.6	47.95	47.95	10.36	8.68	12.86	12.17	18.51
FRS3	212.306917801743	0.731742476099225	0.742278732253027	0.152469558117456	4.79926934355986	1.59245516361413e-06	1.79665414131858e-05	340	314	219	196	179	339.325711740702	326.895012683947	215.141101518154	181.287303556858	201.48430849204	15.73	15.16	9.71	7.62	9.06	15.73	6.16	5.89	3.94	3.24	3.5
FRY	1212.37736477169	0.663184394309015	0.672958326447369	0.13631600130052	4.86505170326241	1.14426890619781e-06	1.32722661768844e-05	1970	2369	1501	1350	1286	1966.0930944976	2466.28753200086	1474.55156793949	1248.66255000897	1447.53531128918	18.03	22.61	13.16	10.38	12.87	22.61	7.05	8.78	5.34	4.42	4.97
FRZB	717.710793387239	-1.35612881800714	-1.46507626248862	0.242246849519217	-5.59812778039683	2.16679026948833e-08	3.17633459400944e-07	33	30	82	85	96	32.9345543748328	31.2320075812688	80.5551156369343	78.6194938894537	108.058623548803	1.19	1.13	2.84	2.58	3.8	3.8	0.47	0.44	1.15	1.1	1.47
FSCN1	11827.871024406	0.40022040708213	0.407388557454047	0.158294149761313	2.52833353402896	0.0114605419837158	0.0489194822307427	13986	14871	13322	12647	7559	13958.2629541337	15481.7061580349	13087.2591526249	11697.6557555285	8508.4909938063	500.49	555	456.84	380.18	295.9	555	195.86	215.53	185.39	161.81	114.26
FSIP1	56.0345953677861	-0.720186144176864	-0.751742956395913	0.27883000123717	-2.5828861348542	0.00979776534906684	0.0430806776349992	39	31	59	64	56	38.922655170257	32.2730745006444	57.9603880802332	59.1958542226475	63.0341970701353	1.39	1.15	2.01	1.91	2.18	2.18	0.54	0.45	0.82	0.81	0.84
FST	299.31445211732	0.512647358621458	0.518321799503655	0.166736113089556	3.07460303063506	0.0021078290283369	0.0118471876332329	216	230	175	159	140	215.571628635269	239.445391456394	171.916405322726	147.06470033439	157.585492675338	11.54	12.49	8.76	7.25	8.14	12.49	4.52	4.85	3.56	3.08	3.14
FSTL1	9349.32618795504	-1.15344715650957	-1.1592413167236	0.100916537118073	-11.4297139938525	2.97085713942761e-30	2.42039159061251e-28	5907	6097	14630	14712	11578	5895.28523309507	6347.38500743319	14372.2114849799	13607.6469894311	13032.3202442505	152.77	164.45	362.58	319.64	327.56	362.58	59.79	63.86	147.14	136.04	126.48
FSTL4	32.3965694368199	2.06243341053378	2.31985802074521	0.426934785615448	4.8307926175673	1.35990592171364e-06	1.55394239712471e-05	52	57	10	10	13	51.8968735603426	59.3408144044107	9.82379458987004	9.24935222228867	14.6329386055671	0.95	1.09	0.18	0.15	0.26	1.09	0.37	0.42	0.07	0.07	0.1
FTSJ3	2196.93443027344	-0.460882056547855	-0.463868995222519	0.0918866611305851	-5.0157667160511	5.28223901893568e-07	6.43514179833818e-06	1276	1391	1787	2135	1687	1273.46943582687	1448.1240848515	1755.51209320978	1974.73669945863	1898.90518673783	35.66	40.55	47.86	50.13	51.58	51.58	13.96	15.75	19.42	21.33	19.92
FUBP3	3621.39788872848	-0.342638191665585	-0.344355255432881	0.0898036021739336	-3.8154170141411	0.000135953141169863	0.0010568173992039	2982	2868	3557	3927	3759	2976.0860953258	2985.7799247693	3494.32373561677	3632.22061769276	4231.17047833283	94.21	94.5	107.69	104.22	129.91	129.91	36.87	36.7	43.7	44.36	50.16
FUCA2	538.108463516824	-0.650245975211106	-0.656416804515462	0.112604996877735	-5.77457478123402	7.71476612467827e-09	1.20381608424308e-07	298	308	517	522	417	297.409006172733	320.648611167693	507.890180296281	482.816186003469	469.379646040115	11.73	12.65	19.51	17.27	17.96	19.51	4.59	4.91	7.92	7.35	6.94
FUOM	38.6895589144499	-0.921469915133153	-1.00080342463864	0.349954148215381	-2.63311613773479	0.00846054117369545	0.0382020598799475	22	21	57	47	28	21.9563695832219	21.8624053068881	55.9956291622592	43.4719554447568	31.5170985350676	3.54	3.59	7.97	6.27	5.25	7.97	1.39	1.39	3.24	2.67	2.03
FUT10	468.697590199724	-0.631101252336109	-0.640633449364492	0.174835884207862	-3.6096780428999	0.000306577287270077	0.00218196501893269	321	392	635	525	528	320.363392555192	408.098232395245	623.810956456747	485.590991670155	594.322429518419	9	11.47	17.07	12.37	16.2	17.07	3.52	4.45	6.93	5.26	6.25
FUT8	2322.39024779191	-0.2941341263357	-0.295127769177674	0.0874844253297889	-3.36213131911087	0.000773433321134715	0.004964621613617	1997	2015	2505	2606	2363	1993.039548077	2097.74984254189	2460.86054476244	2410.38118912843	2659.81799422732	46.55	49.02	55.93	51.05	60.24	60.24	18.22	19.04	22.7	21.73	23.26
FXN	451.845619433591	-0.480536854328912	-0.486147184127214	0.135408257905213	-3.54880021176619	0.000386990579938684	0.00267999279429544	333	306	466	442	447	332.33959414604	318.566477328942	457.788827887944	408.821368225159	503.147965899116	8.53	8.11	12.47	9.68	9.99	12.47	3.34	3.15	5.06	4.12	3.86
FXR2	3357.00003084097	0.332752343981411	0.334580698134811	0.119379022284088	2.78736027163596	0.00531393651304693	0.0259360507344739	2885	2773	2253	2829	1800	2879.27846579978	2886.87856742861	2213.30092109772	2616.64174368547	2026.09919154006	96.47	96.7	72.19	79.47	65.84	96.7	37.75	37.55	29.3	33.82	25.42
FXYD6	5315.95964148276	0.561791983978057	0.566646886993078	0.101657763223204	5.52630675873286	3.27042105965562e-08	4.65327920041345e-07	8793	8487	5999	6657	5139	8775.56171569409	8835.53494474094	5893.29437446304	6157.29377437757	5784.51319184688	492.74	494.34	322.32	313.58	316.29	494.34	192.83	191.97	130.8	133.46	122.13
FXYD7	79.0586724829036	1.5533999915749	1.61896775944154	0.264586613096245	5.871045301184	4.33055906442288e-09	7.02255061298661e-08	118	88	29	42	31	117.765982310008	91.6138889050551	28.4890043106231	38.8472793336124	34.8939305209678	18	14	4.24	5.38	5.17	18	7.05	5.44	1.72	2.29	2
FYCO1	699.719613387094	-0.827333995699179	-0.833370248927038	0.11399529198662	-7.25761547938566	3.93973603118952e-13	9.76063841879204e-12	470	495	941	858	812	469.067895641558	515.328125090935	924.419070906771	793.594420672368	913.995857516962	5.42	5.95	10.4	8.31	10.24	10.4	2.12	2.31	4.22	3.54	3.96
FZD2	3534.01257538662	-0.681775480183738	-0.685383351176097	0.125027924504726	-5.45298566607787	4.95310631706363e-08	6.87751380909051e-07	2820	2907	5132	5446	3560	2814.40737384935	3026.38153462495	5041.5713835213	5037.19722025841	4007.17395660146	73.34	78.86	127.9	118.99	101.28	127.9	28.7	30.62	51.91	50.64	39.11
FZD5	3874.89493793163	-0.646742837863595	-0.650987524001073	0.117852884384098	-5.48771327272549	4.0717027072927e-08	5.71657614563232e-07	3148	3215	5431	4843	4860	3141.7568839992	3347.03014579264	5335.30284175842	4479.4612812544	5470.46781715817	47.24	50.32	78.1	61.05	79.78	79.78	18.49	19.54	31.69	25.98	30.81
FZD8	4005.90910486023	-1.40129718601118	-1.41380831726401	0.123572507968799	-11.3398781739138	8.3260286102035e-30	6.65532456738248e-28	1655	1850	5477	5013	3801	1651.71780273783	1925.97380084491	5380.49229687182	4636.70026903331	4278.44612613543	51.8	60.39	164.27	131.81	130.14	164.27	20.27	23.45	66.67	56.1	50.25
GAB1	1370.40620853604	-0.629251442120653	-0.642075824888579	0.181971439014945	-3.45796815987685	0.000544265703919433	0.00361833135293005	952	895	1244	1338	1731	950.111992873965	931.754892841185	1222.08004697983	1237.56332734222	1948.43205586436	11.95	11.72	14.95	14.1	23.78	23.78	4.67	4.55	6.07	6	9.18
GAB2	1687.3198554154	1.13064029883057	1.13954538674488	0.108432903370102	10.4270960537825	1.8650111074269e-25	1.17927157561404e-23	3575	3563	1501	1816	1601	3567.91005727356	3709.32143373536	1474.55156793949	1679.68236356762	1802.10266980869	57.65	59.99	23.33	24.7	28.41	59.99	22.56	23.29	9.47	10.51	10.97
GABBR2	310.749681193553	0.981833005287097	1.00011645812522	0.17521377677018	5.60362902612916	2.09909726752334e-08	3.07976643250653e-07	285	255	114	152	143	284.434787782647	265.472064440785	111.991258324518	140.590153778788	160.962324661238	4.86	4.53	1.86	2.18	2.67	4.86	1.9	1.76	0.76	0.93	1.03
GABRA3	507.406969900004	1.1594394902079	1.17449383635523	0.139198605828229	8.32939010638259	8.12598866683575e-17	2.78751020138054e-15	987	969	424	438	449	985.042580847272	1008.79384487498	416.52889061049	405.121627336244	505.399187223049	35.46	36.31	14.6	13.22	17.65	36.31	13.88	14.1	5.92	5.63	6.81
GABRA5	47.7756701792638	1.89102572615809	2.04450194215004	0.345299232105222	5.47648401830747	4.33859939001707e-08	6.07619051762226e-07	64	50	16	14	12	63.8730751511909	52.0533459687813	15.7180713437921	12.9490931112041	13.5073279436004	2.32	1.89	0.56	0.43	0.48	2.32	0.91	0.73	0.23	0.18	0.18
GABRB2	71.7520733457143	1.60828027451306	1.74269027756376	0.359471336773489	4.47401533860395	7.67642315715506e-06	7.68821907926416e-05	146	105	37	36	40	145.710452688654	109.312026534441	36.3480399825191	33.2976680002392	45.0244264786681	1.97	1.48	0.48	0.41	0.59	1.97	0.77	0.57	0.19	0.17	0.23
GABRB3	3111.2293018238	1.15206096970337	1.16492080261306	0.143209301774219	8.04459595452592	8.65304378864123e-16	2.70543321111281e-14	4360	3514	1488	1919	1887	4351.35324467488	3658.30915468595	1461.78063497266	1774.9506914572	2124.02731913117	74.58	62.9	24.44	27.6	35.37	74.58	29.19	24.42	9.92	11.75	13.66
GABRG2	20.5306242167216	1.56388189169595	1.98657566511647	0.555589074748772	2.81481757430726	0.00488049296970565	0.0241333043083256	90	38	4	28	17	89.8215119313622	39.5605429362738	3.92951783594802	25.8981862224083	19.1353812534339	2.27	1	0.1	0.59	0.47	2.27	0.89	0.39	0.04	0.25	0.18
GABRG3	87.9904172302946	-0.757044997929734	-0.781810905556584	0.22609785830506	-3.34830680664078	0.000813069464343545	0.00517008448133798	54	58	105	100	88	53.8929071588173	60.3818813237863	103.149843193635	92.4935222228867	99.0537382530698	2.73	3.05	5.08	4.24	4.9	5.08	1.07	1.19	2.06	1.8	1.89
GABRQ	40.2327091857299	1.16627448310886	1.24156682636548	0.319938329109455	3.64531028950228	0.00026706936979023	0.00193408441900223	56	72	31	32	20	55.8889407572921	74.9568181950451	30.4537632285971	29.5979271113238	22.512213239334	2.83	3.8	1.5	1.36	1.11	3.8	1.11	1.47	0.61	0.58	0.43
GAD1	302.721806802478	3.92493958256094	4.0772661409267	0.25332246941445	15.4938469991761	3.81747860143403e-54	1.07818320633169e-51	648	523	31	37	37	646.714885905808	544.477998833452	30.4537632285971	34.2226032224681	41.647594492768	20.74	16.72	0.92	1.02	1.51	20.74	8.12	6.49	0.37	0.44	0.58
GAD2	464.443102057809	5.43154207348097	5.68974136402119	0.285407595475693	19.0308252463574	9.47487959647995e-81	7.29824134736133e-78	2261	1985	21	68	37	2256.51598307567	2066.51783496062	20.6299686387271	62.895595111563	41.647594492768	84.22	77.96	0.8	2.21	1.43	84.22	32.96	30.27	0.33	0.94	0.55
GADD45A	1585.27393565646	-1.72860429763809	-1.77878385698896	0.196750242464331	-8.78577975806803	1.55283578660832e-18	5.99415836898967e-17	202	217	621	812	746	201.599393445946	225.911521504511	610.057644030929	751.04740044984	839.70555382716	15.58	16.88	44.52	51.02	65.65	65.65	6.1	6.56	18.07	21.72	25.35
GADD45G	1384.92137604006	0.807374498467907	0.826953272663198	0.165745921527158	4.87115755868308	1.1094632004578e-06	1.28871331745564e-05	3268	3369	2081	2347	1338	3261.51889990769	3507.35445137649	2044.33165415195	2170.82296657115	1506.06706571145	321.38	345.54	196.11	193.87	143.93	345.54	125.77	134.19	79.59	82.51	55.58
GAL3ST4	348.881061739552	1.79368831139021	1.82036636629896	0.156357940629615	11.4716803263555	1.83069498303662e-30	1.51331498451408e-28	920	852	273	278	214	918.175455298369	886.989015308034	268.189592303452	257.131991779625	240.880681660874	36.34	35.1	10.33	9.22	9.25	36.34	14.22	13.63	4.19	3.93	3.57
GALM	298.867554503456	-0.80655359306378	-0.823317869122461	0.176088780917994	-4.58038035619883	4.64131069611075e-06	4.86404768437185e-05	161	172	332	343	228	160.680704677215	179.063510132608	326.149980383685	317.252781224501	256.639230928408	6.51	7.25	12.86	11.65	10.09	12.86	2.55	2.82	5.22	4.96	3.89
GALNT10	1044.34764362331	0.754050884377703	0.761409757195024	0.11908378705324	6.33210366446092	2.41840903358203e-10	4.55359549812013e-09	1711	1714	1200	1075	813	1707.60674349512	1784.38869980982	1178.8553507844	994.305363896032	915.121468178929	28.33	29.6	19.04	14.96	14.73	29.6	11.09	11.5	7.73	6.37	5.69
GALNT14	36.0704804194241	1.95052261383504	2.15763731773532	0.395542281813018	4.93126197506515	8.17000771547489e-07	9.69530467412028e-06	129	120	16	48	22	128.744167101619	124.928030325075	15.7180713437921	44.3968906669856	24.7634345632674	4.9	4.77	0.61	1.59	0.93	4.9	1.92	1.85	0.25	0.67	0.36
GALNT18	84.3486799481604	-0.983115167099702	-1.07116451644032	0.335416423096084	-2.93102871357637	0.00337841553130978	0.0176808615174723	43	33	113	82	50	42.9147223672064	34.3552083393957	111.008878865531	75.8446882227671	56.2805330983351	1.72	1.37	4.32	2.75	2.18	4.32	0.67	0.53	1.75	1.17	0.84
GALNT3	18.7516447003223	2.17628116616451	2.75051182677095	0.528332934034101	4.11914727622118	3.8027704655959e-05	0.000336686250313417	23	29	6	6	0	22.9543863824592	30.1909406618932	5.89427675392202	5.5496113333732	0	0.7	0.92	0.18	0.15	0	0.92	0.27	0.36	0.07	0.07	0
GALNT8	185.711252635523	0.782868329801483	0.80321951429258	0.233428246455806	3.35378576366807	0.000797140551464068	0.00508980549552001	122	100	68	83	44	121.758049506958	104.106691937563	66.8018032111163	76.769623444996	49.5268691265349	5.77	4.93	3.08	3.3	2.28	5.77	2.26	1.91	1.25	1.4	0.88
GALNT9	18.3783633720448	1.79554280254346	2.11071410171543	0.48321839239944	3.71579979319003	0.000202561931332376	0.00150685447250151	33	37	10	11	4	32.9345543748328	38.5194760168982	9.82379458987004	10.1742874445175	4.50244264786681	1.24	1.45	0.42	0.43	0.22	1.45	0.49	0.56	0.17	0.18	0.09
GALP	6.78757888212507	2.81690488956893	4.6867016082081	0.666152506966457	4.22861861227038	2.35130544924092e-05	0.000214683308959249	26	26	1	0	2	25.9484367801713	27.0677399037663	0.982379458987004	0	2.2512213239334	3	3.06	0.11	0	0.26	3.06	1.17	1.19	0.05	0	0.1
GAP43	2318.61752602069	1.38107402237645	1.39931018358157	0.144737202587111	9.54194220760374	1.40181982304494e-21	6.58039853776167e-20	5262	4246	1542	2176	1753	5251.56439758698	4420.37013966891	1514.82912575796	2012.65904357002	1973.19549042763	313.7	263.77	88.1	108.95	114.16	313.7	122.76	102.43	35.75	46.37	44.08
GAREML	1144.56356216833	-0.606673183732162	-0.610224970507383	0.109530664782953	-5.5388432539358	3.04475998920685e-08	4.34679888602353e-07	786	789	1329	1360	987	784.441204200563	821.401799387369	1305.58230099373	1257.91190223126	1110.97772336113	18.56	19.44	30.06	27.15	25.7	30.06	7.26	7.55	12.2	11.55	9.92
GARNL3	220.834763040411	-0.694698000085435	-0.708763206515725	0.194917011484588	-3.56407065137238	0.000365147601521419	0.0025506146971896	155	186	297	336	222	154.692603881791	193.638447003866	291.76669931914	310.778234668899	249.885566956608	4.28	5.36	7.86	7.79	6.71	7.86	1.68	2.08	3.19	3.32	2.59
GARS	5004.4509189236	-0.234200418996457	-0.23505008952417	0.0647557601622172	-3.61667314860903	0.000298413727817074	0.00212889706949218	3630	3381	4344	4562	3662	3622.80098123161	3519.84725440899	4267.45636983954	4219.55448380809	4121.98624412206	132.18	128.4	151.58	139.55	145.87	151.58	51.73	49.86	61.51	59.39	56.33
GART	3848.42590782013	-0.317921360126127	-0.319267555175127	0.0823250286746486	-3.86178256168684	0.000112562727340644	0.000891349522203064	3031	3211	4121	4078	3641	3024.98891848843	3342.86587811514	4048.38575048544	3771.88583624932	4098.34842022076	100.92	112.87	132.02	112.71	143.31	143.31	39.49	43.83	53.58	47.97	55.34
GAS1	1089.24652971355	-2.23584968840226	-2.25536358389707	0.128548356232904	-17.3930632325734	9.31215469646743e-68	4.6412874554805e-65	307	304	1492	1581	1362	306.391157365869	316.48434349019	1465.71015280861	1462.32258634384	1533.08172159865	10.86	11.21	50.57	46.97	52.7	52.7	4.25	4.35	20.52	19.99	20.35
GAS7	2724.39792678092	-0.569163972739151	-0.573923713012092	0.125498208687232	-4.53523583079683	5.75391560482685e-06	5.91661734462353e-05	1824	2152	3392	3279	2398	1820.38264180894	2240.37601049635	3332.23112488392	3032.86259368846	2699.21436739615	22.14	27.04	39.15	33.14	31.54	39.15	8.66	10.5	15.89	14.1	12.18
GAS8	125.950711765384	1.53551940042299	1.77132070693792	0.4691366737332	3.2730747485673	0.00106384339543062	0.00654369879454351	168	129	28	97	13	167.666822271876	134.297632599456	27.5066248516361	89.7187165562001	14.6329386055671	5.21	4.12	0.82	2.53	0.44	5.21	2.04	1.6	0.33	1.08	0.17
GATA2	11.4991482151851	3.22524866424748	4.32073829416955	0.569748855019469	5.66082517908223	1.50646835117661e-08	2.25717176649327e-07	36	29	2	3	0	35.9286047725449	30.1909406618932	1.96475891797401	2.7748056666866	0	1.03	0.87	0.06	0.08	0	1.03	0.4	0.34	0.02	0.03	0
GATAD2A	4258.65471417259	-0.340086918681504	-0.343172287029049	0.126963046876889	-2.67862915271144	0.00739242170233446	0.0342108365829953	3371	3795	5142	4186	4440	3364.31463022913	3950.8489590305	5051.39517811117	3871.77884025004	4997.71133913216	59.91	70.77	87.8	62.45	85.68	87.8	23.44	27.48	35.63	26.58	33.09
GATM	197.921648865092	-0.693672899351117	-0.717777551411663	0.235643060786833	-2.94374422499386	0.00324267865206894	0.017097209843796	126	129	264	161	208	125.750116703907	134.297632599456	259.348177172569	148.914570778848	234.127017689074	4.89	5.22	9.81	5.24	8.82	9.81	1.91	2.03	3.98	2.23	3.41
GATS	2269.05308587826	0.932882517268947	0.941405205271062	0.110703422998467	8.42686244021441	3.55056838912936e-17	1.24829734278394e-15	4850	4674	2429	2705	2394	4840.38147630119	4865.94678116168	2386.19970587943	2501.94977612909	2694.71192474828	137.89	138.52	65.9	65.53	75.39	138.52	53.96	53.79	26.74	27.89	29.11
GATSL2	2515.91381646399	1.28522437292658	1.30548236845594	0.160242288509416	8.02050685172944	1.05309712530965e-15	3.25652990611267e-14	4604	4639	2368	1626	1679	4594.8693436888	4829.50943898353	2326.27455888122	1503.94467134414	1889.90030144209	56.64	59.52	27.91	16.8	22.59	59.52	22.16	23.11	11.33	7.15	8.72
GBAT2	133.060673673893	-0.860127258487384	-0.883226248378024	0.237455809872768	-3.62226242831561	0.000292037628192806	0.00209166088222963	108	106	175	219	204	107.785814317635	110.353093453816	171.916405322726	202.560813668122	229.624575041207	28.88	29.56	44.84	49.17	59.66	59.66	11.3	11.48	18.2	20.93	23.04
GBX1	4.17549429517875	1.81823074974051	3.29397708574675	0.669666668067511	2.71512804271335	0.00662501505103096	0.0311508060640318	11	8	1	2	0	10.9781847916109	8.32853535500501	0.982379458987004	1.84987044445773	0	1.05	0.8	0.09	0.16	0	1.05	0.41	0.31	0.04	0.07	0
GCK	36.5947007945234	3.14156749562452	3.4782452209721	0.396192853675892	7.92938960528174	2.20225627573726e-15	6.64046883427821e-14	105	90	11	14	2	104.791763919923	93.6960227438064	10.806174048857	12.9490931112041	2.2512213239334	3.85	3.47	0.39	0.45	0.09	3.85	1.51	1.35	0.16	0.19	0.03
GDAP1	3097.03253171919	0.290194963262083	0.291909652545137	0.0928181068709195	3.12649086525383	0.00176906000221433	0.0101707860676403	4002	3500	2979	3527	2816	3994.06323054791	3643.73421781469	2926.50840832228	3262.24652880121	3169.71962409823	102.43	93.51	72.98	75.91	78.91	102.43	40.08	36.32	29.62	32.31	30.47
GDAP1L1	955.854005051158	1.70845541926402	1.73822393316929	0.166484984373026	10.2619189694373	1.0460697493277e-24	6.39952995382931e-23	2244	2116	591	830	576	2239.54969748863	2202.89760139882	580.586260261319	767.69623444996	648.35174129282	80.42	79.21	20.29	25.02	22.57	80.42	31.47	30.76	8.23	10.65	8.72
GDF1	449.379429635723	0.516793935654376	0.522502626288851	0.158448964857943	3.26157975293626	0.00110793261467693	0.00677005892855112	323	410	252	301	227	322.359426153667	426.837436944007	247.559623664725	278.405501890889	255.513620266441	12.65	16.73	9.45	9.9	9.73	16.73	4.95	6.5	3.84	4.21	3.76
GDF11	4326.85363541938	-0.590516289598125	-0.591176635318142	0.11103388742846	-5.31834292461927	1.04716565747798e-07	1.39506833581933e-06	4862	5076	7329	8227	7194	4852.35767789204	5284.45568275068	7199.85905491575	7609.44207327689	8097.64310218845	113.13	123.17	163.41	160.8	183.1	183.1	44.27	47.83	66.32	68.44	70.7
GDF6	139.72903334059	-3.31653825848105	-3.89822214829304	0.374072151327974	-8.86603893582344	7.57939807205538e-19	3.04361326372157e-17	4	10	140	97	82	3.99206719694943	10.4106691937563	137.533124258181	89.7187165562001	92.3000742812695	0.11	0.28	3.6	2.19	2.41	3.6	0.04	0.11	1.46	0.93	0.93
GDI1	9978.18170532017	0.534131487411571	0.538346941549001	0.106288552867956	5.02529645008085	5.02655458330098e-07	6.14131174972015e-06	15033	14686	9216	12111	9801	15003.1865429352	15289.1087779504	9053.60909402423	11201.8904764138	11032.1100979356	608.38	619.85	357.41	411.73	433.89	619.85	238.09	240.71	145.04	175.23	167.54
GDPD1	455.431714228884	0.742343563954239	0.754606249715783	0.173577651233194	4.27672317651617	1.89664407781767e-05	0.000176209049027951	601	472	289	323	346	599.808096341652	491.383585945296	283.907663647244	298.754076779924	389.461289040479	26.49	21.69	12.3	12.25	17.03	26.49	10.37	8.42	4.99	5.21	6.58
GDPD5	169.754937905726	1.19808199492792	1.24179109729563	0.243797322346241	4.9142541164845	8.91210951205342e-07	1.05170339687505e-05	287	282	112	181	79	286.430821381122	293.580871263927	110.026499406544	167.413275223425	88.9232422953694	9.02	9.24	3.37	4.78	2.72	9.24	3.53	3.59	1.37	2.03	1.05
GEM	194.831922779456	-1.29879576079658	-1.4154660189312	0.300990854927894	-4.31506718404359	1.59554371102571e-05	0.000150378663665415	43	33	94	77	131	42.9147223672064	34.3552083393957	92.3436691447784	71.2200121116228	147.454996717638	2.1	1.68	4.3	2.99	6.82	6.82	0.82	0.65	1.74	1.27	2.63
GFOD1	73.637023775745	1.63520448896297	1.75670085210842	0.343530711555838	4.75999505708585	1.93597700457161e-06	2.1526946403852e-05	81	95	37	27	16	80.839360738226	98.9013573406845	36.3480399825191	24.9732510001794	18.0097705914672	3.11	3.55	1.34	0.9	0.68	3.55	1.22	1.38	0.54	0.38	0.26
GFOD2	1165.9480383049	0.884568348570054	0.890361088935139	0.101174263975071	8.74301738224658	2.26965749273483e-18	8.66252609727127e-17	1946	2005	1187	1164	903	1942.1406913159	2087.33917334813	1166.08441781757	1076.6245986744	1016.42642775593	55.92	61.34	33.18	29.52	26.05	61.34	21.88	23.82	13.47	12.56	10.06
GFRA1	208.160581910472	-2.37126707307491	-2.47451211426713	0.272959683995759	-8.68724288643207	3.71341630353894e-18	1.39839005955046e-16	48	51	234	339	265	47.9048063633932	53.0944128881569	229.876793402959	313.553040335586	298.286825421176	0.51	0.57	2.38	3.01	3.07	3.07	0.2	0.22	0.96	1.28	1.18
GFRA2	348.206011868275	1.06636327611582	1.07797812214377	0.13790862869457	7.73238981643074	1.05546161936767e-14	3.04699362892751e-13	529	501	247	284	213	527.950886796562	521.574526607189	242.64772636979	262.681603112998	239.755070998907	16.25	16.16	7.5	7.42	7.33	16.25	6.36	6.28	3.04	3.16	2.83
GHR	52.7861013591574	-0.812864256247278	-0.878762811321007	0.314834094174872	-2.58188128696055	0.00982633792945028	0.0431615143992909	33	23	47	57	52	32.9345543748328	23.9445391456394	46.1718345723892	52.7213076670454	58.5317544222685	0.75	0.52	1	1.06	1.31	1.31	0.29	0.2	0.41	0.45	0.5
GID4	721.879734047457	-0.286793539117961	-0.287944440141281	0.101206658559482	-2.83374180315818	0.00460064872019881	0.0229707110231258	757	663	893	909	828	755.49871702268	690.22736754604	877.264856875394	840.76611700604	932.005628108429	17.73	16.2	20.04	17.89	21.22	21.22	6.94	6.29	8.13	7.61	8.19
GIPR	10.0422104958042	1.56003938690982	2.03697449227317	0.589826460688687	2.64491251390842	0.00817120403373316	0.037206182819367	36	23	11	7	4	35.9286047725449	23.9445391456394	10.806174048857	6.47454655560207	4.50244264786681	1.13	0.75	0.33	0.18	0.13	1.13	0.44	0.29	0.13	0.08	0.05
GJA1	2037.45361401111	-1.24614335390575	-1.26465032887806	0.163503889669033	-7.62149057388306	2.50762954324363e-14	6.94351147709257e-13	1241	1216	2682	2932	3271	1238.53884785356	1265.93737396076	2634.74170900314	2711.91007157504	3681.87247529308	39.06	39.91	80.88	77.51	112.61	112.61	15.28	15.5	32.82	32.99	43.48
GJA3	13.0616653939739	-3.46019657143064	-5.35408730800502	0.627148313907865	-5.517349715683	3.4415016248418e-08	4.88030849661666e-07	2	0	19	38	63	1.99603359847472	0	18.6652097207531	35.147538444697	70.9134717039022	0.04	0	0.35	0.61	1.31	1.31	0.01	0	0.14	0.26	0.51
GJD2	12.6438301915526	-4.35088580081396	-6.71921652826826	0.626647856754896	-6.94311127679441	3.83557050479629e-12	8.57487833433745e-11	1	0	47	74	41	0.998016799237358	0	46.1718345723892	68.4452064449362	46.1500371406348	0.1	0	4.29	5.93	4.28	5.93	0.04	0	1.74	2.52	1.65
GLB1	1091.71842734352	-0.603069077826878	-0.60634972787235	0.110377628242972	-5.46368940361135	4.66339194897811e-08	6.50418435945539e-07	943	929	1542	1696	1129	941.129841680829	967.151168099957	1514.82912575796	1568.69013690016	1270.81443736041	37.59	37.96	58.54	57.11	51.46	58.54	14.71	14.74	23.76	24.31	19.87
GLB1L	192.626364201849	-0.492347650611137	-0.499761855456067	0.182720320837887	-2.69454239327852	0.00704853595416669	0.0328866988654484	177	173	253	286	216	176.648973465012	180.104577051983	248.542003123712	264.531473557456	243.131902984808	7.49	7.13	9.95	9.94	10.2	10.2	2.93	2.77	4.04	4.23	3.94
GLI2	3409.94060070935	-0.430769324724425	-0.433780489993849	0.117469258025696	-3.66708134506301	0.000245334766878069	0.00179432151899688	2624	3135	4321	3993	3536	2618.79608119883	3263.74479224259	4244.86164228284	3693.26634235987	3980.15930071426	38.17	47.56	60.23	48.8	56.27	60.23	14.94	18.47	24.44	20.77	21.73
GLI3	9408.36709378783	-1.36008316411892	-1.38424087421399	0.169909491740747	-8.0047509423086	1.19708704121639e-15	3.67497047109653e-14	3355	3967	11124	7751	9937	3348.34636144134	4129.91246916311	10927.9891017714	7169.17290749595	11185.1931479631	40.14	49.5	127.53	77.9	130.05	130.05	15.71	19.22	51.76	33.16	50.22
GLIPR2	761.923073987694	-0.879120532979818	-0.886268703304676	0.116606581608693	-7.53920165441401	4.72857286812276e-14	1.26989533792723e-12	443	470	949	879	743	442.12144206215	489.301452106544	932.278106578667	813.018060339174	836.328721841259	23.48	25.66	48.41	38.97	43.4	48.41	9.19	9.97	19.65	16.59	16.76
GLIS3	1969.40560907681	-1.95525698206848	-1.98274668564952	0.137006528828982	-14.271268667124	3.30510697806172e-46	6.51259800584114e-44	317	372	1454	1269	1395	316.371325358243	387.276894007733	1428.3797333671	1173.74279700843	1570.22687344355	4.28	4.99	18.58	14.36	21.24	21.24	1.67	1.94	7.54	6.11	8.2
[truncated: 2,683 more rows]
