# Supplementary material for: Pioneer factor ASCL1 cooperates with the mSWI/SNF complex at distal regulatory elements to regulate human neural differentiation
Source: Genes Dev. 2023 Mar 1;37(5-6):218–42. doi: 10.1101/gad.350269.122 (PMC10111863; doi:10.1101/gad.350269.122)
Supplement: Supplemental Material [file supp_gad.350269.122_Supplemental_Paun350269_FileS2.txt]

chr	start	end	name	TargetGene	TargetGeneTSS	powerlaw.Score	gene_name	gene_biotype
1	14698	15248	genic|1:14698-15248	ENSG00000227232	29806	0.02739	WASH7P	pseudogene
1	16049	17073	genic|1:16049-17073	ENSG00000227232	29806	0.036411	WASH7P	pseudogene
1	237494	238044	genic|1:237494-238044	ENSG00000241670	228775	0.027835	AP006222.1	pseudogene
1	851874	852424	genic|1:851874-852424	ENSG00000230699	846815	0.025435	RP11-54O7.1	lincRNA
1	851874	852424	genic|1:851874-852424	ENSG00000241180	849551	0.026602	RP11-54O7.2	lincRNA
1	859015	859565	intergenic|1:859015-859565	ENSG00000230699	846815	0.025748	RP11-54O7.1	lincRNA
1	859015	859565	intergenic|1:859015-859565	ENSG00000241180	849551	0.031574	RP11-54O7.2	lincRNA
1	859015	859565	intergenic|1:859015-859565	ENSG00000187634	860260	0.055172	SAMD11	protein_coding
1	876972	877522	genic|1:876972-877522	ENSG00000187634	860260	0.026825	SAMD11	protein_coding
1	876972	877522	genic|1:876972-877522	ENSG00000188976	894689	0.023687	NOC2L	protein_coding
1	876972	877522	genic|1:876972-877522	ENSG00000187961	895967	0.022057	KLHL17	protein_coding
1	940652	941202	intergenic|1:940652-941202	ENSG00000272512	933431	0.024826	RP11-54O7.17	lincRNA
1	940652	941202	intergenic|1:940652-941202	ENSG00000188290	935552	0.032523	HES4	protein_coding
1	940652	941202	intergenic|1:940652-941202	ENSG00000187608	948803	0.023555	ISG15	protein_coding
1	956384	956934	genic|1:956384-956934	ENSG00000187608	948803	0.031014	ISG15	protein_coding
1	956384	956934	genic|1:956384-956934	ENSG00000188157	955503	0.043933	AGRN	protein_coding
1	968240	968790	genic|1:968240-968790	ENSG00000187608	948803	0.027735	ISG15	protein_coding
1	968240	968790	genic|1:968240-968790	ENSG00000188157	955503	0.038061	AGRN	protein_coding
1	968240	968790	genic|1:968240-968790	ENSG00000242590	990413	0.032597	RP11-54O7.14	sense_intronic
1	968240	968790	genic|1:968240-968790	ENSG00000217801	995114	0.027273	RP11-465B22.3	pseudogene
1	1004443	1004993	genic|1:1004443-1004993	ENSG00000217801	995114	0.030198	RP11-465B22.3	pseudogene
1	1057410	1057960	intergenic|1:1057410-1057960	ENSG00000131591	1051741	0.025407	C1orf159	protein_coding
1	1172706	1173256	intergenic|1:1172706-1173256	ENSG00000078808	1167411	0.023915	SDF4	protein_coding
1	1172706	1173256	intergenic|1:1172706-1173256	ENSG00000176022	1167629	0.0247	B3GALT6	protein_coding
1	1173384	1173934	intergenic|1:1173384-1173934	ENSG00000078808	1167411	0.029239	SDF4	protein_coding
1	1173384	1173934	intergenic|1:1173384-1173934	ENSG00000176022	1167629	0.030083	B3GALT6	protein_coding
1	1173384	1173934	intergenic|1:1173384-1173934	ENSG00000184163	1182102	0.024434	FAM132A	protein_coding
1	1179510	1180353	genic|1:1179510-1180353	ENSG00000184163	1182102	0.027692	FAM132A	protein_coding
1	1234204	1234754	genic|1:1234204-1234754	ENSG00000160087	1209265	0.025327	UBE2J2	protein_coding
1	1234204	1234754	genic|1:1234204-1234754	ENSG00000230415	1210603	0.026315	RP5-902P8.10	lincRNA
1	1234204	1234754	genic|1:1234204-1234754	ENSG00000169972	1243947	0.046028	PUSL1	protein_coding
1	1234204	1234754	genic|1:1234204-1234754	ENSG00000131584	1244989	0.04192	ACAP3	protein_coding
1	1234204	1234754	genic|1:1234204-1234754	ENSG00000240731	1254069	0.027249	RP5-890O3.9	sense_intronic
1	1239944	1240494	genic|1:1239944-1240494	ENSG00000160087	1209265	0.030298	UBE2J2	protein_coding
1	1239944	1240494	genic|1:1239944-1240494	ENSG00000230415	1210603	0.031198	RP5-902P8.10	lincRNA
1	1239944	1240494	genic|1:1239944-1240494	ENSG00000169972	1243947	0.114698	PUSL1	protein_coding
1	1239944	1240494	genic|1:1239944-1240494	ENSG00000131584	1244989	0.114394	ACAP3	protein_coding
1	1239944	1240494	genic|1:1239944-1240494	ENSG00000240731	1254069	0.052684	RP5-890O3.9	sense_intronic
1	1239944	1240494	genic|1:1239944-1240494	ENSG00000127054	1260071	0.039119	CPSF3L	protein_coding
1	1239944	1240494	genic|1:1239944-1240494	ENSG00000224051	1260136	0.039012	GLTPD1	protein_coding
1	1250766	1251316	genic|1:1250766-1251316	ENSG00000240731	1254069	0.023923	RP5-890O3.9	sense_intronic
1	1279906	1280456	genic|1:1279906-1280456	ENSG00000107404	1284730	0.022156	DVL1	protein_coding
1	1293260	1294187	genic|1:1293260-1294187	ENSG00000162576	1297157	0.036727	MXRA8	protein_coding
1	1295230	1295780	genic|1:1295230-1295780	ENSG00000107404	1284730	0.032354	DVL1	protein_coding
1	1295230	1295780	genic|1:1295230-1295780	ENSG00000162576	1297157	0.066258	MXRA8	protein_coding
1	1295230	1295780	genic|1:1295230-1295780	ENSG00000175756	1310875	0.023661	AURKAIP1	protein_coding
1	1307310	1307860	intergenic|1:1307310-1307860	ENSG00000175756	1310875	0.034904	AURKAIP1	protein_coding
1	1362250	1362800	genic|1:1362250-1362800	ENSG00000179403	1370241	0.022806	VWA1	protein_coding
1	1365738	1366288	genic|1:1365738-1366288	ENSG00000179403	1370241	0.030513	VWA1	protein_coding
1	1368427	1368977	genic|1:1368427-1368977	ENSG00000242485	1342693	0.028061	MRPL20	protein_coding
1	1368427	1368977	genic|1:1368427-1368977	ENSG00000272455	1344476	0.030691	RP4-758J18.13	lincRNA
1	1368427	1368977	genic|1:1368427-1368977	ENSG00000179403	1370241	0.127202	VWA1	protein_coding
1	1368427	1368977	genic|1:1368427-1368977	ENSG00000160072	1407143	0.028109	ATAD3B	protein_coding
1	1376177	1376727	genic|1:1376177-1376727	ENSG00000179403	1370241	0.022196	VWA1	protein_coding
1	1440490	1441040	intergenic|1:1440490-1441040	ENSG00000197785	1447531	0.023381	ATAD3A	protein_coding
1	1446200	1446750	intergenic|1:1446200-1446750	ENSG00000197785	1447531	0.023565	ATAD3A	protein_coding
1	1469996	1471026	genic|1:1469996-1471026	ENSG00000205090	1475833	0.032199	TMEM240	protein_coding
1	1474305	1474855	genic|1:1474305-1474855	ENSG00000205090	1475833	0.025973	TMEM240	protein_coding
1	1477429	1477979	genic|1:1477429-1477979	ENSG00000205090	1475833	0.025096	TMEM240	protein_coding
1	1706811	1707361	genic|1:1706811-1707361	ENSG00000008130	1711896	0.02476	NADK	protein_coding
1	1709605	1710158	genic|1:1709605-1710158	ENSG00000008130	1711896	0.121678	NADK	protein_coding
1	1837555	1838105	intergenic|1:1837555-1838105	ENSG00000078369	1822495	0.022083	GNB1	protein_coding
1	1837555	1838105	intergenic|1:1837555-1838105	ENSG00000231050	1822910	0.022571	RP1-140A9.1	antisense
1	1837555	1838105	intergenic|1:1837555-1838105	ENSG00000178821	1850712	0.029416	TMEM52	protein_coding
1	1840266	1840816	intergenic|1:1840266-1840816	ENSG00000078369	1822495	0.041128	GNB1	protein_coding
1	1840266	1840816	intergenic|1:1840266-1840816	ENSG00000231050	1822910	0.041884	RP1-140A9.1	antisense
1	1840266	1840816	intergenic|1:1840266-1840816	ENSG00000178821	1850712	0.077523	TMEM52	protein_coding
1	1925870	1926420	genic|1:1925870-1926420	ENSG00000142609	1935276	0.022406	C1orf222	protein_coding
1	1976135	1976685	intergenic|1:1976135-1976685	ENSG00000067606	1981909	0.032035	PRKCZ	protein_coding
1	2004651	2005400	genic|1:2004651-2005400	ENSG00000067606	1981909	0.032464	PRKCZ	protein_coding
1	2125402	2125901	genic|1:2125402-2125901	ENSG00000182873	2115828	0.02351	RP11-181G12.2	antisense
1	2126411	2126961	genic|1:2126411-2126961	ENSG00000182873	2115828	0.075783	RP11-181G12.2	antisense
1	2126411	2126961	genic|1:2126411-2126961	ENSG00000162585	2144159	0.045688	C1orf86	protein_coding
1	2126411	2126961	genic|1:2126411-2126961	ENSG00000157933	2160134	0.023968	SKI	protein_coding
1	2136093	2136643	genic|1:2136093-2136643	ENSG00000162585	2144159	0.023715	C1orf86	protein_coding
1	2158992	2159542	intergenic|1:2158992-2159542	ENSG00000182873	2115828	0.02715	RP11-181G12.2	antisense
1	2158992	2159542	intergenic|1:2158992-2159542	ENSG00000162585	2144159	0.062053	C1orf86	protein_coding
1	2158992	2159542	intergenic|1:2158992-2159542	ENSG00000157933	2160134	0.14986	SKI	protein_coding
1	2163204	2163754	genic|1:2163204-2163754	ENSG00000157933	2160134	0.042111	SKI	protein_coding
1	2179611	2180161	genic|1:2179611-2180161	ENSG00000162585	2144159	0.028321	C1orf86	protein_coding
1	2179611	2180161	genic|1:2179611-2180161	ENSG00000157933	2160134	0.043772	SKI	protein_coding
1	2202730	2203280	genic|1:2202730-2203280	ENSG00000182873	2115828	0.025162	RP11-181G12.2	antisense
1	2202730	2203280	genic|1:2202730-2203280	ENSG00000162585	2144159	0.032301	C1orf86	protein_coding
1	2202730	2203280	genic|1:2202730-2203280	ENSG00000157933	2160134	0.039269	SKI	protein_coding
1	2202730	2203280	genic|1:2202730-2203280	ENSG00000269896	2284259	0.031985	RP4-740C4.6	processed_transcript
1	2202730	2203280	genic|1:2202730-2203280	ENSG00000272420	2295067	0.029155	RP4-740C4.7	sense_intronic
1	2279155	2280071	genic|1:2279155-2280071	ENSG00000269896	2284259	0.025906	RP4-740C4.6	processed_transcript
1	2281200	2281750	genic|1:2281200-2281750	ENSG00000269896	2284259	0.023103	RP4-740C4.6	processed_transcript
1	2313056	2313606	genic|1:2313056-2313606	ENSG00000116151	2323146	0.029015	MORN1	protein_coding
1	2313056	2313606	genic|1:2313056-2313606	ENSG00000157916	2323267	0.028711	RER1	protein_coding
1	2343760	2344346	genic|1:2343760-2344346	ENSG00000269896	2284259	0.028229	RP4-740C4.6	processed_transcript
1	2343760	2344346	genic|1:2343760-2344346	ENSG00000272420	2295067	0.034117	RP4-740C4.7	sense_intronic
1	2343760	2344346	genic|1:2343760-2344346	ENSG00000116151	2323146	0.056989	MORN1	protein_coding
1	2343760	2344346	genic|1:2343760-2344346	ENSG00000157916	2323267	0.057285	RER1	protein_coding
1	2343760	2344346	genic|1:2343760-2344346	ENSG00000157911	2345236	0.198376	PEX10	protein_coding
1	2343760	2344346	genic|1:2343760-2344346	ENSG00000149527	2357419	0.09059	PLCH2	protein_coding
1	2358016	2359100	genic|1:2358016-2359100	ENSG00000149527	2357419	0.037485	PLCH2	protein_coding
1	2363532	2364082	genic|1:2363532-2364082	ENSG00000149527	2357419	0.035255	PLCH2	protein_coding
1	2377801	2378351	genic|1:2377801-2378351	ENSG00000157911	2345236	0.022861	PEX10	protein_coding
1	2377801	2378351	genic|1:2377801-2378351	ENSG00000149527	2357419	0.036755	PLCH2	protein_coding
1	2464148	2464698	intergenic|1:2464148-2464698	ENSG00000157881	2458039	0.024663	PANK4	protein_coding
1	2464148	2464698	intergenic|1:2464148-2464698	ENSG00000197921	2461684	0.029421	HES5	protein_coding
1	2466832	2467382	intergenic|1:2466832-2467382	ENSG00000197921	2461684	0.0226	HES5	protein_coding
1	2472152	2472702	intergenic|1:2472152-2472702	ENSG00000197921	2461684	0.026866	HES5	protein_coding
1	2472152	2472702	intergenic|1:2472152-2472702	ENSG00000272449	2477904	0.048524	RP3-395M20.12	lincRNA
1	2474919	2475469	intergenic|1:2474919-2475469	ENSG00000157881	2458039	0.04849	PANK4	protein_coding
1	2474919	2475469	intergenic|1:2474919-2475469	ENSG00000197921	2461684	0.057571	HES5	protein_coding
1	2474919	2475469	intergenic|1:2474919-2475469	ENSG00000272449	2477904	0.137394	RP3-395M20.12	lincRNA
1	2474919	2475469	intergenic|1:2474919-2475469	ENSG00000157870	2517930	0.032394	FAM213B	protein_coding
1	2476234	2476784	intergenic|1:2476234-2476784	ENSG00000157881	2458039	0.029256	PANK4	protein_coding
1	2476234	2476784	intergenic|1:2476234-2476784	ENSG00000197921	2461684	0.034164	HES5	protein_coding
1	2476234	2476784	intergenic|1:2476234-2476784	ENSG00000272449	2477904	0.088395	RP3-395M20.12	lincRNA
1	2479414	2479964	intergenic|1:2479414-2479964	ENSG00000272449	2477904	0.052659	RP3-395M20.12	lincRNA
1	2987107	2987657	genic|1:2987107-2987657	ENSG00000177133	2985001	0.064647	LINC00982	antisense
1	2987107	2987657	genic|1:2987107-2987657	ENSG00000142611	2985732	0.064273	PRDM16	protein_coding
1	2990064	2990614	genic|1:2990064-2990614	ENSG00000177133	2985001	0.029628	LINC00982	antisense
1	2990064	2990614	genic|1:2990064-2990614	ENSG00000142611	2985732	0.031181	PRDM16	protein_coding
1	2992411	2993465	genic|1:2992411-2993465	ENSG00000177133	2985001	0.028566	LINC00982	antisense
1	2992411	2993465	genic|1:2992411-2993465	ENSG00000142611	2985732	0.030891	PRDM16	protein_coding
1	3021974	3022524	genic|1:3021974-3022524	ENSG00000177133	2985001	0.03774	LINC00982	antisense
1	3021974	3022524	genic|1:3021974-3022524	ENSG00000142611	2985732	0.038174	PRDM16	protein_coding
1	3357870	3358420	intergenic|1:3357870-3358420	ENSG00000130762	3370990	0.025401	ARHGEF16	protein_coding
1	3374708	3375258	genic|1:3374708-3375258	ENSG00000130762	3370990	0.031348	ARHGEF16	protein_coding
1	3376570	3377120	genic|1:3376570-3377120	ENSG00000130762	3370990	0.023134	ARHGEF16	protein_coding
1	3387929	3388479	genic|1:3387929-3388479	ENSG00000130762	3370990	0.115402	ARHGEF16	protein_coding
1	3515059	3515609	genic|1:3515059-3515609	ENSG00000162591	3528059	0.029635	MEGF6	protein_coding
1	3535450	3536000	intergenic|1:3535450-3536000	ENSG00000162591	3528059	0.023293	MEGF6	protein_coding
1	3535450	3536000	intergenic|1:3535450-3536000	ENSG00000158109	3541566	0.02666	TPRG1L	protein_coding
1	3548168	3548718	genic|1:3548168-3548718	ENSG00000158109	3541566	0.025563	TPRG1L	protein_coding
1	3566387	3566985	genic|1:3566387-3566985	ENSG00000078900	3569084	0.083838	TP73	protein_coding
1	3566387	3566985	genic|1:3566387-3566985	ENSG00000116213	3569325	0.083904	WRAP73	protein_coding
1	3646059	3647874	genic|1:3646059-3647874	ENSG00000227372	3663900	0.023518	TP73-AS1	antisense
1	6063740	6064290	genic|1:6063740-6064290	ENSG00000069424	6051526	0.042343	KCNAB2	protein_coding
1	6063740	6064290	genic|1:6063740-6064290	ENSG00000131697	6052533	0.045527	NPHP4	protein_coding
1	6224206	6224756	genic|1:6224206-6224756	ENSG00000116254	6240183	0.023893	CHD5	protein_coding
1	6259422	6259992	genic|1:6259422-6259992	ENSG00000116254	6240183	0.133549	CHD5	protein_coding
1	6259422	6259992	genic|1:6259422-6259992	ENSG00000116251	6269449	0.209051	RPL22	protein_coding
1	6259422	6259992	genic|1:6259422-6259992	ENSG00000116237	6296032	0.062099	ICMT	protein_coding
1	6259422	6259992	genic|1:6259422-6259992	ENSG00000158292	6321035	0.042082	GPR153	protein_coding
1	6300254	6300804	intergenic|1:6300254-6300804	ENSG00000116237	6296032	0.06063	ICMT	protein_coding
1	6305006	6305556	genic|1:6305006-6305556	ENSG00000116237	6296032	0.02889	ICMT	protein_coding
1	6327924	6328940	genic|1:6327924-6328940	ENSG00000158292	6321035	0.03014	GPR153	protein_coding
1	6331415	6331965	genic|1:6331415-6331965	ENSG00000158292	6321035	0.030101	GPR153	protein_coding
1	6333320	6333870	genic|1:6333320-6333870	ENSG00000158292	6321035	0.02239	GPR153	protein_coding
1	6336334	6336884	genic|1:6336334-6336884	ENSG00000158292	6321035	0.022317	GPR153	protein_coding
1	6533620	6534692	genic|1:6533620-6534692	ENSG00000215788	6526255	0.038455	TNFRSF25	protein_coding
1	6549869	6550889	genic|1:6549869-6550889	ENSG00000215788	6526255	0.037614	TNFRSF25	protein_coding
1	6549869	6550889	genic|1:6549869-6550889	ENSG00000171680	6580121	0.032854	PLEKHG5	protein_coding
1	6557481	6558031	genic|1:6557481-6558031	ENSG00000171680	6580121	0.025788	PLEKHG5	protein_coding
1	6568749	6570564	genic|1:6568749-6570564	ENSG00000171680	6580121	0.036439	PLEKHG5	protein_coding
1	6662679	6663372	genic|1:6662679-6663372	ENSG00000215788	6526255	0.030128	TNFRSF25	protein_coding
1	6662679	6663372	genic|1:6662679-6663372	ENSG00000171680	6580121	0.048805	PLEKHG5	protein_coding
1	6662679	6663372	genic|1:6662679-6663372	ENSG00000162408	6614595	0.061527	NOL9	protein_coding
1	6662679	6663372	genic|1:6662679-6663372	ENSG00000204859	6640061	0.104885	ZBTB48	protein_coding
1	6662679	6663372	genic|1:6662679-6663372	ENSG00000116273	6673745	0.165889	PHF13	protein_coding
1	6662679	6663372	genic|1:6662679-6663372	ENSG00000162413	6674667	0.155419	KLHL21	protein_coding
1	6662679	6663372	genic|1:6662679-6663372	ENSG00000041988	6684926	0.103698	THAP3	protein_coding
1	6662679	6663372	genic|1:6662679-6663372	ENSG00000007923	6761984	0.040605	DNAJC11	protein_coding
1	7728482	7729032	genic|1:7728482-7729032	ENSG00000270171	7754904	0.113845	RP11-338N10.1	lincRNA
1	7728482	7729032	genic|1:7728482-7729032	ENSG00000270035	7758932	0.098003	RP11-338N10.2	lincRNA
1	7728482	7729032	genic|1:7728482-7729032	ENSG00000049245	7831329	0.039369	VAMP3	protein_coding
1	7728482	7729032	genic|1:7728482-7729032	ENSG00000269925	7836443	0.036368	RP3-467L1.6	sense_intronic
1	7728482	7729032	genic|1:7728482-7729032	ENSG00000049246	7844380	0.036411	PER3	protein_coding
1	7740190	7740740	genic|1:7740190-7740740	ENSG00000270171	7754904	0.135493	RP11-338N10.1	lincRNA
1	7740190	7740740	genic|1:7740190-7740740	ENSG00000270035	7758932	0.106664	RP11-338N10.2	lincRNA
1	7740190	7740740	genic|1:7740190-7740740	ENSG00000049245	7831329	0.03106	VAMP3	protein_coding
1	7740190	7740740	genic|1:7740190-7740740	ENSG00000269925	7836443	0.028541	RP3-467L1.6	sense_intronic
1	7740190	7740740	genic|1:7740190-7740740	ENSG00000049246	7844380	0.028368	PER3	protein_coding
1	7762355	7762905	genic|1:7762355-7762905	ENSG00000270171	7754904	0.029776	RP11-338N10.1	lincRNA
1	7762355	7762905	genic|1:7762355-7762905	ENSG00000270035	7758932	0.042395	RP11-338N10.2	lincRNA
1	7764451	7765001	genic|1:7764451-7765001	ENSG00000270171	7754904	0.102692	RP11-338N10.1	lincRNA
1	7764451	7765001	genic|1:7764451-7765001	ENSG00000270035	7758932	0.158487	RP11-338N10.2	lincRNA
1	7764451	7765001	genic|1:7764451-7765001	ENSG00000049245	7831329	0.02206	VAMP3	protein_coding
1	7812590	7813140	genic|1:7812590-7813140	ENSG00000049245	7831329	0.042854	VAMP3	protein_coding
1	7812590	7813140	genic|1:7812590-7813140	ENSG00000269925	7836443	0.033387	RP3-467L1.6	sense_intronic
1	7812590	7813140	genic|1:7812590-7813140	ENSG00000049246	7844380	0.027627	PER3	protein_coding
1	7829952	7830502	intergenic|1:7829952-7830502	ENSG00000049245	7831329	0.024529	VAMP3	protein_coding
1	8021343	8021972	genic|1:8021343-8021972	ENSG00000049245	7831329	0.024239	VAMP3	protein_coding
1	8021343	8021972	genic|1:8021343-8021972	ENSG00000269925	7836443	0.02392	RP3-467L1.6	sense_intronic
1	8021343	8021972	genic|1:8021343-8021972	ENSG00000049246	7844380	0.026466	PER3	protein_coding
1	8021343	8021972	genic|1:8021343-8021972	ENSG00000116288	8014351	0.393037	PARK7	protein_coding
1	8021343	8021972	genic|1:8021343-8021972	ENSG00000116285	8086368	0.047093	ERRFI1	protein_coding
1	8077606	8078156	genic|1:8077606-8078156	ENSG00000116285	8086368	0.032348	ERRFI1	protein_coding
1	8078719	8079269	genic|1:8078719-8079269	ENSG00000116285	8086368	0.059669	ERRFI1	protein_coding
1	8374307	8374857	intergenic|1:8374307-8374857	ENSG00000162426	8377886	0.040292	SLC45A1	protein_coding
1	8483576	8484126	genic|1:8483576-8484126	ENSG00000162426	8377886	0.024184	SLC45A1	protein_coding
1	8763200	8763750	genic|1:8763200-8763750	ENSG00000224315	8846972	0.046691	RPL7P7	pseudogene
1	8763200	8763750	genic|1:8763200-8763750	ENSG00000228423	8867110	0.027436	RP4-633I8.4	lincRNA
1	8874833	8875383	genic|1:8874833-8875383	ENSG00000224315	8846972	0.022764	RPL7P7	pseudogene
1	8874833	8875383	genic|1:8874833-8875383	ENSG00000228423	8867110	0.048217	RP4-633I8.4	lincRNA
1	8874833	8875383	genic|1:8874833-8875383	ENSG00000142599	8877702	0.052701	RERE	protein_coding
1	8875605	8876155	genic|1:8875605-8876155	ENSG00000224315	8846972	0.043959	RPL7P7	pseudogene
1	8875605	8876155	genic|1:8875605-8876155	ENSG00000228423	8867110	0.087989	RP4-633I8.4	lincRNA
1	8875605	8876155	genic|1:8875605-8876155	ENSG00000142599	8877702	0.104196	RERE	protein_coding
1	9238739	9239289	intergenic|1:9238739-9239289	ENSG00000234546	9242263	0.028508	RP3-510D11.2	lincRNA
1	9592773	9593323	intergenic|1:9592773-9593323	ENSG00000171612	9599541	0.038685	SLC25A33	protein_coding
1	9653388	9653938	genic|1:9653388-9653938	ENSG00000171612	9599541	0.033798	SLC25A33	protein_coding
1	9653388	9653938	genic|1:9653388-9653938	ENSG00000231181	9636485	0.104505	RP13-15M17.1	pseudogene
1	9653388	9653938	genic|1:9653388-9653938	ENSG00000188807	9648932	0.222182	TMEM201	protein_coding
1	9653388	9653938	genic|1:9653388-9653938	ENSG00000171608	9711790	0.042064	PIK3CD	protein_coding
1	9653388	9653938	genic|1:9653388-9653938	ENSG00000231789	9747613	0.025103	RP11-558F24.4	antisense
1	9749343	9749893	genic|1:9749343-9749893	ENSG00000171608	9711790	0.025543	PIK3CD	protein_coding
1	9749343	9749893	genic|1:9749343-9749893	ENSG00000231789	9747613	0.134594	RP11-558F24.4	antisense
1	9896073	9896623	intergenic|1:9896073-9896623	ENSG00000171603	9884584	0.026929	CLSTN1	protein_coding
1	10010317	10010867	genic|1:10010317-10010867	ENSG00000162441	10003465	0.080094	LZIC	protein_coding
1	10010317	10010867	genic|1:10010317-10010867	ENSG00000173614	10003486	0.080286	NMNAT1	protein_coding
1	10089341	10089891	intergenic|1:10089341-10089891	ENSG00000130939	10092890	0.029944	UBE4B	protein_coding
1	10239030	10239580	genic|1:10239030-10239580	ENSG00000054523	10270863	0.04878	KIF1B	protein_coding
1	10271424	10271923	genic|1:10271424-10271923	ENSG00000054523	10270863	0.163637	KIF1B	protein_coding
1	10485969	10486519	intergenic|1:10485969-10486519	ENSG00000175279	10490159	0.026546	APITD1	protein_coding
1	10485969	10486519	intergenic|1:10485969-10486519	ENSG00000251503	10490159	0.026546	APITD1-CORT	protein_coding
1	10487993	10488543	intergenic|1:10487993-10488543	ENSG00000175279	10490159	0.022157	APITD1	protein_coding
1	10487993	10488543	intergenic|1:10487993-10488543	ENSG00000251503	10490159	0.022157	APITD1-CORT	protein_coding
1	10534694	10535267	genic|1:10534694-10535267	ENSG00000142655	10532345	0.16529	PEX14	protein_coding
1	10534694	10535267	genic|1:10534694-10535267	ENSG00000160049	10532583	0.165275	DFFA	protein_coding
1	10550315	10550865	genic|1:10550315-10550865	ENSG00000142655	10532345	0.026538	PEX14	protein_coding
1	10550315	10550865	genic|1:10550315-10550865	ENSG00000160049	10532583	0.02684	DFFA	protein_coding
1	10788623	10789173	genic|1:10788623-10789173	ENSG00000130940	10856707	0.025149	CASZ1	protein_coding
1	10794832	10795382	genic|1:10794832-10795382	ENSG00000130940	10856707	0.023095	CASZ1	protein_coding
1	10851416	10851966	genic|1:10851416-10851966	ENSG00000130940	10856707	0.031025	CASZ1	protein_coding
1	10853794	10854344	genic|1:10853794-10854344	ENSG00000130940	10856707	0.046815	CASZ1	protein_coding
1	10895799	10896349	intergenic|1:10895799-10896349	ENSG00000130940	10856707	0.041098	CASZ1	protein_coding
1	11040685	11041235	genic|1:11040685-11041235	ENSG00000120948	11072414	0.023315	TARDBP	protein_coding
1	11040685	11041235	genic|1:11040685-11041235	ENSG00000271895	11089716	0.02217	RP4-635E18.8	antisense
1	11559803	11560353	genic|1:11559803-11560353	ENSG00000204624	11539223	0.042052	PTCHD2	protein_coding
1	11710419	11710969	genic|1:11710419-11710969	ENSG00000132879	11714432	0.035756	FBXO44	protein_coding
1	11710419	11710969	genic|1:11710419-11710969	ENSG00000116661	11715842	0.034432	FBXO2	protein_coding
1	11720829	11721379	genic|1:11720829-11721379	ENSG00000116663	11724181	0.022912	FBXO6	protein_coding
1	11721611	11722161	genic|1:11721611-11722161	ENSG00000116663	11724181	0.023218	FBXO6	protein_coding
1	11741000	11741550	genic|1:11741000-11741550	ENSG00000132879	11714432	0.070747	FBXO44	protein_coding
1	11741000	11741550	genic|1:11741000-11741550	ENSG00000116661	11715842	0.073236	FBXO2	protein_coding
1	11741000	11741550	genic|1:11741000-11741550	ENSG00000116663	11724181	0.103197	FBXO6	protein_coding
1	11741000	11741550	genic|1:11741000-11741550	ENSG00000116670	11751707	0.125264	MAD2L2	protein_coding
1	11741000	11741550	genic|1:11741000-11741550	ENSG00000162490	11751786	0.124495	DRAXIN	protein_coding
1	11741000	11741550	genic|1:11741000-11741550	ENSG00000177674	11796141	0.038472	AGTRAP	protein_coding
1	11761515	11762065	genic|1:11761515-11762065	ENSG00000116670	11751707	0.025554	MAD2L2	protein_coding
1	11761515	11762065	genic|1:11761515-11762065	ENSG00000162490	11751786	0.02574	DRAXIN	protein_coding
1	11791725	11792275	intergenic|1:11791725-11792275	ENSG00000177674	11796141	0.050446	AGTRAP	protein_coding
1	11863052	11864000	genic|1:11863052-11864000	ENSG00000011021	11866207	0.114836	CLCN6	protein_coding
1	11863052	11864000	genic|1:11863052-11864000	ENSG00000177000	11866977	0.115115	MTHFR	protein_coding
1	11863052	11864000	genic|1:11863052-11864000	ENSG00000242349	11901074	0.032955	NPPA-AS1	antisense
1	11898644	11899194	genic|1:11898644-11899194	ENSG00000242349	11901074	0.049272	NPPA-AS1	antisense
1	11968339	11968889	intergenic|1:11968339-11968889	ENSG00000242349	11901074	0.030966	NPPA-AS1	antisense
1	11968339	11968889	intergenic|1:11968339-11968889	ENSG00000116685	11986485	0.095255	KIAA2013	protein_coding
1	11968339	11968889	intergenic|1:11968339-11968889	ENSG00000083444	11994262	0.071482	PLOD1	protein_coding
1	11968339	11968889	intergenic|1:11968339-11968889	ENSG00000116688	12040238	0.02514	MFN2	protein_coding
1	12004483	12005033	genic|1:12004483-12005033	ENSG00000083444	11994262	0.022172999999999998	PLOD1	protein_coding
1	12244233	12244783	genic|1:12244233-12244783	ENSG00000048707	12290124	0.043966	VPS13D	protein_coding
1	12675076	12675626	genic|1:12675076-12675626	ENSG00000162496	12677737	0.040805	DHRS3	protein_coding
1	12676029	12676579	genic|1:12676029-12676579	ENSG00000162496	12677737	0.065337	DHRS3	protein_coding
1	13911994	13912544	genic|1:13911994-13912544	ENSG00000162493	13909960	0.288931	PDPN	protein_coding
1	13911994	13912544	genic|1:13911994-13912544	ENSG00000116731	14026693	0.030593	PRDM2	protein_coding
1	13919901	13920451	genic|1:13919901-13920451	ENSG00000162493	13909960	0.040118	PDPN	protein_coding
1	14075527	14076147	genic|1:14075527-14076147	ENSG00000116731	14026693	0.095686	PRDM2	protein_coding
1	14928639	14929189	genic|1:14928639-14929189	ENSG00000189337	14925200	0.079206	KAZN	protein_coding
1	14930924	14931474	genic|1:14930924-14931474	ENSG00000189337	14925200	0.026225	KAZN	protein_coding
1	14952432	14952982	genic|1:14952432-14952982	ENSG00000189337	14925200	0.026415	KAZN	protein_coding
1	15479908	15480534	genic|1:15479908-15480534	ENSG00000171729	15479028	0.221367	TMEM51	protein_coding
1	15540960	15541510	genic|1:15540960-15541510	ENSG00000142621	15573768	0.02711	FHAD1	protein_coding
1	15578805	15579355	genic|1:15578805-15579355	ENSG00000142621	15573768	0.031639	FHAD1	protein_coding
1	15710769	15711319	genic|1:15710769-15711319	ENSG00000142634	15736391	0.03086	EFHD2	protein_coding
1	15712557	15713107	genic|1:15712557-15713107	ENSG00000142634	15736391	0.023656	EFHD2	protein_coding
1	15850540	15851039	genic|1:15850540-15851039	ENSG00000132906	15853029	0.16992	CASP9	protein_coding
1	15850540	15851039	genic|1:15850540-15851039	ENSG00000116138	15853308	0.169922	DNAJC16	protein_coding
1	15850540	15851039	genic|1:15850540-15851039	ENSG00000235084	15931077	0.025913	CHCHD2P6	pseudogene
1	15851053	15851603	genic|1:15851053-15851603	ENSG00000132906	15853029	0.199693	CASP9	protein_coding
1	15851053	15851603	genic|1:15851053-15851603	ENSG00000116138	15853308	0.199696	DNAJC16	protein_coding
1	15851053	15851603	genic|1:15851053-15851603	ENSG00000235084	15931077	0.030632	CHCHD2P6	pseudogene
1	15851053	15851603	genic|1:15851053-15851603	ENSG00000197312	15943995	0.025032	DDI2	protein_coding
1	15851053	15851603	genic|1:15851053-15851603	ENSG00000215695	15986364	0.023814	RSC1A1	protein_coding
1	16058523	16060050	genic|1:16058523-16060050	ENSG00000162461	16062900	0.061901	SLC25A34	protein_coding
1	16060305	16060855	genic|1:16060305-16060855	ENSG00000162461	16062900	0.022981	SLC25A34	protein_coding
1	16064398	16064948	genic|1:16064398-16064948	ENSG00000162461	16062900	0.028939	SLC25A34	protein_coding
1	16067786	16068336	genic|1:16067786-16068336	ENSG00000162461	16062900	0.037891	SLC25A34	protein_coding
1	16085012	16085562	genic|1:16085012-16085562	ENSG00000162458	16083102	0.063551	FBLIM1	protein_coding
1	16161345	16161895	genic|1:16161345-16161895	ENSG00000235084	15931077	0.027041	CHCHD2P6	pseudogene
1	16161345	16161895	genic|1:16161345-16161895	ENSG00000197312	15943995	0.026475	DDI2	protein_coding
1	16161345	16161895	genic|1:16161345-16161895	ENSG00000215695	15986364	0.042195	RSC1A1	protein_coding
1	16161345	16161895	genic|1:16161345-16161895	ENSG00000116786	16010827	0.039861	PLEKHM2	protein_coding
1	16161345	16161895	genic|1:16161345-16161895	ENSG00000162461	16062900	0.047787	SLC25A34	protein_coding
1	16161345	16161895	genic|1:16161345-16161895	ENSG00000162458	16083102	0.066073	FBLIM1	protein_coding
1	16161345	16161895	genic|1:16161345-16161895	ENSG00000065526	16174359	0.148498	SPEN	protein_coding
1	16161345	16161895	genic|1:16161345-16161895	ENSG00000179743	16174642	0.146353	RP11-169K16.9	antisense
1	16161345	16161895	genic|1:16161345-16161895	ENSG00000116809	16302627	0.031822	ZBTB17	protein_coding
1	16162105	16162604	genic|1:16162105-16162604	ENSG00000215695	15986364	0.023325	RSC1A1	protein_coding
1	16162105	16162604	genic|1:16162105-16162604	ENSG00000116786	16010827	0.022021	PLEKHM2	protein_coding
1	16162105	16162604	genic|1:16162105-16162604	ENSG00000162461	16062900	0.026341	SLC25A34	protein_coding
1	16162105	16162604	genic|1:16162105-16162604	ENSG00000162458	16083102	0.036361	FBLIM1	protein_coding
1	16162105	16162604	genic|1:16162105-16162604	ENSG00000065526	16174359	0.086754	SPEN	protein_coding
1	16162105	16162604	genic|1:16162105-16162604	ENSG00000179743	16174642	0.085402	RP11-169K16.9	antisense
1	16170160	16170710	genic|1:16170160-16170710	ENSG00000065526	16174359	0.046718	SPEN	protein_coding
1	16170160	16170710	genic|1:16170160-16170710	ENSG00000179743	16174642	0.046932	RP11-169K16.9	antisense
1	16175731	16176281	genic|1:16175731-16176281	ENSG00000162458	16083102	0.026135	FBLIM1	protein_coding
1	16175731	16176281	genic|1:16175731-16176281	ENSG00000065526	16174359	0.153394	SPEN	protein_coding
1	16175731	16176281	genic|1:16175731-16176281	ENSG00000179743	16174642	0.154096	RP11-169K16.9	antisense
1	16393601	16394151	genic|1:16393601-16394151	ENSG00000185519	16400127	0.061114	FAM131C	protein_coding
1	16405308	16405858	intergenic|1:16405308-16405858	ENSG00000185519	16400127	0.050374	FAM131C	protein_coding
1	16442300	16442850	intergenic|1:16442300-16442850	ENSG00000185519	16400127	0.038481	FAM131C	protein_coding
1	16442300	16442850	intergenic|1:16442300-16442850	ENSG00000142627	16482582	0.029162	EPHA2	protein_coding
1	16472732	16473282	genic|1:16472732-16473282	ENSG00000142627	16482582	0.081589	EPHA2	protein_coding
1	16478971	16479521	genic|1:16478971-16479521	ENSG00000142627	16482582	0.06048	EPHA2	protein_coding
1	16480386	16480936	genic|1:16480386-16480936	ENSG00000142627	16482582	0.037207	EPHA2	protein_coding
1	16490546	16491096	intergenic|1:16490546-16491096	ENSG00000142627	16482582	0.043888	EPHA2	protein_coding
1	16494218	16494768	intergenic|1:16494218-16494768	ENSG00000142627	16482582	0.055558	EPHA2	protein_coding
1	16494218	16494768	intergenic|1:16494218-16494768	ENSG00000142632	16539104	0.023296999999999998	ARHGEF19	protein_coding
1	16532919	16533755	genic|1:16532919-16533755	ENSG00000142632	16539104	0.135767	ARHGEF19	protein_coding
1	16532919	16533755	genic|1:16532919-16533755	ENSG00000132881	16563657	0.03069	RSG1	protein_coding
1	16542559	16543109	genic|1:16542559-16543109	ENSG00000142632	16539104	0.02419	ARHGEF19	protein_coding
1	16543573	16544340	genic|1:16543573-16544340	ENSG00000142632	16539104	0.036996	ARHGEF19	protein_coding
1	16570725	16572751	intergenic|1:16570725-16572751	ENSG00000132881	16563657	0.050033	RSG1	protein_coding
1	16693331	16693991	genic|1:16693331-16693991	ENSG00000142632	16539104	0.022798	ARHGEF19	protein_coding
1	16693331	16693991	genic|1:16693331-16693991	ENSG00000132881	16563657	0.025379	RSG1	protein_coding
1	16693331	16693991	genic|1:16693331-16693991	ENSG00000037637	16678949	0.145382	FBXO42	protein_coding
1	16693331	16693991	genic|1:16693331-16693991	ENSG00000055070	16679070	0.146267	SZRD1	protein_coding
1	16693331	16693991	genic|1:16693331-16693991	ENSG00000157191	16767167	0.044187	NECAP2	protein_coding
1	16833049	16833599	intergenic|1:16833049-16833599	ENSG00000080947	16825752	0.05555	CROCCP3	pseudogene
1	16833049	16833599	intergenic|1:16833049-16833599	ENSG00000261135	16841140	0.052354	RP4-798A10.7	lincRNA
1	16947383	16947933	genic|1:16947383-16947933	ENSG00000219481	16940057	0.051094	NBPF1	protein_coding
1	16955845	16957650	genic|1:16955845-16957650	ENSG00000219481	16940057	0.027904	NBPF1	protein_coding
1	16955845	16957650	genic|1:16955845-16957650	ENSG00000215908	16971178	0.035263	CROCCP2	lincRNA
1	16965561	16966111	genic|1:16965561-16966111	ENSG00000215908	16971178	0.025299	CROCCP2	lincRNA
1	16970006	16970556	genic|1:16970006-16970556	ENSG00000215908	16971178	0.051478	CROCCP2	lincRNA
1	17020157	17020707	genic|1:17020157-17020707	ENSG00000236698	17012550	0.032177	EIF1AXP1	pseudogene
1	17074750	17075300	genic|1:17074750-17075300	ENSG00000058453	17066768	0.065768	CROCC	protein_coding
1	17240230	17240780	genic|1:17240230-17240780	ENSG00000117122	17307330	0.025618	MFAP2	protein_coding
1	17253048	17253598	genic|1:17253048-17253598	ENSG00000117122	17307330	0.03978	MFAP2	protein_coding
1	17253048	17253598	genic|1:17253048-17253598	ENSG00000159363	17338423	0.030965	ATP13A2	protein_coding
1	17287094	17287644	genic|1:17287094-17287644	ENSG00000117122	17307330	0.028251	MFAP2	protein_coding
1	17298370	17298920	genic|1:17298370-17298920	ENSG00000117122	17307330	0.027531	MFAP2	protein_coding
1	17342477	17343027	intergenic|1:17342477-17343027	ENSG00000159363	17338423	0.026726	ATP13A2	protein_coding
1	17350052	17350602	genic|1:17350052-17350602	ENSG00000159363	17338423	0.02337	ATP13A2	protein_coding
1	17386096	17386646	intergenic|1:17386096-17386646	ENSG00000117118	17380665	0.028319	SDHB	protein_coding
1	17763200	17763750	genic|1:17763200-17763750	ENSG00000179051	17766220	0.059047	RCC2	protein_coding
1	17764268	17764818	genic|1:17764268-17764818	ENSG00000179051	17766220	0.171427	RCC2	protein_coding
1	17864844	17865394	intergenic|1:17864844-17865394	ENSG00000074964	17866330	0.058304	ARHGEF10L	protein_coding
1	18436452	18437002	genic|1:18436452-18437002	ENSG00000117154	18434240	0.03924	IGSF21	protein_coding
1	18437045	18437595	genic|1:18437045-18437595	ENSG00000117154	18434240	0.028363	IGSF21	protein_coding
1	18437871	18438421	genic|1:18437871-18438421	ENSG00000117154	18434240	0.023157	IGSF21	protein_coding
1	18962946	18963496	genic|1:18962946-18963496	ENSG00000009709	18957500	0.027054	PAX7	protein_coding
1	18969946	18970496	genic|1:18969946-18970496	ENSG00000009709	18957500	0.028203	PAX7	protein_coding
1	18973196	18973746	genic|1:18973196-18973746	ENSG00000009709	18957500	0.028828	PAX7	protein_coding
1	18984176	18984726	genic|1:18984176-18984726	ENSG00000009709	18957500	0.052314	PAX7	protein_coding
1	19233535	19234085	genic|1:19233535-19234085	ENSG00000159423	19229275	0.047999	ALDH4A1	protein_coding
1	19234399	19234949	genic|1:19234399-19234949	ENSG00000159423	19229275	0.02524	ALDH4A1	protein_coding
1	19267687	19268642	genic|1:19267687-19268642	ENSG00000169991	19283180	0.027957	IFFO2	protein_coding
1	19271773	19272323	genic|1:19271773-19272323	ENSG00000169991	19283180	0.038253	IFFO2	protein_coding
1	19276458	19277008	genic|1:19276458-19277008	ENSG00000169991	19283180	0.085362	IFFO2	protein_coding
1	19732248	19732798	genic|1:19732248-19732798	ENSG00000162482	19615744	0.026074	AKR7A3	protein_coding
1	19732248	19732798	genic|1:19732248-19732798	ENSG00000077549	19812066	0.027393	CAPZB	protein_coding
1	19805984	19806534	genic|1:19805984-19806534	ENSG00000077549	19812066	0.02204	CAPZB	protein_coding
1	19970558	19971122	genic|1:19970558-19971122	ENSG00000158747	19967048	0.084525	NBL1	protein_coding
1	19977529	19978079	genic|1:19977529-19978079	ENSG00000158747	19967048	0.031486	NBL1	protein_coding
1	19980132	19980682	genic|1:19980132-19980682	ENSG00000158747	19967048	0.026032	NBL1	protein_coding
1	19986129	19986679	intergenic|1:19986129-19986679	ENSG00000158747	19967048	0.038138	NBL1	protein_coding
1	20546441	20546991	intergenic|1:20546441-20546991	ENSG00000162543	20512578	0.029489	UBXN10	protein_coding
1	20807703	20808253	intergenic|1:20807703-20808253	ENSG00000162545	20812713	0.037349	CAMK2N1	protein_coding
1	20810374	20810924	genic|1:20810374-20810924	ENSG00000162545	20812713	0.139702	CAMK2N1	protein_coding
1	20810374	20810924	genic|1:20810374-20810924	ENSG00000090432	20834654	0.056801	MUL1	protein_coding
1	20820169	20820719	intergenic|1:20820169-20820719	ENSG00000162545	20812713	0.030472	CAMK2N1	protein_coding
1	20820169	20820719	intergenic|1:20820169-20820719	ENSG00000090432	20834654	0.028561	MUL1	protein_coding
1	21023145	21023695	genic|1:21023145-21023695	ENSG00000158828	20959948	0.040326	PINK1	protein_coding
1	21023145	21023695	genic|1:21023145-21023695	ENSG00000117242	20978686	0.052876	PINK1-AS	antisense
1	21023145	21023695	genic|1:21023145-21023695	ENSG00000244038	20988000	0.055955	DDOST	protein_coding
1	21023145	21023695	genic|1:21023145-21023695	ENSG00000117245	21044510	0.103962	KIF17	protein_coding
1	21023145	21023695	genic|1:21023145-21023695	ENSG00000189410	21059330	0.072566	SH2D5	protein_coding
1	21037777	21038327	genic|1:21037777-21038327	ENSG00000117245	21044510	0.084644	KIF17	protein_coding
1	21037777	21038327	genic|1:21037777-21038327	ENSG00000189410	21059330	0.033271	SH2D5	protein_coding
1	21051515	21052431	genic|1:21051515-21052431	ENSG00000117245	21044510	0.024549	KIF17	protein_coding
1	21051515	21052431	genic|1:21051515-21052431	ENSG00000189410	21059330	0.027567	SH2D5	protein_coding
1	21443905	21444455	genic|1:21443905-21444455	ENSG00000075151	21503377	0.024016	EIF4G3	protein_coding
1	21667416	21667966	genic|1:21667416-21667966	ENSG00000117298	21671997	0.040631	ECE1	protein_coding
1	21978079	21978686	genic|1:21978079-21978686	ENSG00000076864	21995801	0.030087	RAP1GAP	protein_coding
1	21985640	21986190	genic|1:21985640-21986190	ENSG00000076864	21995801	0.033093	RAP1GAP	protein_coding
1	21988589	21989139	genic|1:21988589-21989139	ENSG00000076864	21995801	0.029007	RAP1GAP	protein_coding
1	21992977	21993527	genic|1:21992977-21993527	ENSG00000076864	21995801	0.034429	RAP1GAP	protein_coding
1	22002486	22003036	intergenic|1:22002486-22003036	ENSG00000076864	21995801	0.022754	RAP1GAP	protein_coding
1	22236390	22236940	genic|1:22236390-22236940	ENSG00000142798	22263790	0.029341	HSPG2	protein_coding
1	22237606	22238156	genic|1:22237606-22238156	ENSG00000142798	22263790	0.032541	HSPG2	protein_coding
1	22257393	22257943	genic|1:22257393-22257943	ENSG00000142798	22263790	0.022281	HSPG2	protein_coding
1	22270770	22271320	intergenic|1:22270770-22271320	ENSG00000142798	22263790	0.078381	HSPG2	protein_coding
1	22999894	23000444	intergenic|1:22999894-23000444	ENSG00000133216	23037332	0.035937	EPHB2	protein_coding
1	23030888	23031438	intergenic|1:23030888-23031438	ENSG00000133216	23037332	0.037105	EPHB2	protein_coding
1	23042580	23043604	genic|1:23042580-23043604	ENSG00000133216	23037332	0.032406	EPHB2	protein_coding
1	23062927	23063477	genic|1:23062927-23063477	ENSG00000133216	23037332	0.027294	EPHB2	protein_coding
1	23128133	23128683	genic|1:23128133-23128683	ENSG00000133216	23037332	0.026358	EPHB2	protein_coding
1	23128133	23128683	genic|1:23128133-23128683	ENSG00000272796	23243175	0.029763	RP1-74M1.3	lincRNA
1	23132080	23133507	genic|1:23132080-23133507	ENSG00000133216	23037332	0.032772	EPHB2	protein_coding
1	23132080	23133507	genic|1:23132080-23133507	ENSG00000272796	23243175	0.03988	RP1-74M1.3	lincRNA
1	23244113	23244663	genic|1:23244113-23244663	ENSG00000272796	23243175	0.031836	RP1-74M1.3	lincRNA
1	23244768	23245318	genic|1:23244768-23245318	ENSG00000272796	23243175	0.025321	RP1-74M1.3	lincRNA
1	23245712	23246262	genic|1:23245712-23246262	ENSG00000272796	23243175	0.029903	RP1-74M1.3	lincRNA
1	23246596	23247321	genic|1:23246596-23247321	ENSG00000272796	23243175	0.032055	RP1-74M1.3	lincRNA
1	23340190	23340766	genic|1:23340190-23340766	ENSG00000004487	23345941	0.030248	KDM1A	protein_coding
1	23347098	23347648	genic|1:23347098-23347648	ENSG00000004487	23345941	0.056955	KDM1A	protein_coding
1	23495045	23495595	genic|1:23495045-23495595	ENSG00000169641	23504301	0.150161	LUZP1	protein_coding
1	23589874	23590424	intergenic|1:23589874-23590424	ENSG00000261326	23613245	0.02258	RP5-1057J7.6	lincRNA
1	23682882	23683432	intergenic|1:23682882-23683432	ENSG00000125944	23670829	0.031481	HNRNPR	protein_coding
1	23682882	23683432	intergenic|1:23682882-23683432	ENSG00000249087	23695490	0.027732	C1orf213	protein_coding
1	23682882	23683432	intergenic|1:23682882-23683432	ENSG00000125945	23695935	0.026948	ZNF436	protein_coding
1	23697387	23698013	genic|1:23697387-23698013	ENSG00000249087	23695490	0.05947	C1orf213	protein_coding
1	23697387	23698013	genic|1:23697387-23698013	ENSG00000125945	23695935	0.059599	ZNF436	protein_coding
1	23851319	23851869	genic|1:23851319-23851869	ENSG00000007968	23857712	0.062951	E2F2	protein_coding
1	23866174	23866724	intergenic|1:23866174-23866724	ENSG00000007968	23857712	0.022299	E2F2	protein_coding
1	23881295	23881845	intergenic|1:23881295-23881845	ENSG00000007968	23857712	0.048417	E2F2	protein_coding
1	23881295	23881845	intergenic|1:23881295-23881845	ENSG00000117318	23886285	0.137447	ID3	protein_coding
1	23888710	23889260	intergenic|1:23888710-23889260	ENSG00000007968	23857712	0.032081	E2F2	protein_coding
1	23888710	23889260	intergenic|1:23888710-23889260	ENSG00000117318	23886285	0.115248	ID3	protein_coding
1	23894591	23895141	intergenic|1:23894591-23895141	ENSG00000088280	23811061	0.022747	ASAP3	protein_coding
1	23894591	23895141	intergenic|1:23894591-23895141	ENSG00000007968	23857712	0.042024	E2F2	protein_coding
1	23894591	23895141	intergenic|1:23894591-23895141	ENSG00000117318	23886285	0.109635	ID3	protein_coding
1	24018870	24019420	genic|1:24018870-24019420	ENSG00000142676	24018269	0.051818	RPL11	protein_coding
1	24118816	24119366	genic|1:24118816-24119366	ENSG00000011009	24117460	0.036118	LYPLA2	protein_coding
1	24118816	24119366	genic|1:24118816-24119366	ENSG00000117308	24127271	0.022135	GALE	protein_coding
1	24151653	24152203	genic|1:24151653-24152203	ENSG00000236810	24104777	0.025146	RP5-886K2.3	antisense
1	24151653	24152203	genic|1:24151653-24152203	ENSG00000057757	24104895	0.025186	PITHD1	protein_coding
1	24151653	24152203	genic|1:24151653-24152203	ENSG00000011009	24117460	0.03044	LYPLA2	protein_coding
1	24151653	24152203	genic|1:24151653-24152203	ENSG00000117308	24127271	0.03831	GALE	protein_coding
1	24151653	24152203	genic|1:24151653-24152203	ENSG00000117305	24165110	0.108881	HMGCL	protein_coding
1	24151653	24152203	genic|1:24151653-24152203	ENSG00000179163	24194784	0.043015	FUCA1	protein_coding
1	24306145	24306695	genic|1:24306145-24306695	ENSG00000189266	24285599	0.028459	PNRC2	protein_coding
1	24306145	24306695	genic|1:24306145-24306695	ENSG00000188529	24307417	0.097892	SRSF10	protein_coding
1	24739881	24740479	genic|1:24739881-24740479	ENSG00000001461	24742284	0.052172	NIPAL3	protein_coding
1	24739881	24740479	genic|1:24739881-24740479	ENSG00000001460	24743424	0.052085	STPG1	protein_coding
1	24969253	24969944	genic|1:24969253-24969944	ENSG00000001461	24742284	0.036166	NIPAL3	protein_coding
1	24969253	24969944	genic|1:24969253-24969944	ENSG00000001460	24743424	0.036263	STPG1	protein_coding
1	24969253	24969944	genic|1:24969253-24969944	ENSG00000117602	24829387	0.056463	RCAN3	protein_coding
1	24969253	24969944	genic|1:24969253-24969944	ENSG00000133226	24958207	0.395593	SRRM1	protein_coding
1	24969253	24969944	genic|1:24969253-24969944	ENSG00000169504	25071848	0.045934	CLIC4	protein_coding
1	25566288	25566838	intergenic|1:25566288-25566838	ENSG00000117614	25558993	0.140837	SYF2	protein_coding
1	25863699	25864249	intergenic|1:25863699-25864249	ENSG00000157978	25870071	0.030197	LDLRAP1	protein_coding
1	25893223	25893773	genic|1:25893223-25893773	ENSG00000157978	25870071	0.038249	LDLRAP1	protein_coding
1	25942768	25943318	intergenic|1:25942768-25943318	ENSG00000117643	25943959	0.140593	MAN1C1	protein_coding
1	25945466	25946016	genic|1:25945466-25946016	ENSG00000117643	25943959	0.038122	MAN1C1	protein_coding
1	25992865	25993415	genic|1:25992865-25993415	ENSG00000117643	25943959	0.026635	MAN1C1	protein_coding
1	26201877	26202427	intergenic|1:26201877-26202427	ENSG00000127423	26185903	0.036876	AUNIP	protein_coding
1	26201877	26202427	intergenic|1:26201877-26202427	ENSG00000182749	26197744	0.096811	PAQR7	protein_coding
1	26221762	26222312	genic|1:26221762-26222312	ENSG00000117632	26233482	0.022888	STMN1	protein_coding
1	26231369	26231868	genic|1:26231369-26231868	ENSG00000127423	26185903	0.038103	AUNIP	protein_coding
1	26231369	26231868	genic|1:26231369-26231868	ENSG00000182749	26197744	0.046574	PAQR7	protein_coding
1	26231369	26231868	genic|1:26231369-26231868	ENSG00000117632	26233482	0.164973	STMN1	protein_coding
1	26253968	26254518	intergenic|1:26253968-26254518	ENSG00000182749	26197744	0.022037	PAQR7	protein_coding
1	26253968	26254518	intergenic|1:26253968-26254518	ENSG00000117632	26233482	0.035307	STMN1	protein_coding
1	26319983	26320533	genic|1:26319983-26320533	ENSG00000158006	26324648	0.060489	PAFAH2	protein_coding
1	26361689	26362239	genic|1:26361689-26362239	ENSG00000158006	26324648	0.03598	PAFAH2	protein_coding
1	26488179	26488729	genic|1:26488179-26488729	ENSG00000142684	26496362	0.034985	ZNF593	protein_coding
1	26490611	26491161	intergenic|1:26490611-26491161	ENSG00000142684	26496362	0.04476	ZNF593	protein_coding
1	26490611	26491161	intergenic|1:26490611-26491161	ENSG00000142675	26503894	0.023045	CNKSR1	protein_coding
1	26495271	26495821	intergenic|1:26495271-26495821	ENSG00000142684	26496362	0.032864	ZNF593	protein_coding
1	26495271	26495821	intergenic|1:26495271-26495821	ENSG00000142675	26503894	0.022995	CNKSR1	protein_coding
1	26601995	26602545	genic|1:26601995-26602545	ENSG00000142669	26605667	0.030415	SH3BGRL3	protein_coding
1	26606256	26606862	genic|1:26606256-26606862	ENSG00000142675	26503894	0.022917	CNKSR1	protein_coding
1	26606256	26606862	genic|1:26606256-26606862	ENSG00000130695	26560691	0.040773	CEP85	protein_coding
1	26606256	26606862	genic|1:26606256-26606862	ENSG00000142669	26605667	0.235259	SH3BGRL3	protein_coding
1	26606256	26606862	genic|1:26606256-26606862	ENSG00000158062	26644854	0.052578	UBXN11	protein_coding
1	26606256	26606862	genic|1:26606256-26606862	ENSG00000176092	26680621	0.029091	AIM1L	protein_coding
1	26608373	26608923	genic|1:26608373-26608923	ENSG00000142669	26605667	0.071799	SH3BGRL3	protein_coding
1	26611485	26612035	genic|1:26611485-26612035	ENSG00000142669	26605667	0.026447	SH3BGRL3	protein_coding
1	26613470	26614020	genic|1:26613470-26614020	ENSG00000142669	26605667	0.037853	SH3BGRL3	protein_coding
1	26632877	26633446	genic|1:26632877-26633446	ENSG00000142669	26605667	0.022311	SH3BGRL3	protein_coding
1	26632877	26633446	genic|1:26632877-26633446	ENSG00000158062	26644854	0.061656999999999997	UBXN11	protein_coding
1	26647911	26648461	genic|1:26647911-26648461	ENSG00000158062	26644854	0.04427	UBXN11	protein_coding
1	26677210	26677760	genic|1:26677210-26677760	ENSG00000176092	26680621	0.037702	AIM1L	protein_coding
1	26678050	26678600	genic|1:26678050-26678600	ENSG00000176092	26680621	0.051388	AIM1L	protein_coding
1	26735008	26735558	intergenic|1:26735008-26735558	ENSG00000131914	26737269	0.035573	LIN28A	protein_coding
1	26735721	26736271	intergenic|1:26735721-26736271	ENSG00000158062	26644854	0.029713	UBXN11	protein_coding
1	26735721	26736271	intergenic|1:26735721-26736271	ENSG00000176092	26680621	0.045016	AIM1L	protein_coding
1	26735721	26736271	intergenic|1:26735721-26736271	ENSG00000131914	26737269	0.203932	LIN28A	protein_coding
1	26735721	26736271	intergenic|1:26735721-26736271	ENSG00000117682	26758773	0.073148	DHDDS	protein_coding
1	26735721	26736271	intergenic|1:26735721-26736271	ENSG00000198830	26798941	0.02605	HMGN2	protein_coding
1	26735721	26736271	intergenic|1:26735721-26736271	ENSG00000117676	26856252	0.022467	RPS6KA1	protein_coding
1	26738121	26738671	genic|1:26738121-26738671	ENSG00000131914	26737269	0.081146	LIN28A	protein_coding
1	26738121	26738671	genic|1:26738121-26738671	ENSG00000117682	26758773	0.032067	DHDDS	protein_coding
1	26743463	26744013	genic|1:26743463-26744013	ENSG00000131914	26737269	0.041253	LIN28A	protein_coding
1	26743463	26744013	genic|1:26743463-26744013	ENSG00000117682	26758773	0.026571	DHDDS	protein_coding
1	26745257	26745807	genic|1:26745257-26745807	ENSG00000131914	26737269	0.058637	LIN28A	protein_coding
1	26745257	26745807	genic|1:26745257-26745807	ENSG00000117682	26758773	0.052192	DHDDS	protein_coding
1	26756144	26756694	genic|1:26756144-26756694	ENSG00000117682	26758773	0.05488	DHDDS	protein_coding
1	26797015	26797565	genic|1:26797015-26797565	ENSG00000198830	26798941	0.028917000000000002	HMGN2	protein_coding
1	26826605	26827155	intergenic|1:26826605-26827155	ENSG00000198830	26798941	0.02719	HMGN2	protein_coding
1	26826605	26827155	intergenic|1:26826605-26827155	ENSG00000117676	26856252	0.039432	RPS6KA1	protein_coding
1	26868217	26868767	genic|1:26868217-26868767	ENSG00000117676	26856252	0.023089	RPS6KA1	protein_coding
1	26947157	26947707	intergenic|1:26947157-26947707	ENSG00000117676	26856252	0.041909	RPS6KA1	protein_coding
1	26947157	26947707	intergenic|1:26947157-26947707	ENSG00000117713	27022524	0.026208	ARID1A	protein_coding
1	27019372	27019922	genic|1:27019372-27019922	ENSG00000117713	27022524	0.138286	ARID1A	protein_coding
1	27024470	27025020	genic|1:27024470-27025020	ENSG00000117713	27022524	0.095825	ARID1A	protein_coding
1	27110371	27110921	intergenic|1:27110371-27110921	ENSG00000060642	27113963	0.053434	PIGV	protein_coding
1	27115513	27116063	genic|1:27115513-27116063	ENSG00000060642	27113963	0.033748	PIGV	protein_coding
1	27153850	27154400	genic|1:27153850-27154400	ENSG00000204160	27153201	0.036436	ZDHHC18	protein_coding
1	27191399	27191949	intergenic|1:27191399-27191949	ENSG00000204160	27153201	0.032015	ZDHHC18	protein_coding
1	27191399	27191949	intergenic|1:27191399-27191949	ENSG00000142751	27216788	0.046514	GPN2	protein_coding
1	27191399	27191949	intergenic|1:27191399-27191949	ENSG00000090273	27226729	0.035902	NUDC	protein_coding
1	27191399	27191949	intergenic|1:27191399-27191949	ENSG00000198746	27226957	0.035762	GPATCH3	protein_coding
1	27247870	27248466	genic|1:27247870-27248466	ENSG00000142751	27216788	0.041964	GPN2	protein_coding
1	27247870	27248466	genic|1:27247870-27248466	ENSG00000090273	27226729	0.060304	NUDC	protein_coding
1	27247870	27248466	genic|1:27247870-27248466	ENSG00000198746	27226957	0.060973	GPATCH3	protein_coding
1	27247870	27248466	genic|1:27247870-27248466	ENSG00000253368	27320198	0.024241	TRNP1	protein_coding
1	27324073	27324623	genic|1:27324073-27324623	ENSG00000253368	27320198	0.02794	TRNP1	protein_coding
1	27325822	27326372	genic|1:27325822-27326372	ENSG00000253368	27320198	0.022362	TRNP1	protein_coding
1	27481151	27481863	genic|1:27481151-27481863	ENSG00000090020	27493472	0.10566300000000001	SLC9A1	protein_coding
1	27633659	27634209	genic|1:27633659-27634209	ENSG00000186501	27648651	0.036441	TMEM222	protein_coding
1	27633659	27634209	genic|1:27633659-27634209	ENSG00000241547	27651820	0.030429	RP11-4K3__A.5	pseudogene
1	27823240	27823790	intergenic|1:27823240-27823790	ENSG00000158195	27816669	0.046094	WASF2	protein_coding
1	27830943	27831493	intergenic|1:27830943-27831493	ENSG00000158195	27816669	0.057392	WASF2	protein_coding
1	27845670	27846220	intergenic|1:27845670-27846220	ENSG00000158195	27816669	0.029426	WASF2	protein_coding
1	27893597	27894147	genic|1:27893597-27894147	ENSG00000126705	27930942	0.028771	AHDC1	protein_coding
1	27919415	27919965	genic|1:27919415-27919965	ENSG00000126705	27930942	0.044724	AHDC1	protein_coding
1	27924705	27925255	genic|1:27924705-27925255	ENSG00000126705	27930942	0.043515	AHDC1	protein_coding
1	27925503	27926053	genic|1:27925503-27926053	ENSG00000126705	27930942	0.053629	AHDC1	protein_coding
1	27928814	27929364	genic|1:27928814-27929364	ENSG00000126705	27930942	0.069938	AHDC1	protein_coding
1	27929893	27930392	genic|1:27929893-27930392	ENSG00000126705	27930942	0.09906	AHDC1	protein_coding
1	27932826	27933376	intergenic|1:27932826-27933376	ENSG00000126705	27930942	0.02489	AHDC1	protein_coding
1	27933645	27934195	intergenic|1:27933645-27934195	ENSG00000126705	27930942	0.037508	AHDC1	protein_coding
1	28287395	28287945	genic|1:28287395-28287945	ENSG00000158156	28285973	0.026516	XKR8	protein_coding
1	28844398	28845029	genic|1:28844398-28845029	ENSG00000180198	28832455	0.170026	RCC1	protein_coding
1	28844398	28845029	genic|1:28844398-28845029	ENSG00000242125	28832492	0.17039	SNHG3	sense_intronic
1	28844398	28845029	genic|1:28844398-28845029	ENSG00000180098	28879597	0.065846	TRNAU1AP	protein_coding
1	28844398	28845029	genic|1:28844398-28845029	ENSG00000197989	28909495	0.040216	SNHG12	antisense
1	28908096	28908714	genic|1:28908096-28908714	ENSG00000180198	28832455	0.026799	RCC1	protein_coding
1	28908096	28908714	genic|1:28908096-28908714	ENSG00000242125	28832492	0.026798	SNHG3	sense_intronic
1	28908096	28908714	genic|1:28908096-28908714	ENSG00000180098	28879597	0.059915	TRNAU1AP	protein_coding
1	28908096	28908714	genic|1:28908096-28908714	ENSG00000197989	28909495	0.287669	SNHG12	antisense
1	28908096	28908714	genic|1:28908096-28908714	ENSG00000120656	28969597	0.026206	TAF12	protein_coding
1	28908096	28908714	genic|1:28908096-28908714	ENSG00000162419	28995244	0.026395	GMEB1	protein_coding
1	28975057	28975607	genic|1:28975057-28975607	ENSG00000197989	28909495	0.029108	SNHG12	antisense
1	28975057	28975607	genic|1:28975057-28975607	ENSG00000120656	28969597	0.195818	TAF12	protein_coding
1	28975057	28975607	genic|1:28975057-28975607	ENSG00000162419	28995244	0.090567	GMEB1	protein_coding
1	29208506	29209056	intergenic|1:29208506-29209056	ENSG00000159023	29213603	0.039329	EPB41	protein_coding
1	29211401	29211951	intergenic|1:29211401-29211951	ENSG00000159023	29213603	0.029442	EPB41	protein_coding
1	29240698	29241248	genic|1:29240698-29241248	ENSG00000159023	29213603	0.118081	EPB41	protein_coding
1	29563817	29564367	genic|1:29563817-29564367	ENSG00000116353	29557454	0.025025	MECR	protein_coding
1	29563817	29564367	genic|1:29563817-29564367	ENSG00000060656	29563028	0.032448	PTPRU	protein_coding
1	29575618	29576168	genic|1:29575618-29576168	ENSG00000060656	29563028	0.024958	PTPRU	protein_coding
1	31352762	31353312	genic|1:31352762-31353312	ENSG00000162512	31381608	0.036542	SDC3	protein_coding
1	31366386	31366936	genic|1:31366386-31366936	ENSG00000162512	31381608	0.045195	SDC3	protein_coding
1	31372311	31374351	genic|1:31372311-31374351	ENSG00000162512	31381608	0.064955	SDC3	protein_coding
1	31375979	31376529	genic|1:31375979-31376529	ENSG00000162512	31381608	0.035468	SDC3	protein_coding
1	31380312	31380862	genic|1:31380312-31380862	ENSG00000162512	31381608	0.067179	SDC3	protein_coding
1	31384093	31384643	intergenic|1:31384093-31384643	ENSG00000162512	31381608	0.042333	SDC3	protein_coding
1	31696779	31697329	genic|1:31696779-31697329	ENSG00000084628	31712401	0.024305	NKAIN1	protein_coding
1	31700659	31701209	genic|1:31700659-31701209	ENSG00000084628	31712401	0.058366	NKAIN1	protein_coding
1	31700659	31701209	genic|1:31700659-31701209	ENSG00000229447	31736528	0.028291	RP11-490K7.4	pseudogene
1	31706888	31707438	genic|1:31706888-31707438	ENSG00000084628	31712401	0.026609	NKAIN1	protein_coding
1	31739212	31739762	genic|1:31739212-31739762	ENSG00000229447	31736528	0.051684	RP11-490K7.4	pseudogene
1	31837291	31837841	genic|1:31837291-31837841	ENSG00000121769	31849697	0.022791	FABP3	protein_coding
1	31846291	31846841	genic|1:31846291-31846841	ENSG00000121769	31849697	0.173689	FABP3	protein_coding
1	31846291	31846841	genic|1:31846291-31846841	ENSG00000168528	31882412	0.023856	SERINC2	protein_coding
1	31885713	31886212	genic|1:31885713-31886212	ENSG00000168528	31882412	0.081006	SERINC2	protein_coding
1	31886840	31887390	genic|1:31886840-31887390	ENSG00000229447	31736528	0.030169	RP11-490K7.4	pseudogene
1	31886840	31887390	genic|1:31886840-31887390	ENSG00000060688	31769662	0.027771	SNRNP40	protein_coding
1	31886840	31887390	genic|1:31886840-31887390	ENSG00000121766	31769842	0.027811	ZCCHC17	protein_coding
1	31886840	31887390	genic|1:31886840-31887390	ENSG00000121769	31849697	0.081687	FABP3	protein_coding
1	31886840	31887390	genic|1:31886840-31887390	ENSG00000168528	31882412	0.358582	SERINC2	protein_coding
1	32119866	32120416	genic|1:32119866-32120416	ENSG00000162517	32110497	0.024295	PEF1	protein_coding
1	32226428	32226978	genic|1:32226428-32226978	ENSG00000121753	32230494	0.266744	BAI2	protein_coding
1	32228181	32228731	genic|1:32228181-32228731	ENSG00000121753	32230494	0.1013	BAI2	protein_coding
1	32403749	32404299	genic|1:32403749-32404299	ENSG00000184007	32410457	0.213615	PTP4A2	protein_coding
1	32527945	32528495	genic|1:32527945-32528495	ENSG00000121775	32537632	0.036456	TMEM39B	protein_coding
1	32663408	32663958	genic|1:32663408-32663958	ENSG00000160050	32665987	0.049108	CCDC28B	protein_coding
1	32663408	32663958	genic|1:32663408-32663958	ENSG00000160051	32671236	0.034395	IQCC	protein_coding
1	32663408	32663958	genic|1:32663408-32663958	ENSG00000224066	32672415	0.031765	RP4-622L5.7	antisense
1	32680757	32681679	genic|1:32680757-32681679	ENSG00000084623	32687529	0.034348	EIF3I	protein_coding
1	32680757	32681679	genic|1:32680757-32681679	ENSG00000160055	32687972	0.032543	TMEM234	protein_coding
1	32705718	32706272	genic|1:32705718-32706272	ENSG00000084623	32687529	0.028459	EIF3I	protein_coding
1	32705718	32706272	genic|1:32705718-32706272	ENSG00000160055	32687972	0.029214	TMEM234	protein_coding
1	32705718	32706272	genic|1:32705718-32706272	ENSG00000220785	32707221	0.102027	MTMR9LP	pseudogene
1	32705718	32706272	genic|1:32705718-32706272	ENSG00000183615	32712834	0.079935	FAM167B	protein_coding
1	32713744	32714294	genic|1:32713744-32714294	ENSG00000220785	32707221	0.023404	MTMR9LP	pseudogene
1	32713744	32714294	genic|1:32713744-32714294	ENSG00000183615	32712834	0.031454	FAM167B	protein_coding
1	32715471	32716021	intergenic|1:32715471-32716021	ENSG00000183615	32712834	0.023934	FAM167B	protein_coding
1	32803816	32804366	intergenic|1:32803816-32804366	ENSG00000175130	32801980	0.061469	MARCKSL1	protein_coding
1	32803816	32804366	intergenic|1:32803816-32804366	ENSG00000162526	32817122	0.025861	TSSK3	protein_coding
1	32818080	32818579	genic|1:32818080-32818579	ENSG00000162526	32817122	0.022426	TSSK3	protein_coding
1	32827524	32828074	genic|1:32827524-32828074	ENSG00000225828	32829879	0.035545	FAM229A	protein_coding
1	32866369	32866919	intergenic|1:32866369-32866919	ENSG00000160058	32860332	0.030019	BSDC1	protein_coding
1	32966182	32966732	genic|1:32966182-32966732	ENSG00000254553	32930658	0.044397	RP1-27O5.3	protein_coding
1	32966182	32966732	genic|1:32966182-32966732	ENSG00000273274	32930670	0.04441	ZBTB8B	protein_coding
1	32966182	32966732	genic|1:32966182-32966732	ENSG00000160062	33005028	0.043033	ZBTB8A	protein_coding
1	33199412	33199962	intergenic|1:33199412-33199962	ENSG00000162522	33207486	0.04867	KIAA1522	protein_coding
1	33219252	33219871	genic|1:33219252-33219871	ENSG00000162522	33207486	0.12024	KIAA1522	protein_coding
1	33336059	33336609	genic|1:33336059-33336609	ENSG00000160097	33338083	0.053468	FNDC5	protein_coding
1	33336059	33336609	genic|1:33336059-33336609	ENSG00000121905	33351595	0.022041	HPCA	protein_coding
1	33342147	33342697	intergenic|1:33342147-33342697	ENSG00000160097	33338083	0.025273	FNDC5	protein_coding
1	33343749	33344299	intergenic|1:33343749-33344299	ENSG00000160097	33338083	0.027287	FNDC5	protein_coding
1	33343749	33344299	intergenic|1:33343749-33344299	ENSG00000121905	33351595	0.024047	HPCA	protein_coding
1	33358337	33358887	genic|1:33358337-33358887	ENSG00000121905	33351595	0.048215	HPCA	protein_coding
1	33358337	33358887	genic|1:33358337-33358887	ENSG00000121900	33367039	0.044243	TMEM54	protein_coding
1	33502228	33502857	genic|1:33502228-33502857	ENSG00000004455	33546597	0.027238	AK2	protein_coding
1	33502228	33502857	genic|1:33502228-33502857	ENSG00000142920	33546705	0.027159	ADC	protein_coding
1	33543744	33544294	genic|1:33543744-33544294	ENSG00000004455	33546597	0.032164	AK2	protein_coding
1	33543744	33544294	genic|1:33543744-33544294	ENSG00000142920	33546705	0.03214	ADC	protein_coding
1	33551849	33552399	genic|1:33551849-33552399	ENSG00000004455	33546597	0.034755	AK2	protein_coding
1	33551849	33552399	genic|1:33551849-33552399	ENSG00000142920	33546705	0.03533	ADC	protein_coding
1	33592665	33593215	intergenic|1:33592665-33593215	ENSG00000004455	33546597	0.029152	AK2	protein_coding
1	33592665	33593215	intergenic|1:33592665-33593215	ENSG00000142920	33546705	0.029189	ADC	protein_coding
1	33634887	33635437	genic|1:33634887-33635437	ENSG00000116525	33647660	0.045245	TRIM62	protein_coding
1	33723158	33723708	genic|1:33723158-33723708	ENSG00000160094	33722146	0.062382	ZNF362	protein_coding
1	33723158	33723708	genic|1:33723158-33723708	ENSG00000270115	33726813	0.06026	RP11-415J8.7	lincRNA
1	33729607	33730157	genic|1:33729607-33730157	ENSG00000270115	33726813	0.022417	RP11-415J8.7	lincRNA
1	33730884	33731434	genic|1:33730884-33731434	ENSG00000270115	33726813	0.025165	RP11-415J8.7	lincRNA
1	33734440	33734990	genic|1:33734440-33734990	ENSG00000270115	33726813	0.026987	RP11-415J8.7	lincRNA
1	33807749	33808299	genic|1:33807749-33808299	ENSG00000160094	33722146	0.028866	ZNF362	protein_coding
1	33807749	33808299	genic|1:33807749-33808299	ENSG00000270115	33726813	0.029273	RP11-415J8.7	lincRNA
1	33807749	33808299	genic|1:33807749-33808299	ENSG00000134686	33896653	0.031224	PHC2	protein_coding
1	33829464	33830014	genic|1:33829464-33830014	ENSG00000116525	33647660	0.0222	TRIM62	protein_coding
1	33829464	33830014	genic|1:33829464-33830014	ENSG00000160094	33722146	0.041194	ZNF362	protein_coding
1	33829464	33830014	genic|1:33829464-33830014	ENSG00000270115	33726813	0.041358	RP11-415J8.7	lincRNA
1	33829464	33830014	genic|1:33829464-33830014	ENSG00000134686	33896653	0.069231	PHC2	protein_coding
1	33829464	33830014	genic|1:33829464-33830014	ENSG00000121903	33938246	0.041548	ZSCAN20	protein_coding
1	33875750	33876300	genic|1:33875750-33876300	ENSG00000134686	33896653	0.063108	PHC2	protein_coding
1	33875750	33876300	genic|1:33875750-33876300	ENSG00000121903	33938246	0.022072	ZSCAN20	protein_coding
1	33935985	33936535	intergenic|1:33935985-33936535	ENSG00000121903	33938246	0.077451	ZSCAN20	protein_coding
1	34628639	34629189	genic|1:34628639-34629189	ENSG00000121904	34631443	0.089071	CSMD2	protein_coding
1	35309728	35310278	genic|1:35309728-35310278	ENSG00000163866	35325417	0.048646	SMIM12	protein_coding
1	35318181	35318731	genic|1:35318181-35318731	ENSG00000163866	35325417	0.048524	SMIM12	protein_coding
1	35331729	35332279	genic|1:35331729-35332279	ENSG00000163866	35325417	0.045169	SMIM12	protein_coding
1	35335913	35336463	genic|1:35335913-35336463	ENSG00000163866	35325417	0.045184	SMIM12	protein_coding
1	35384316	35384866	genic|1:35384316-35384866	ENSG00000116544	35395186	0.036384	DLGAP3	protein_coding
1	35544653	35545241	genic|1:35544653-35545241	ENSG00000163867	35497569	0.027725	ZMYM6	protein_coding
1	35544653	35545241	genic|1:35544653-35545241	ENSG00000197056	35525387	0.08253	ZMYM1	protein_coding
1	35667633	35668183	intergenic|1:35667633-35668183	ENSG00000116560	35658749	0.031933	SFPQ	protein_coding
1	36173250	36173800	intergenic|1:36173250-36173800	ENSG00000126067	36107445	0.034503	PSMB2	protein_coding
1	36173250	36173800	intergenic|1:36173250-36173800	ENSG00000142686	36185073	0.150461	C1orf216	protein_coding
1	36173250	36173800	intergenic|1:36173250-36173800	ENSG00000092853	36235568	0.033444	CLSPN	protein_coding
1	36173250	36173800	intergenic|1:36173250-36173800	ENSG00000134698	36273773	0.02579	AGO4	protein_coding
1	36181018	36181568	genic|1:36181018-36181568	ENSG00000142686	36185073	0.030941	C1orf216	protein_coding
1	36191044	36191594	genic|1:36191044-36191594	ENSG00000142686	36185073	0.085492	C1orf216	protein_coding
1	36192351	36192901	genic|1:36192351-36192901	ENSG00000142686	36185073	0.040322	C1orf216	protein_coding
1	36348455	36349059	genic|1:36348455-36349059	ENSG00000092853	36235568	0.023527	CLSPN	protein_coding
1	36348455	36349059	genic|1:36348455-36349059	ENSG00000134698	36273773	0.039407	AGO4	protein_coding
1	36348455	36349059	genic|1:36348455-36349059	ENSG00000092847	36335409	0.164808	AGO1	protein_coding
1	36348455	36349059	genic|1:36348455-36349059	ENSG00000126070	36396319	0.042615	AGO3	protein_coding
1	36351536	36352086	genic|1:36351536-36352086	ENSG00000134698	36273773	0.030973	AGO4	protein_coding
1	36351536	36352086	genic|1:36351536-36352086	ENSG00000092847	36335409	0.112104	AGO1	protein_coding
1	36351536	36352086	genic|1:36351536-36352086	ENSG00000126070	36396319	0.036739	AGO3	protein_coding
1	36352551	36353101	genic|1:36352551-36353101	ENSG00000092847	36335409	0.038785	AGO1	protein_coding
1	36401392	36402449	genic|1:36401392-36402449	ENSG00000126070	36396319	0.049122	AGO3	protein_coding
1	36562501	36563051	genic|1:36562501-36563051	ENSG00000116863	36554476	0.024339	ADPRHL2	protein_coding
1	36616318	36616868	intergenic|1:36616318-36616868	ENSG00000092850	36549676	0.022215	TEKT2	protein_coding
1	36616318	36616868	intergenic|1:36616318-36616868	ENSG00000116863	36554476	0.023094	ADPRHL2	protein_coding
1	36616318	36616868	intergenic|1:36616318-36616868	ENSG00000054116	36615098	0.121301	TRAPPC3	protein_coding
1	36616318	36616868	intergenic|1:36616318-36616868	ENSG00000116871	36621180	0.108411	MAP7D1	protein_coding
1	36622233	36622783	genic|1:36622233-36622783	ENSG00000092850	36549676	0.037729	TEKT2	protein_coding
1	36622233	36622783	genic|1:36622233-36622783	ENSG00000116863	36554476	0.03901	ADPRHL2	protein_coding
1	36622233	36622783	genic|1:36622233-36622783	ENSG00000054116	36615098	0.157502	TRAPPC3	protein_coding
1	36622233	36622783	genic|1:36622233-36622783	ENSG00000116871	36621180	0.198202	MAP7D1	protein_coding
1	36622233	36622783	genic|1:36622233-36622783	ENSG00000054118	36690017	0.034476	THRAP3	protein_coding
1	36622233	36622783	genic|1:36622233-36622783	ENSG00000214193	36771988	0.025466	SH3D21	protein_coding
1	36622233	36622783	genic|1:36622233-36622783	ENSG00000116883	36789335	0.02236	RP11-268J15.5	protein_coding
1	36622233	36622783	genic|1:36622233-36622783	ENSG00000142694	36789755	0.022299	EVA1B	protein_coding
1	36626596	36627146	genic|1:36626596-36627146	ENSG00000116871	36621180	0.035401	MAP7D1	protein_coding
1	36787052	36787602	genic|1:36787052-36787602	ENSG00000116883	36789335	0.03842	RP11-268J15.5	protein_coding
1	36787052	36787602	genic|1:36787052-36787602	ENSG00000142694	36789755	0.038399	EVA1B	protein_coding
1	36817156	36817706	genic|1:36817156-36817706	ENSG00000116883	36789335	0.027929	RP11-268J15.5	protein_coding
1	36817156	36817706	genic|1:36817156-36817706	ENSG00000142694	36789755	0.028282	EVA1B	protein_coding
1	36831851	36832401	genic|1:36831851-36832401	ENSG00000196182	36851497	0.023714	STK40	protein_coding
1	36839292	36839842	genic|1:36839292-36839842	ENSG00000196182	36851497	0.037264	STK40	protein_coding
1	36839292	36839842	genic|1:36839292-36839842	ENSG00000181817	36863493	0.024336	LSM10	protein_coding
1	36853180	36853730	intergenic|1:36853180-36853730	ENSG00000196182	36851497	0.037464	STK40	protein_coding
1	36853180	36853730	intergenic|1:36853180-36853730	ENSG00000181817	36863493	0.024446	LSM10	protein_coding
1	36937524	36938529	genic|1:36937524-36938529	ENSG00000116898	36930038	0.023366	MRPS15	protein_coding
1	37454377	37454927	genic|1:37454377-37454927	ENSG00000163873	37499730	0.034776	GRIK3	protein_coding
1	37496769	37497319	genic|1:37496769-37497319	ENSG00000163873	37499730	0.104987	GRIK3	protein_coding
1	37501552	37502102	intergenic|1:37501552-37502102	ENSG00000163873	37499730	0.044209	GRIK3	protein_coding
1	37502106	37502656	intergenic|1:37502106-37502656	ENSG00000163873	37499730	0.039653	GRIK3	protein_coding
1	37503700	37504250	intergenic|1:37503700-37504250	ENSG00000163873	37499730	0.058637	GRIK3	protein_coding
1	37857232	37857782	intergenic|1:37857232-37857782	ENSG00000163874	37940153	0.022817	ZC3H12A	protein_coding
1	37904316	37904866	intergenic|1:37904316-37904866	ENSG00000163874	37940153	0.023877	ZC3H12A	protein_coding
1	37937548	37938098	genic|1:37937548-37938098	ENSG00000163874	37940153	0.03132	ZC3H12A	protein_coding
1	37942389	37943175	genic|1:37942389-37943175	ENSG00000163874	37940153	0.068949	ZC3H12A	protein_coding
1	38096149	38096699	genic|1:38096149-38096699	ENSG00000169218	38100595	0.023034	RSPO1	protein_coding
1	38155942	38156572	genic|1:38155942-38156572	ENSG00000169218	38100595	0.03099	RSPO1	protein_coding
1	38155942	38156572	genic|1:38155942-38156572	ENSG00000116922	38157914	0.157594	C1orf109	protein_coding
1	38155942	38156572	genic|1:38155942-38156572	ENSG00000134690	38158090	0.157635	CDCA8	protein_coding
1	38155942	38156572	genic|1:38155942-38156572	ENSG00000183317	38230805	0.022403	EPHA10	protein_coding
1	38218524	38219074	genic|1:38218524-38219074	ENSG00000183317	38230805	0.024049	EPHA10	protein_coding
1	38260881	38261431	genic|1:38260881-38261431	ENSG00000185090	38259474	0.024647	MANEAL	protein_coding
1	38276671	38277221	genic|1:38276671-38277221	ENSG00000197982	38272651	0.037043	C1orf122	protein_coding
1	38276671	38277221	genic|1:38276671-38277221	ENSG00000196449	38273857	0.037123	YRDC	protein_coding
1	38397171	38397806	genic|1:38397171-38397806	ENSG00000204084	38412729	0.091815	INPP5B	protein_coding
1	38397171	38397806	genic|1:38397171-38397806	ENSG00000183431	38456593	0.023202	SF3A3	protein_coding
1	38455409	38456069	genic|1:38455409-38456069	ENSG00000204084	38412729	0.042802	INPP5B	protein_coding
1	38455409	38456069	genic|1:38455409-38456069	ENSG00000183431	38456593	0.228664	SF3A3	protein_coding
1	38455409	38456069	genic|1:38455409-38456069	ENSG00000183386	38471278	0.073656	FHL3	protein_coding
1	38455409	38456069	genic|1:38455409-38456069	ENSG00000183520	38474930	0.05895	UTP11L	protein_coding
1	38455409	38456069	genic|1:38455409-38456069	ENSG00000185668	38512450	0.030877	POU3F1	protein_coding
1	38455409	38456069	genic|1:38455409-38456069	ENSG00000224592	38512986	0.03067	RP5-884C9.2	lincRNA
1	38464972	38465522	genic|1:38464972-38465522	ENSG00000183386	38471278	0.022384	FHL3	protein_coding
1	38466063	38466613	genic|1:38466063-38466613	ENSG00000183431	38456593	0.057109	SF3A3	protein_coding
1	38466063	38466613	genic|1:38466063-38466613	ENSG00000183386	38471278	0.088145	FHL3	protein_coding
1	38466063	38466613	genic|1:38466063-38466613	ENSG00000183520	38474930	0.05293	UTP11L	protein_coding
1	38478039	38478700	genic|1:38478039-38478700	ENSG00000204084	38412729	0.049939	INPP5B	protein_coding
1	38478039	38478700	genic|1:38478039-38478700	ENSG00000183431	38456593	0.107156	SF3A3	protein_coding
1	38478039	38478700	genic|1:38478039-38478700	ENSG00000183386	38471278	0.245632	FHL3	protein_coding
1	38478039	38478700	genic|1:38478039-38478700	ENSG00000183520	38474930	0.32013200000000003	UTP11L	protein_coding
1	38478039	38478700	genic|1:38478039-38478700	ENSG00000185668	38512450	0.081049	POU3F1	protein_coding
1	38478039	38478700	genic|1:38478039-38478700	ENSG00000224592	38512986	0.080073	RP5-884C9.2	lincRNA
1	38494645	38495195	intergenic|1:38494645-38495195	ENSG00000185668	38512450	0.023887	POU3F1	protein_coding
1	38494645	38495195	intergenic|1:38494645-38495195	ENSG00000224592	38512986	0.023303	RP5-884C9.2	lincRNA
1	38516398	38516948	genic|1:38516398-38516948	ENSG00000185668	38512450	0.059096	POU3F1	protein_coding
1	38516398	38516948	genic|1:38516398-38516948	ENSG00000224592	38512986	0.059182	RP5-884C9.2	lincRNA
1	39338027	39338526	genic|1:39338027-39338526	ENSG00000214114	39347289	0.024015	MYCBP	protein_coding
1	39338823	39339373	genic|1:39338823-39339373	ENSG00000116954	39325495	0.085972	RRAGC	protein_coding
1	39338823	39339373	genic|1:39338823-39339373	ENSG00000228436	39325672	0.086862	RP5-864K19.4	antisense
1	39338823	39339373	genic|1:39338823-39339373	ENSG00000214114	39347289	0.177491	MYCBP	protein_coding
1	39564155	39564705	genic|1:39564155-39564705	ENSG00000127603	39546988	0.044884	MACF1	protein_coding
1	39568159	39568709	genic|1:39568159-39568709	ENSG00000127603	39546988	0.048992	MACF1	protein_coding
1	39570705	39571255	genic|1:39570705-39571255	ENSG00000214114	39347289	0.022136	MYCBP	protein_coding
1	39570705	39571255	genic|1:39570705-39571255	ENSG00000174574	39456895	0.027633	AKIRIN1	protein_coding
1	39570705	39571255	genic|1:39570705-39571255	ENSG00000168653	39491990	0.048332	NDUFS5	protein_coding
1	39570705	39571255	genic|1:39570705-39571255	ENSG00000127603	39546988	0.122461	MACF1	protein_coding
1	39572593	39573499	genic|1:39572593-39573499	ENSG00000127603	39546988	0.046556	MACF1	protein_coding
1	39874222	39874772	genic|1:39874222-39874772	ENSG00000255103	39876151	0.519854	KIAA0754	protein_coding
1	39874222	39874772	genic|1:39874222-39874772	ENSG00000182109	40011859	0.04958	RP11-69E11.4	antisense
1	39874222	39874772	genic|1:39874222-39874772	ENSG00000243970	40024379	0.040374	PPIEL	pseudogene
1	39874222	39874772	genic|1:39874222-39874772	ENSG00000090621	40042462	0.031511	PABPC4	protein_coding
1	39874222	39874772	genic|1:39874222-39874772	ENSG00000116983	40157361	0.024508	HPCAL4	protein_coding
1	39874222	39874772	genic|1:39874222-39874772	ENSG00000084072	40157854	0.024447	PPIE	protein_coding
1	40004769	40005319	genic|1:40004769-40005319	ENSG00000182109	40011859	0.028585	RP11-69E11.4	antisense
1	40025047	40025597	intergenic|1:40025047-40025597	ENSG00000182109	40011859	0.067552	RP11-69E11.4	antisense
1	40025047	40025597	intergenic|1:40025047-40025597	ENSG00000243970	40024379	0.140472	PPIEL	pseudogene
1	40025047	40025597	intergenic|1:40025047-40025597	ENSG00000090621	40042462	0.041453	PABPC4	protein_coding
1	40040023	40040573	genic|1:40040023-40040573	ENSG00000090621	40042462	0.035697	PABPC4	protein_coding
1	40155212	40155762	genic|1:40155212-40155762	ENSG00000116983	40157361	0.073436	HPCAL4	protein_coding
1	40155212	40155762	genic|1:40155212-40155762	ENSG00000084072	40157854	0.073365	PPIE	protein_coding
1	40167325	40167875	genic|1:40167325-40167875	ENSG00000084072	40157854	0.022201	PPIE	protein_coding
1	40204268	40204818	genic|1:40204268-40204818	ENSG00000116983	40157361	0.027811	HPCAL4	protein_coding
1	40204268	40204818	genic|1:40204268-40204818	ENSG00000084072	40157854	0.028039	PPIE	protein_coding
1	40352514	40353064	intergenic|1:40352514-40353064	ENSG00000043514	40349183	0.13003	TRIT1	protein_coding
1	40352514	40353064	intergenic|1:40352514-40353064	ENSG00000116990	40367928	0.044605	MYCL	protein_coding
1	40358713	40359263	intergenic|1:40358713-40359263	ENSG00000043514	40349183	0.030067	TRIT1	protein_coding
1	40358713	40359263	intergenic|1:40358713-40359263	ENSG00000116990	40367928	0.029299	MYCL	protein_coding
1	40364498	40365048	genic|1:40364498-40365048	ENSG00000043514	40349183	0.098571	TRIT1	protein_coding
1	40364498	40365048	genic|1:40364498-40365048	ENSG00000116990	40367928	0.238365	MYCL	protein_coding
1	40364498	40365048	genic|1:40364498-40365048	ENSG00000168389	40420802	0.041632	MFSD2A	protein_coding
1	40364498	40365048	genic|1:40364498-40365048	ENSG00000228477	40428352	0.040077	RP3-342P20.2	pseudogene
1	40418338	40418888	intergenic|1:40418338-40418888	ENSG00000168389	40420802	0.048708	MFSD2A	protein_coding
1	40418338	40418888	intergenic|1:40418338-40418888	ENSG00000228477	40428352	0.029307	RP3-342P20.2	pseudogene
1	40421619	40422169	genic|1:40421619-40422169	ENSG00000168389	40420802	0.048635	MFSD2A	protein_coding
1	40421619	40422169	genic|1:40421619-40422169	ENSG00000228477	40428352	0.041833	RP3-342P20.2	pseudogene
1	40550295	40550845	genic|1:40550295-40550845	ENSG00000131238	40563375	0.022318	PPT1	protein_coding
1	40775194	40775744	genic|1:40775194-40775744	ENSG00000049089	40783488	0.023743	COL9A2	protein_coding
1	40780839	40781389	genic|1:40780839-40781389	ENSG00000049089	40783488	0.093795	COL9A2	protein_coding
1	40780839	40781389	genic|1:40780839-40781389	ENSG00000084070	40810522	0.022417	SMAP2	protein_coding
1	40781658	40782673	genic|1:40781658-40782673	ENSG00000049089	40783488	0.036152	COL9A2	protein_coding
1	40804288	40804838	intergenic|1:40804288-40804838	ENSG00000084070	40810522	0.022249	SMAP2	protein_coding
1	40839086	40839636	genic|1:40839086-40839636	ENSG00000049089	40783488	0.042604	COL9A2	protein_coding
1	40839086	40839636	genic|1:40839086-40839636	ENSG00000084070	40810522	0.084552	SMAP2	protein_coding
1	40839086	40839636	genic|1:40839086-40839636	ENSG00000187801	40915774	0.025018	ZFP69B	protein_coding
1	40839086	40839636	genic|1:40839086-40839636	ENSG00000260920	40929991	0.027169	RP1-228H13.5	sense_overlapping
1	40839086	40839636	genic|1:40839086-40839636	ENSG00000187815	40942887	0.023992	ZFP69	protein_coding
1	41124753	41125303	genic|1:41124753-41125303	ENSG00000117016	41131329	0.026077	RIMS3	protein_coding
1	41128947	41129497	genic|1:41128947-41129497	ENSG00000117016	41131329	0.059191	RIMS3	protein_coding
1	41134409	41134959	genic|1:41134409-41134959	ENSG00000117016	41131329	0.024635	RIMS3	protein_coding
1	41174679	41175229	genic|1:41174679-41175229	ENSG00000164002	40974413	0.023962	EXO5	protein_coding
1	41174679	41175229	genic|1:41174679-41175229	ENSG00000117010	40997233	0.02396	ZNF684	protein_coding
1	41174679	41175229	genic|1:41174679-41175229	ENSG00000117016	41131329	0.052066	RIMS3	protein_coding
1	41174679	41175229	genic|1:41174679-41175229	ENSG00000066136	41157320	0.077163	NFYC	protein_coding
1	41174679	41175229	genic|1:41174679-41175229	ENSG00000272145	41157738	0.078744	NFYC-AS1	antisense
1	41174679	41175229	genic|1:41174679-41175229	ENSG00000179862	41328018	0.028166	CITED4	protein_coding
1	41831552	41832102	genic|1:41831552-41832102	ENSG00000204060	41827594	0.030527	FOXO6	protein_coding
1	41837586	41838136	genic|1:41837586-41838136	ENSG00000204060	41827594	0.054725	FOXO6	protein_coding
1	42512279	42512829	intergenic|1:42512279-42512829	ENSG00000127124	42501596	0.022734	HIVEP3	protein_coding
1	42806392	42806942	intergenic|1:42806392-42806942	ENSG00000198815	42801548	0.047416	FOXJ3	protein_coding
1	42814050	42814600	intergenic|1:42814050-42814600	ENSG00000198815	42801548	0.024124	FOXJ3	protein_coding
1	43389778	43390328	intergenic|1:43389778-43390328	ENSG00000228192	43312093	0.024849	RP11-342M1.3	antisense
1	43389778	43390328	intergenic|1:43389778-43390328	ENSG00000164011	43312280	0.024916	ZNF691	protein_coding
1	43389778	43390328	intergenic|1:43389778-43390328	ENSG00000117394	43424530	0.035352	SLC2A1	protein_coding
1	43429049	43429599	genic|1:43429049-43429599	ENSG00000117394	43424530	0.109956	SLC2A1	protein_coding
1	43474347	43474897	intergenic|1:43474347-43474897	ENSG00000117394	43424530	0.029815	SLC2A1	protein_coding
1	43474347	43474897	intergenic|1:43474347-43474897	ENSG00000186973	43610824	0.025153	FAM183A	protein_coding
1	43613230	43613837	genic|1:43613230-43613837	ENSG00000186973	43610824	0.127979	FAM183A	protein_coding
1	43613230	43613837	genic|1:43613230-43613837	ENSG00000243710	43637820	0.031403	WDR65	protein_coding
1	43814548	43815098	genic|1:43814548-43815098	ENSG00000117399	43824626	0.022323	CDC20	protein_coding
1	43901972	43903221	genic|1:43901972-43903221	ENSG00000178922	43919660	0.025235	HYI	protein_coding
1	43994753	43995303	genic|1:43994753-43995303	ENSG00000142949	43990858	0.026154	PTPRF	protein_coding
1	43996347	43996897	genic|1:43996347-43996897	ENSG00000142949	43990858	0.137853	PTPRF	protein_coding
1	44011353	44011903	genic|1:44011353-44011903	ENSG00000142949	43990858	0.04348	PTPRF	protein_coding
1	44013116	44013666	genic|1:44013116-44013666	ENSG00000142949	43990858	0.034506	PTPRF	protein_coding
1	44024018	44024568	genic|1:44024018-44024568	ENSG00000142949	43990858	0.034175	PTPRF	protein_coding
1	44116425	44116975	genic|1:44116425-44116975	ENSG00000066135	44115829	0.074315	KDM4A	protein_coding
1	44418555	44419105	genic|1:44418555-44419105	ENSG00000237950	44412223	0.04754	RP11-7O11.3	antisense
1	44418555	44419105	genic|1:44418555-44419105	ENSG00000117408	44412611	0.04991	IPO13	protein_coding
1	44418555	44419105	genic|1:44418555-44419105	ENSG00000132768	44435672	0.023079	DPH2	protein_coding
1	44441477	44441976	genic|1:44441477-44441976	ENSG00000132768	44435672	0.022292	DPH2	protein_coding
1	44441477	44441976	genic|1:44441477-44441976	ENSG00000117410	44440159	0.025019	ATP6V0B	protein_coding
1	44441477	44441976	genic|1:44441477-44441976	ENSG00000117411	44444615	0.025897	B4GALT2	protein_coding
1	44462058	44462608	genic|1:44462058-44462608	ENSG00000159214	44457031	0.032249	CCDC24	protein_coding
1	44462963	44463513	genic|1:44462963-44463513	ENSG00000159214	44457031	0.022736	CCDC24	protein_coding
1	44495504	44496054	genic|1:44495504-44496054	ENSG00000117411	44444615	0.024406	B4GALT2	protein_coding
1	44495504	44496054	genic|1:44495504-44496054	ENSG00000159214	44457031	0.038591	CCDC24	protein_coding
1	44495504	44496054	genic|1:44495504-44496054	ENSG00000196517	44497139	0.231865	SLC6A9	protein_coding
1	44495504	44496054	genic|1:44495504-44496054	ENSG00000233514	44588184	0.032446	RP11-570P14.1	pseudogene
1	44683350	44683900	genic|1:44683350-44683900	ENSG00000178028	44679127	0.072524	DMAP1	protein_coding
1	44705307	44705857	genic|1:44705307-44705857	ENSG00000178028	44679127	0.042952	DMAP1	protein_coding
1	44874250	44874800	genic|1:44874250-44874800	ENSG00000187147	44870866	0.05276	RNF220	protein_coding
1	44878600	44879150	genic|1:44878600-44879150	ENSG00000187147	44870866	0.032058	RNF220	protein_coding
1	44882969	44883519	genic|1:44882969-44883519	ENSG00000117419	44820932	0.027007	ERI3	protein_coding
1	44882969	44883519	genic|1:44882969-44883519	ENSG00000187147	44870866	0.098158	RNF220	protein_coding
1	44886391	44886941	genic|1:44886391-44886941	ENSG00000187147	44870866	0.02496	RNF220	protein_coding
1	44886953	44887503	genic|1:44886953-44887503	ENSG00000187147	44870866	0.034184	RNF220	protein_coding
1	44967051	44967601	genic|1:44967051-44967601	ENSG00000117419	44820932	0.022893	ERI3	protein_coding
1	44967051	44967601	genic|1:44967051-44967601	ENSG00000187147	44870866	0.029317	RNF220	protein_coding
1	45097689	45098566	genic|1:45097689-45098566	ENSG00000126106	45140227	0.052469	TMEM53	protein_coding
1	45097689	45098566	genic|1:45097689-45098566	ENSG00000198520	45140364	0.052344	C1orf228	protein_coding
1	45097689	45098566	genic|1:45097689-45098566	ENSG00000142945	45205490	0.029723	KIF2C	protein_coding
1	45196342	45196892	intergenic|1:45196342-45196892	ENSG00000142945	45205490	0.068555	KIF2C	protein_coding
1	45267983	45268533	genic|1:45267983-45268533	ENSG00000142945	45205490	0.041068	KIF2C	protein_coding
1	45267983	45268533	genic|1:45267983-45268533	ENSG00000142937	45240923	0.071813	RPS8	protein_coding
1	45267983	45268533	genic|1:45267983-45268533	ENSG00000234093	45246387	0.082661	RPS15AP11	pseudogene
1	45267983	45268533	genic|1:45267983-45268533	ENSG00000173846	45265897	0.207144	PLK3	protein_coding
1	45267983	45268533	genic|1:45267983-45268533	ENSG00000222009	45274154	0.196487	BTBD19	protein_coding
1	45267983	45268533	genic|1:45267983-45268533	ENSG00000117425	45308735	0.057915	PTCH2	protein_coding
1	45267983	45268533	genic|1:45267983-45268533	ENSG00000070785	45452282	0.02215	EIF2B3	protein_coding
1	45301458	45302008	genic|1:45301458-45302008	ENSG00000117425	45308735	0.028104	PTCH2	protein_coding
1	45480088	45480638	genic|1:45480088-45480638	ENSG00000126107	45477001	0.048893	HECTD3	protein_coding
1	45480088	45480638	genic|1:45480088-45480638	ENSG00000126088	45477819	0.048847	UROD	protein_coding
1	45671861	45672477	genic|1:45671861-45672477	ENSG00000162415	45771881	0.027717	ZSWIM5	protein_coding
1	45763239	45763789	genic|1:45763239-45763789	ENSG00000162415	45771881	0.040082	ZSWIM5	protein_coding
1	45764282	45764832	genic|1:45764282-45764832	ENSG00000162415	45771881	0.024527	ZSWIM5	protein_coding
1	45765808	45766358	genic|1:45765808-45766358	ENSG00000162415	45771881	0.034499	ZSWIM5	protein_coding
1	45769140	45769690	genic|1:45769140-45769690	ENSG00000162415	45771881	0.250718	ZSWIM5	protein_coding
1	45769140	45769690	genic|1:45769140-45769690	ENSG00000132773	45805342	0.037146	TOE1	protein_coding
1	45769140	45769690	genic|1:45769140-45769690	ENSG00000132781	45806142	0.036506	MUTYH	protein_coding
1	45984575	45985125	genic|1:45984575-45985125	ENSG00000070759	45956872	0.023865	TESK2	protein_coding
1	45984575	45985125	genic|1:45984575-45985125	ENSG00000132763	45965725	0.031664	MMACHC	protein_coding
1	45984575	45985125	genic|1:45984575-45985125	ENSG00000236624	45965751	0.0317	CCDC163P	protein_coding
1	45984575	45985125	genic|1:45984575-45985125	ENSG00000117450	45988719	0.086321	PRDX1	protein_coding
1	45987289	45987877	genic|1:45987289-45987877	ENSG00000070759	45956872	0.055586000000000003	TESK2	protein_coding
1	45987289	45987877	genic|1:45987289-45987877	ENSG00000132763	45965725	0.071206	MMACHC	protein_coding
1	45987289	45987877	genic|1:45987289-45987877	ENSG00000236624	45965751	0.071276	CCDC163P	protein_coding
1	45987289	45987877	genic|1:45987289-45987877	ENSG00000117450	45988719	0.218038	PRDX1	protein_coding
1	45987289	45987877	genic|1:45987289-45987877	ENSG00000117448	46016215	0.045311	AKR1A1	protein_coding
1	46017049	46017599	genic|1:46017049-46017599	ENSG00000117448	46016215	0.043582	AKR1A1	protein_coding
1	46085817	46086367	genic|1:46085817-46086367	ENSG00000159588	46089729	0.030496	CCDC17	protein_coding
1	46087578	46088128	genic|1:46087578-46088128	ENSG00000159588	46089729	0.053013	CCDC17	protein_coding
1	46268958	46269534	genic|1:46268958-46269534	ENSG00000197429	46216322	0.023136	IPP	protein_coding
1	46268958	46269534	genic|1:46268958-46269534	ENSG00000086015	46252659	0.103895	MAST2	protein_coding
1	46598064	46599011	genic|1:46598064-46599011	ENSG00000070759	45956872	0.02502	TESK2	protein_coding
1	46598064	46599011	genic|1:46598064-46599011	ENSG00000132763	45965725	0.024133	MMACHC	protein_coding
1	46598064	46599011	genic|1:46598064-46599011	ENSG00000236624	45965751	0.024133	CCDC163P	protein_coding
1	46598064	46599011	genic|1:46598064-46599011	ENSG00000159588	46089729	0.029792	CCDC17	protein_coding
1	46598064	46599011	genic|1:46598064-46599011	ENSG00000225447	46111869	0.033869	RPS15AP10	pseudogene
1	46598064	46599011	genic|1:46598064-46599011	ENSG00000234329	46117498	0.033747	RP11-767N6.2	pseudogene
1	46598064	46599011	genic|1:46598064-46599011	ENSG00000230896	46162747	0.024962	RP11-767N6.7	sense_intronic
1	46598064	46599011	genic|1:46598064-46599011	ENSG00000197429	46216322	0.029322	IPP	protein_coding
1	46598064	46599011	genic|1:46598064-46599011	ENSG00000086015	46252659	0.052345	MAST2	protein_coding
1	46598064	46599011	genic|1:46598064-46599011	ENSG00000117461	46642160	0.248504	PIK3R3	protein_coding
1	46598064	46599011	genic|1:46598064-46599011	ENSG00000085998	46685977	0.148587	POMGNT1	protein_coding
1	46598064	46599011	genic|1:46598064-46599011	ENSG00000085999	46713360	0.112865	RAD54L	protein_coding
1	46598064	46599011	genic|1:46598064-46599011	ENSG00000132128	46769280	0.051513	LRRC41	protein_coding
1	46598064	46599011	genic|1:46598064-46599011	ENSG00000173660	46769303	0.051508	UQCRH	protein_coding
1	46598064	46599011	genic|1:46598064-46599011	ENSG00000117481	46805849	0.065226	NSUN4	protein_coding
1	46598064	46599011	genic|1:46598064-46599011	ENSG00000117480	46859937	0.069271	FAAH	protein_coding
1	46598064	46599011	genic|1:46598064-46599011	ENSG00000079277	47082515	0.041967	MKNK1	protein_coding
1	46598064	46599011	genic|1:46598064-46599011	ENSG00000123472	47139539	0.034459	ATPAF1	protein_coding
1	46598064	46599011	genic|1:46598064-46599011	ENSG00000159658	47184824	0.031639	EFCAB14	protein_coding
1	46639082	46639632	genic|1:46639082-46639632	ENSG00000117461	46642160	0.036044	PIK3R3	protein_coding
1	46645091	46645641	genic|1:46645091-46645641	ENSG00000117461	46642160	0.055826	PIK3R3	protein_coding
1	46650289	46651302	genic|1:46650289-46651302	ENSG00000117461	46642160	0.022953	PIK3R3	protein_coding
1	46663843	46664393	genic|1:46663843-46664393	ENSG00000117461	46642160	0.045281	PIK3R3	protein_coding
1	46663843	46664393	genic|1:46663843-46664393	ENSG00000085998	46685977	0.049774	POMGNT1	protein_coding
1	46663843	46664393	genic|1:46663843-46664393	ENSG00000085999	46713360	0.023642	RAD54L	protein_coding
1	46687314	46687864	intergenic|1:46687314-46687864	ENSG00000085998	46685977	0.078231	POMGNT1	protein_coding
1	46689063	46689613	intergenic|1:46689063-46689613	ENSG00000085998	46685977	0.036659	POMGNT1	protein_coding
1	46813667	46814217	genic|1:46813667-46814217	ENSG00000117481	46805849	0.025792	NSUN4	protein_coding
1	46864868	46865418	genic|1:46864868-46865418	ENSG00000117480	46859937	0.032352	FAAH	protein_coding
1	46871858	46872408	genic|1:46871858-46872408	ENSG00000117480	46859937	0.036123	FAAH	protein_coding
1	47069716	47070283	genic|1:47069716-47070283	ENSG00000079277	47082515	0.113716	MKNK1	protein_coding
1	47069716	47070283	genic|1:47069716-47070283	ENSG00000123472	47139539	0.02314	ATPAF1	protein_coding
1	47077171	47077721	genic|1:47077171-47077721	ENSG00000079277	47082515	0.027526	MKNK1	protein_coding
1	47079341	47079891	genic|1:47079341-47079891	ENSG00000079277	47082515	0.051462	MKNK1	protein_coding
1	47086617	47087167	intergenic|1:47086617-47087167	ENSG00000079277	47082515	0.023937	MKNK1	protein_coding
1	47146972	47147522	genic|1:47146972-47147522	ENSG00000123472	47139539	0.05542	ATPAF1	protein_coding
1	47190804	47191354	intergenic|1:47190804-47191354	ENSG00000159658	47184824	0.035027	EFCAB14	protein_coding
1	50506095	50506645	intergenic|1:50506095-50506645	ENSG00000162374	50513686	0.04251	ELAVL4	protein_coding
1	50574237	50574787	genic|1:50574237-50574787	ENSG00000162374	50513686	0.022901	ELAVL4	protein_coding
1	50576248	50576798	genic|1:50576248-50576798	ENSG00000162374	50513686	0.072196	ELAVL4	protein_coding
1	50576802	50577352	genic|1:50576802-50577352	ENSG00000162374	50513686	0.033043	ELAVL4	protein_coding
1	50605250	50605800	genic|1:50605250-50605800	ENSG00000162374	50513686	0.030584	ELAVL4	protein_coding
1	50882297	50883206	intergenic|1:50882297-50883206	ENSG00000142700	50889172	0.031028	DMRTA2	protein_coding
1	50884210	50884760	genic|1:50884210-50884760	ENSG00000142700	50889172	0.0289	DMRTA2	protein_coding
1	50884840	50885390	genic|1:50884840-50885390	ENSG00000142700	50889172	0.028161	DMRTA2	protein_coding
1	50886535	50887085	genic|1:50886535-50887085	ENSG00000142700	50889172	0.037639	DMRTA2	protein_coding
1	50892307	50892857	intergenic|1:50892307-50892857	ENSG00000142700	50889172	0.023802	DMRTA2	protein_coding
1	50893296	50893846	intergenic|1:50893296-50893846	ENSG00000142700	50889172	0.047921	DMRTA2	protein_coding
1	51433856	51434616	genic|1:51433856-51434616	ENSG00000185104	51425935	0.285162	FAF1	protein_coding
1	51433856	51434616	genic|1:51433856-51434616	ENSG00000123080	51426417	0.295995	CDKN2C	protein_coding
1	51703616	51704166	genic|1:51703616-51704166	ENSG00000123091	51701943	0.071418	RNF11	protein_coding
1	52082463	52083013	genic|1:52082463-52083013	ENSG00000085832	51985000	0.036286	EPS15	protein_coding
1	52082463	52083013	genic|1:52082463-52083013	ENSG00000117859	52042851	0.111383	OSBPL9	protein_coding
1	52082463	52083013	genic|1:52082463-52083013	ENSG00000266993	52259637	0.025946	RP4-657D16.3	antisense
1	52113981	52114531	genic|1:52113981-52114531	ENSG00000117859	52042851	0.023551	OSBPL9	protein_coding
1	52195096	52195825	genic|1:52195096-52195825	ENSG00000085832	51985000	0.023071	EPS15	protein_coding
1	52195096	52195825	genic|1:52195096-52195825	ENSG00000117859	52042851	0.042949	OSBPL9	protein_coding
1	52195096	52195825	genic|1:52195096-52195825	ENSG00000266993	52259637	0.077677	RP4-657D16.3	antisense
1	52260633	52261132	genic|1:52260633-52261132	ENSG00000266993	52259637	0.031303	RP4-657D16.3	antisense
1	52421399	52421949	genic|1:52421399-52421949	ENSG00000169213	52456436	0.038002	RAB3B	protein_coding
1	52455080	52455630	genic|1:52455080-52455630	ENSG00000169213	52456436	0.022626	RAB3B	protein_coding
1	52494921	52495471	genic|1:52494921-52495471	ENSG00000198841	52499488	0.025453	KTI12	protein_coding
1	52813744	52814813	genic|1:52813744-52814813	ENSG00000154222	52831865	0.024901	CC2D1B	protein_coding
1	52816544	52817094	genic|1:52816544-52817094	ENSG00000154222	52831865	0.033558	CC2D1B	protein_coding
1	53055832	53056382	intergenic|1:53055832-53056382	ENSG00000134744	53019159	0.025304	ZCCHC11	protein_coding
1	53055832	53056382	intergenic|1:53055832-53056382	ENSG00000272371	53020490	0.026092	RP11-25O10.2	lincRNA
1	53055832	53056382	intergenic|1:53055832-53056382	ENSG00000116157	53068044	0.159619	GPX7	protein_coding
1	53125862	53126412	genic|1:53125862-53126412	ENSG00000116157	53068044	0.022696	GPX7	protein_coding
1	53125862	53126412	genic|1:53125862-53126412	ENSG00000162377	53164038	0.030689	COA7	protein_coding
1	53128471	53129021	genic|1:53128471-53129021	ENSG00000116157	53068044	0.041896	GPX7	protein_coding
1	53128471	53129021	genic|1:53128471-53129021	ENSG00000162377	53164038	0.062627	COA7	protein_coding
1	53128471	53129021	genic|1:53128471-53129021	ENSG00000162378	53192126	0.036578	ZYG11B	protein_coding
1	53151769	53152319	intergenic|1:53151769-53152319	ENSG00000162377	53164038	0.025172	COA7	protein_coding
1	53168500	53169050	intergenic|1:53168500-53169050	ENSG00000162377	53164038	0.138209	COA7	protein_coding
1	53168500	53169050	intergenic|1:53168500-53169050	ENSG00000162378	53192126	0.035152	ZYG11B	protein_coding
1	53387047	53387683	genic|1:53387047-53387683	ENSG00000121310	53392884	0.029629	ECHDC2	protein_coding
1	53387047	53387683	genic|1:53387047-53387683	ENSG00000116171	53392901	0.029552	SCP2	protein_coding
1	53762010	53762560	genic|1:53762010-53762560	ENSG00000270172	53710212	0.023005	RP5-1024G6.8	lincRNA
1	53762010	53762560	genic|1:53762010-53762560	ENSG00000157193	53793742	0.025602	LRP8	protein_coding
1	53785137	53785687	genic|1:53785137-53785687	ENSG00000157193	53793742	0.023734	LRP8	protein_coding
1	53791738	53792288	genic|1:53791738-53792288	ENSG00000162385	53704282	0.024192	MAGOH	protein_coding
1	53791738	53792288	genic|1:53791738-53792288	ENSG00000270172	53710212	0.027173	RP5-1024G6.8	lincRNA
1	53791738	53792288	genic|1:53791738-53792288	ENSG00000157193	53793742	0.221859	LRP8	protein_coding
1	54355156	54355835	genic|1:54355156-54355835	ENSG00000058799	54356407	0.220409	YIPF1	protein_coding
1	54366890	54367440	genic|1:54366890-54367440	ENSG00000058799	54356407	0.025229	YIPF1	protein_coding
1	54415250	54415800	genic|1:54415250-54415800	ENSG00000081870	54411602	0.03934	HSPB11	protein_coding
1	54415250	54415800	genic|1:54415250-54415800	ENSG00000116212	54411750	0.039341	LRRC42	protein_coding
1	54448047	54448597	intergenic|1:54448047-54448597	ENSG00000219102	54441704	0.027252	HNRNPA3P12	pseudogene
1	54587130	54587680	intergenic|1:54587130-54587680	ENSG00000212670	54569968	0.041011	AL161915.1	protein_coding
1	54639293	54639843	genic|1:54639293-54639843	ENSG00000248835	54637997	0.046052	AL357673.1	protein_coding
1	54639293	54639843	genic|1:54639293-54639843	ENSG00000116221	54649714	0.0238	MRPL37	protein_coding
1	54641768	54642318	genic|1:54641768-54642318	ENSG00000248835	54637997	0.026673	AL357673.1	protein_coding
1	54646528	54647078	genic|1:54646528-54647078	ENSG00000248835	54637997	0.027838	AL357673.1	protein_coding
1	54646528	54647078	genic|1:54646528-54647078	ENSG00000116221	54649714	0.043564	MRPL37	protein_coding
1	54775321	54775871	genic|1:54775321-54775871	ENSG00000248835	54637997	0.022148	AL357673.1	protein_coding
1	54775321	54775871	genic|1:54775321-54775871	ENSG00000116221	54649714	0.022889	MRPL37	protein_coding
1	54844158	54844708	genic|1:54844158-54844708	ENSG00000157216	54879152	0.063027	SSBP3	protein_coding
1	54870796	54871426	genic|1:54870796-54871426	ENSG00000157216	54879152	0.120215	SSBP3	protein_coding
1	54871913	54872463	genic|1:54871913-54872463	ENSG00000212670	54569968	0.022924	AL161915.1	protein_coding
1	54871913	54872463	genic|1:54871913-54872463	ENSG00000248835	54637997	0.023964	AL357673.1	protein_coding
1	54871913	54872463	genic|1:54871913-54872463	ENSG00000116221	54649714	0.023968	MRPL37	protein_coding
1	54871913	54872463	genic|1:54871913-54872463	ENSG00000157216	54879152	0.324851	SSBP3	protein_coding
1	54871913	54872463	genic|1:54871913-54872463	ENSG00000243725	55181495	0.022749	TTC4	protein_coding
1	54954434	54954984	intergenic|1:54954434-54954984	ENSG00000157216	54879152	0.024678	SSBP3	protein_coding
1	55146951	55147501	genic|1:55146951-55147501	ENSG00000243725	55181495	0.0242	TTC4	protein_coding
1	55487598	55488148	intergenic|1:55487598-55488148	ENSG00000169174	55505221	0.069472	PCSK9	protein_coding
1	55679353	55679903	genic|1:55679353-55679903	ENSG00000162402	55680786	0.047494	USP24	protein_coding
1	56902450	56903000	intergenic|1:56902450-56903000	ENSG00000162407	57110974	0.024968	PPAP2B	protein_coding
1	56902450	56903000	intergenic|1:56902450-56903000	ENSG00000162409	57110995	0.024967	PRKAA2	protein_coding
1	56942995	56943545	intergenic|1:56942995-56943545	ENSG00000162407	57110974	0.028525	PPAP2B	protein_coding
1	56942995	56943545	intergenic|1:56942995-56943545	ENSG00000162409	57110995	0.028524	PRKAA2	protein_coding
1	57044794	57045490	genic|1:57044794-57045490	ENSG00000162407	57110974	0.060474	PPAP2B	protein_coding
1	57044794	57045490	genic|1:57044794-57045490	ENSG00000162409	57110995	0.06046	PRKAA2	protein_coding
1	59017201	59017751	intergenic|1:59017201-59017751	ENSG00000173406	59012406	0.027399	DAB1	protein_coding
1	59017201	59017751	intergenic|1:59017201-59017751	ENSG00000162600	59012474	0.027709	OMA1	protein_coding
1	59247314	59247864	genic|1:59247314-59247864	ENSG00000177606	59249785	0.108857	JUN	protein_coding
1	60135501	60136051	genic|1:60135501-60136051	ENSG00000134709	60280458	0.046218	HOOK1	protein_coding
1	60144356	60144906	genic|1:60144356-60144906	ENSG00000134709	60280458	0.027816	HOOK1	protein_coding
1	60282054	60282553	genic|1:60282054-60282553	ENSG00000134709	60280458	0.040013	HOOK1	protein_coding
1	61275100	61275650	genic|1:61275100-61275650	ENSG00000162599	61330931	0.029323	NFIA	protein_coding
1	61323872	61324422	intergenic|1:61323872-61324422	ENSG00000162599	61330931	0.052062	NFIA	protein_coding
1	61331721	61332271	genic|1:61331721-61332271	ENSG00000162599	61330931	0.107857	NFIA	protein_coding
1	61542497	61543047	genic|1:61542497-61543047	ENSG00000162599	61330931	0.027769	NFIA	protein_coding
1	63155898	63156448	genic|1:63155898-63156448	ENSG00000116641	63153969	0.082457	DOCK7	protein_coding
1	63155898	63156448	genic|1:63155898-63156448	ENSG00000235545	63154153	0.082453	RP11-230B22.1	antisense
1	63347783	63348333	intergenic|1:63347783-63348333	ENSG00000125703	63249806	0.025521	ATG4C	protein_coding
1	64089569	64090119	genic|1:64089569-64090119	ENSG00000116652	64014588	0.022103	DLEU2L	protein_coding
1	64089569	64090119	genic|1:64089569-64090119	ENSG00000079739	64058947	0.034671	PGM1	protein_coding
1	64089569	64090119	genic|1:64089569-64090119	ENSG00000142856	64059392	0.035095	ITGB3BP	protein_coding
1	64970963	64971513	genic|1:64970963-64971513	ENSG00000158966	64936428	0.032385	CACHD1	protein_coding
1	65605645	65606195	intergenic|1:65605645-65606195	ENSG00000162433	65613232	0.036731	AK4	protein_coding
1	65631592	65632142	genic|1:65631592-65632142	ENSG00000162433	65613232	0.024262	AK4	protein_coding
1	65633215	65633765	genic|1:65633215-65633765	ENSG00000162433	65613232	0.070853	AK4	protein_coding
1	65719847	65720397	genic|1:65719847-65720397	ENSG00000162433	65613232	0.035965	AK4	protein_coding
1	65719847	65720397	genic|1:65719847-65720397	ENSG00000116675	65713902	0.336095	DNAJC6	protein_coding
1	65731210	65731760	genic|1:65731210-65731760	ENSG00000116675	65713902	0.033173	DNAJC6	protein_coding
1	65774978	65775922	genic|1:65774978-65775922	ENSG00000162433	65613232	0.050161	AK4	protein_coding
1	65774978	65775922	genic|1:65774978-65775922	ENSG00000116675	65713902	0.091748	DNAJC6	protein_coding
1	65774978	65775922	genic|1:65774978-65775922	ENSG00000116678	65886248	0.02871	LEPR	protein_coding
1	65774978	65775922	genic|1:65774978-65775922	ENSG00000213625	65886270	0.028705	LEPROT	protein_coding
1	67395629	67396179	genic|1:67395629-67396179	ENSG00000152763	67390570	0.18649	WDR78	protein_coding
1	67395629	67396179	genic|1:67395629-67396179	ENSG00000198160	67390578	0.186687	MIER1	protein_coding
1	67395629	67396179	genic|1:67395629-67396179	ENSG00000116704	67519782	0.025764	SLC35D1	protein_coding
1	67513100	67513650	genic|1:67513100-67513650	ENSG00000116704	67519782	0.022262	SLC35D1	protein_coding
1	67894665	67895215	genic|1:67894665-67895215	ENSG00000142864	67896098	0.099299	SERBP1	protein_coding
1	68111922	68112472	intergenic|1:68111922-68112472	ENSG00000116717	68150744	0.034648	GADD45A	protein_coding
1	68231778	68232328	genic|1:68231778-68232328	ENSG00000172380	68299150	0.022778	GNG12	protein_coding
1	68319299	68319849	genic|1:68319299-68319849	ENSG00000172380	68299150	0.032059	GNG12	protein_coding
1	68321583	68322133	genic|1:68321583-68322133	ENSG00000172380	68299150	0.0499	GNG12	protein_coding
1	68606872	68607422	genic|1:68606872-68607422	ENSG00000116729	68698803	0.048663	WLS	protein_coding
1	68682712	68683262	genic|1:68682712-68683262	ENSG00000116729	68698803	0.059261	WLS	protein_coding
1	68779342	68779892	intergenic|1:68779342-68779892	ENSG00000116729	68698803	0.056906	WLS	protein_coding
1	70032890	70033440	intergenic|1:70032890-70033440	ENSG00000033122	70034081	0.425525	LRRC7	protein_coding
1	70035125	70035675	genic|1:70035125-70035675	ENSG00000033122	70034081	0.064746	LRRC7	protein_coding
1	70827717	70828267	genic|1:70827717-70828267	ENSG00000118454	70820417	0.030399	ANKRD13C	protein_coding
1	70827717	70828267	genic|1:70827717-70828267	ENSG00000197568	70820488	0.030634	HHLA3	protein_coding
1	70906836	70907386	intergenic|1:70906836-70907386	ENSG00000271992	70910754	0.05944	RP11-42O15.3	lincRNA
1	70908072	70908622	intergenic|1:70908072-70908622	ENSG00000271992	70910754	0.122556	RP11-42O15.3	lincRNA
1	70909624	70910174	intergenic|1:70909624-70910174	ENSG00000271992	70910754	0.060493	RP11-42O15.3	lincRNA
1	70923710	70924260	intergenic|1:70923710-70924260	ENSG00000271992	70910754	0.026061	RP11-42O15.3	lincRNA
1	72736858	72737408	genic|1:72736858-72737408	ENSG00000233994	72740235	0.03403	GDI2P2	pseudogene
1	74670802	74671352	genic|1:74670802-74671352	ENSG00000254685	74663896	0.081861	FPGT	protein_coding
1	74670802	74671352	genic|1:74670802-74671352	ENSG00000259030	74663919	0.082071	FPGT-TNNI3K	protein_coding
1	74670802	74671352	genic|1:74670802-74671352	ENSG00000116783	74663947	0.082328	TNNI3K	protein_coding
1	74970752	74971302	genic|1:74970752-74971302	ENSG00000254685	74663896	0.023385	FPGT	protein_coding
1	74970752	74971302	genic|1:74970752-74971302	ENSG00000259030	74663919	0.023381	FPGT-TNNI3K	protein_coding
1	74970752	74971302	genic|1:74970752-74971302	ENSG00000116783	74663947	0.023377	TNNI3K	protein_coding
1	74970752	74971302	genic|1:74970752-74971302	ENSG00000162623	75198836	0.02793	TYW3	protein_coding
1	74970752	74971302	genic|1:74970752-74971302	ENSG00000116791	75199092	0.027914	CRYZ	protein_coding
1	75590596	75591146	intergenic|1:75590596-75591146	ENSG00000162624	75594119	0.044556	LHX8	protein_coding
1	75595874	75596424	genic|1:75595874-75596424	ENSG00000162624	75594119	0.061196	LHX8	protein_coding
1	75596959	75597509	genic|1:75596959-75597509	ENSG00000162624	75594119	0.12934	LHX8	protein_coding
1	75600043	75601355	genic|1:75600043-75601355	ENSG00000162624	75594119	0.143546	LHX8	protein_coding
1	75601774	75602324	genic|1:75601774-75602324	ENSG00000162624	75594119	0.131063	LHX8	protein_coding
1	76081458	76082008	intergenic|1:76081458-76082008	ENSG00000137968	76076801	0.6608	SLC44A5	protein_coding
1	76081458	76082008	intergenic|1:76081458-76082008	ENSG00000117054	76190036	0.041957	ACADM	protein_coding
1	76081458	76082008	intergenic|1:76081458-76082008	ENSG00000137955	76251879	0.036656	RABGGTB	protein_coding
1	76261112	76261662	intergenic|1:76261112-76261662	ENSG00000137955	76251879	0.022389	RABGGTB	protein_coding
1	76524952	76525502	genic|1:76524952-76525502	ENSG00000184005	76540404	0.023165	ST6GALNAC3	protein_coding
1	76545311	76545861	genic|1:76545311-76545861	ENSG00000184005	76540404	0.037673	ST6GALNAC3	protein_coding
1	77146188	77146738	intergenic|1:77146188-77146738	ENSG00000226415	77165474	0.055592	TPI1P1	pseudogene
1	77173945	77174495	intergenic|1:77173945-77174495	ENSG00000226415	77165474	0.033265	TPI1P1	pseudogene
1	77175252	77175802	intergenic|1:77175252-77175802	ENSG00000226415	77165474	0.046015	TPI1P1	pseudogene
1	77179095	77179645	intergenic|1:77179095-77179645	ENSG00000226415	77165474	0.056002	TPI1P1	pseudogene
1	77187838	77188388	intergenic|1:77187838-77188388	ENSG00000226415	77165474	0.023978	TPI1P1	pseudogene
1	77230291	77230841	genic|1:77230291-77230841	ENSG00000226415	77165474	0.050704	TPI1P1	pseudogene
1	77322290	77323320	intergenic|1:77322290-77323320	ENSG00000117069	77333126	0.037608	ST6GALNAC5	protein_coding
1	77333748	77334298	genic|1:77333748-77334298	ENSG00000226415	77165474	0.051579	TPI1P1	pseudogene
1	77333748	77334298	genic|1:77333748-77334298	ENSG00000117069	77333126	0.454039	ST6GALNAC5	protein_coding
1	77333748	77334298	genic|1:77333748-77334298	ENSG00000230498	77533605	0.028897	RP4-564M11.2	antisense
1	77333748	77334298	genic|1:77333748-77334298	ENSG00000226084	77594768	0.029827	RP4-706A16.3	pseudogene
1	77479712	77480262	genic|1:77479712-77480262	ENSG00000230498	77533605	0.024309	RP4-564M11.2	antisense
1	77482027	77482577	genic|1:77482027-77482577	ENSG00000226415	77165474	0.030761	TPI1P1	pseudogene
1	77482027	77482577	genic|1:77482027-77482577	ENSG00000117069	77333126	0.024443	ST6GALNAC5	protein_coding
1	77482027	77482577	genic|1:77482027-77482577	ENSG00000230498	77533605	0.097305	RP4-564M11.2	antisense
1	77482027	77482577	genic|1:77482027-77482577	ENSG00000226084	77594768	0.064023	RP4-706A16.3	pseudogene
1	77482027	77482577	genic|1:77482027-77482577	ENSG00000142892	77685115	0.030747	PIGK	protein_coding
1	77482027	77482577	genic|1:77482027-77482577	ENSG00000154027	77747736	0.028157	AK5	protein_coding
1	77493492	77494042	genic|1:77493492-77494042	ENSG00000230498	77533605	0.022897	RP4-564M11.2	antisense
1	77523749	77524299	genic|1:77523749-77524299	ENSG00000230498	77533605	0.041417	RP4-564M11.2	antisense
1	77525682	77526232	genic|1:77525682-77526232	ENSG00000230498	77533605	0.063589	RP4-564M11.2	antisense
1	77529859	77530409	genic|1:77529859-77530409	ENSG00000230498	77533605	0.119987	RP4-564M11.2	antisense
1	77531267	77531817	genic|1:77531267-77531817	ENSG00000230498	77533605	0.08037	RP4-564M11.2	antisense
1	77566277	77566827	genic|1:77566277-77566827	ENSG00000230498	77533605	0.022389	RP4-564M11.2	antisense
1	77566277	77566827	genic|1:77566277-77566827	ENSG00000226084	77594768	0.03337	RP4-706A16.3	pseudogene
1	77587151	77587701	genic|1:77587151-77587701	ENSG00000226084	77594768	0.061869	RP4-706A16.3	pseudogene
1	77591829	77592379	genic|1:77591829-77592379	ENSG00000226084	77594768	0.104595	RP4-706A16.3	pseudogene
1	78148093	78148592	genic|1:78148093-78148592	ENSG00000226084	77594768	0.024140000000000002	RP4-706A16.3	pseudogene
1	78148093	78148592	genic|1:78148093-78148592	ENSG00000142892	77685115	0.022611	PIGK	protein_coding
1	78148093	78148592	genic|1:78148093-78148592	ENSG00000154027	77747736	0.029692	AK5	protein_coding
1	78148093	78148592	genic|1:78148093-78148592	ENSG00000036549	78149104	0.364194	ZZZ3	protein_coding
1	78148093	78148592	genic|1:78148093-78148592	ENSG00000077254	78225537	0.064188	USP33	protein_coding
1	78148093	78148592	genic|1:78148093-78148592	ENSG00000180488	78245309	0.060762	FAM73A	protein_coding
1	78148093	78148592	genic|1:78148093-78148592	ENSG00000219201	78277621	0.071536	RP11-181C21.4	pseudogene
1	78148093	78148592	genic|1:78148093-78148592	ENSG00000162614	78354198	0.028977	NEXN	protein_coding
1	78265798	78266348	genic|1:78265798-78266348	ENSG00000219201	78277621	0.037514	RP11-181C21.4	pseudogene
1	78285469	78286019	genic|1:78285469-78286019	ENSG00000219201	78277621	0.055803	RP11-181C21.4	pseudogene
1	78449628	78450178	genic|1:78449628-78450178	ENSG00000162613	78444794	0.060051	FUBP1	protein_coding
1	78449628	78450178	genic|1:78449628-78450178	ENSG00000162616	78444859	0.060681	DNAJB4	protein_coding
1	78470260	78470810	genic|1:78470260-78470810	ENSG00000162613	78444794	0.031749	FUBP1	protein_coding
1	78470260	78470810	genic|1:78470260-78470810	ENSG00000162616	78444859	0.031796	DNAJB4	protein_coding
1	81770746	81771296	intergenic|1:81770746-81771296	ENSG00000117114	81771845	0.070196	LPHN2	protein_coding
1	81794651	81795201	genic|1:81794651-81795201	ENSG00000117114	81771845	0.023022	LPHN2	protein_coding
1	81897054	81897604	genic|1:81897054-81897604	ENSG00000117114	81771845	0.032185	LPHN2	protein_coding
1	81930096	81930646	genic|1:81930096-81930646	ENSG00000117114	81771845	0.023366	LPHN2	protein_coding
1	84548924	84549474	genic|1:84548924-84549474	ENSG00000271576	84543614	0.036397	RP11-486G15.2	lincRNA
1	84548924	84549474	genic|1:84548924-84549474	ENSG00000142875	84543745	0.037125	PRKACB	protein_coding
1	84757436	84757986	intergenic|1:84757436-84757986	ENSG00000203943	84764049	0.025586	SAMD13	protein_coding
1	84767002	84767552	genic|1:84767002-84767552	ENSG00000203943	84764049	0.089322	SAMD13	protein_coding
1	84768084	84768583	genic|1:84768084-84768583	ENSG00000203943	84764049	0.056894	SAMD13	protein_coding
1	84768635	84769185	genic|1:84768635-84769185	ENSG00000203943	84764049	0.088949	SAMD13	protein_coding
1	85185894	85186444	intergenic|1:85185894-85186444	ENSG00000117155	85156486	0.032665	SSX2IP	protein_coding
1	85527677	85528253	genic|1:85527677-85528253	ENSG00000162643	85464830	0.030904	WDR63	protein_coding
1	85773969	85774519	genic|1:85773969-85774519	ENSG00000162642	85725355	0.034646	C1orf52	protein_coding
1	85773969	85774519	genic|1:85773969-85774519	ENSG00000142867	85742773	0.040871	BCL10	protein_coding
1	85930573	85931156	genic|1:85930573-85931156	ENSG00000273264	85932978	0.457692	RP11-131L23.2	lincRNA
1	85931502	85932052	genic|1:85931502-85932052	ENSG00000273264	85932978	0.038629	RP11-131L23.2	lincRNA
1	85992770	85993320	genic|1:85992770-85993320	ENSG00000273264	85932978	0.042914	RP11-131L23.2	lincRNA
1	85992770	85993320	genic|1:85992770-85993320	ENSG00000153904	86043933	0.026591	DDAH1	protein_coding
1	85992770	85993320	genic|1:85992770-85993320	ENSG00000142871	86046444	0.025342	CYR61	protein_coding
1	86042507	86043057	genic|1:86042507-86043057	ENSG00000273264	85932978	0.026297	RP11-131L23.2	lincRNA
1	86042507	86043057	genic|1:86042507-86043057	ENSG00000153904	86043933	0.207273	DDAH1	protein_coding
1	86042507	86043057	genic|1:86042507-86043057	ENSG00000142871	86046444	0.205985	CYR61	protein_coding
1	86042507	86043057	genic|1:86042507-86043057	ENSG00000117174	86174116	0.027732	ZNHIT6	protein_coding
1	86047966	86048516	genic|1:86047966-86048516	ENSG00000153904	86043933	0.069008	DDAH1	protein_coding
1	86047966	86048516	genic|1:86047966-86048516	ENSG00000142871	86046444	0.06858	CYR61	protein_coding
1	86049911	86050461	intergenic|1:86049911-86050461	ENSG00000153904	86043933	0.039067	DDAH1	protein_coding
1	86049911	86050461	intergenic|1:86049911-86050461	ENSG00000142871	86046444	0.047161	CYR61	protein_coding
1	86146668	86147218	genic|1:86146668-86147218	ENSG00000117174	86174116	0.028355000000000002	ZNHIT6	protein_coding
1	87796957	87797600	genic|1:87796957-87797600	ENSG00000143013	87794151	0.237365	LMO4	protein_coding
1	87800839	87801389	genic|1:87800839-87801389	ENSG00000143013	87794151	0.181611	LMO4	protein_coding
1	87802320	87802870	genic|1:87802320-87802870	ENSG00000143013	87794151	0.034803	LMO4	protein_coding
1	89313161	89313711	intergenic|1:89313161-89313711	ENSG00000241975	89294785	0.127093	TCEB1P19	pseudogene
1	89313161	89313711	intergenic|1:89313161-89313711	ENSG00000137947	89357627	0.031859	GTF2B	protein_coding
1	89464319	89465351	intergenic|1:89464319-89465351	ENSG00000137944	89458636	0.042201	CCBL2	protein_coding
1	89464319	89465351	intergenic|1:89464319-89465351	ENSG00000213516	89458643	0.042241	RBMXL1	protein_coding
1	89993291	89993841	genic|1:89993291-89993841	ENSG00000197147	89990395	0.078764	LRRC8B	protein_coding
1	90267509	90268059	genic|1:90267509-90268059	ENSG00000272931	90286427	0.029311	RP5-943J3.2	lincRNA
1	90267509	90268059	genic|1:90267509-90268059	ENSG00000171492	90286573	0.029111	LRRC8D	protein_coding
1	90287230	90287729	genic|1:90287230-90287729	ENSG00000272931	90286427	0.167481	RP5-943J3.2	lincRNA
1	90287230	90287729	genic|1:90287230-90287729	ENSG00000171492	90286573	0.16747	LRRC8D	protein_coding
1	90297294	90297844	genic|1:90297294-90297844	ENSG00000272931	90286427	0.038688	RP5-943J3.2	lincRNA
1	90297294	90297844	genic|1:90297294-90297844	ENSG00000171492	90286573	0.039132	LRRC8D	protein_coding
1	91172338	91172888	intergenic|1:91172338-91172888	ENSG00000143032	91182794	0.037821	BARHL2	protein_coding
1	91176325	91176875	intergenic|1:91176325-91176875	ENSG00000143032	91182794	0.038007	BARHL2	protein_coding
1	91177721	91178271	genic|1:91177721-91178271	ENSG00000143032	91182794	0.033207	BARHL2	protein_coding
1	91179235	91179785	genic|1:91179235-91179785	ENSG00000143032	91182794	0.02338	BARHL2	protein_coding
1	91183357	91183907	intergenic|1:91183357-91183907	ENSG00000143032	91182794	0.062359	BARHL2	protein_coding
1	91185094	91185644	intergenic|1:91185094-91185644	ENSG00000143032	91182794	0.030021	BARHL2	protein_coding
1	91186915	91187465	intergenic|1:91186915-91187465	ENSG00000143032	91182794	0.031411	BARHL2	protein_coding
1	91191346	91191896	intergenic|1:91191346-91191896	ENSG00000143032	91182794	0.03912	BARHL2	protein_coding
1	91194929	91195479	intergenic|1:91194929-91195479	ENSG00000143032	91182794	0.031338	BARHL2	protein_coding
1	91319949	91320499	intergenic|1:91319949-91320499	ENSG00000233593	91317207	0.071741	RP4-665J23.1	lincRNA
1	91321914	91322464	intergenic|1:91321914-91322464	ENSG00000233593	91317207	0.042832	RP4-665J23.1	lincRNA
1	92351490	92352040	genic|1:92351490-92352040	ENSG00000069702	92371892	0.255609	TGFBR3	protein_coding
1	92351490	92352040	genic|1:92351490-92352040	ENSG00000189195	92545862	0.030545	BTBD8	protein_coding
1	92351490	92352040	genic|1:92351490-92352040	ENSG00000069712	92632542	0.023948	KIAA1107	protein_coding
1	92362557	92363107	genic|1:92362557-92363107	ENSG00000069702	92371892	0.03491	TGFBR3	protein_coding
1	92559553	92560103	genic|1:92559553-92560103	ENSG00000189195	92545862	0.029678	BTBD8	protein_coding
1	92634163	92634713	genic|1:92634163-92634713	ENSG00000069712	92632542	0.247368	KIAA1107	protein_coding
1	93250476	93251026	genic|1:93250476-93251026	ENSG00000067208	93257961	0.463617	EVI5	protein_coding
1	93250476	93251026	genic|1:93250476-93251026	ENSG00000122406	93297582	0.08349	RPL5	protein_coding
1	93250476	93251026	genic|1:93250476-93251026	ENSG00000154511	93427057	0.025013	FAM69A	protein_coding
1	93545879	93546429	genic|1:93545879-93546429	ENSG00000143033	93544792	0.076491	MTF2	protein_coding
1	94311030	94311580	genic|1:94311030-94311580	ENSG00000137936	94312706	0.050791	BCAR3	protein_coding
1	94992918	94993468	intergenic|1:94992918-94993468	ENSG00000117525	95007356	0.028656	F3	protein_coding
1	95267757	95268307	genic|1:95267757-95268307	ENSG00000224081	95285837	0.031236	LINC01057	lincRNA
1	95267757	95268307	genic|1:95267757-95268307	ENSG00000143036	95285898	0.031141	SLC44A3	protein_coding
1	95287419	95287969	genic|1:95287419-95287969	ENSG00000224081	95285837	0.086912	LINC01057	lincRNA
1	95287419	95287969	genic|1:95287419-95287969	ENSG00000143036	95285898	0.086906	SLC44A3	protein_coding
1	95391087	95391586	genic|1:95391087-95391586	ENSG00000224081	95285837	0.057574	LINC01057	lincRNA
1	95391087	95391586	genic|1:95391087-95391586	ENSG00000143036	95285898	0.0576	SLC44A3	protein_coding
1	95391087	95391586	genic|1:95391087-95391586	ENSG00000117519	95392834	0.28521	CNN3	protein_coding
1	95391087	95391586	genic|1:95391087-95391586	ENSG00000235501	95393122	0.285188	RP4-639F20.1	antisense
1	95391087	95391586	genic|1:95391087-95391586	ENSG00000172339	95538501	0.033908	ALG14	protein_coding
1	95391087	95391586	genic|1:95391087-95391586	ENSG00000152078	95582894	0.031296	TMEM56	protein_coding
1	95391087	95391586	genic|1:95391087-95391586	ENSG00000271092	95583479	0.031255	TMEM56-RWDD3	protein_coding
1	95774071	95774621	intergenic|1:95774071-95774621	ENSG00000122481	95699711	0.02249	RWDD3	protein_coding
1	96910463	96911013	intergenic|1:96910463-96911013	ENSG00000228502	96912486	0.101799	EEF1A1P11	pseudogene
1	96952917	96953467	intergenic|1:96952917-96953467	ENSG00000228502	96912486	0.027593	EEF1A1P11	pseudogene
1	97063908	97064458	intergenic|1:97063908-97064458	ENSG00000137970	97145176	0.023362	RPL7P9	pseudogene
1	97154035	97154585	intergenic|1:97154035-97154585	ENSG00000137970	97145176	0.03278	RPL7P9	pseudogene
1	97585292	97585842	genic|1:97585292-97585842	ENSG00000228057	98011257	0.025133	SEC63P1	pseudogene
1	97888822	97889372	genic|1:97888822-97889372	ENSG00000228057	98011257	0.071351	SEC63P1	pseudogene
1	97966279	97966829	genic|1:97966279-97966829	ENSG00000228057	98011257	0.045292	SEC63P1	pseudogene
1	97970140	97970690	genic|1:97970140-97970690	ENSG00000228057	98011257	0.041342	SEC63P1	pseudogene
1	97980106	97980656	genic|1:97980106-97980656	ENSG00000228057	98011257	0.042764	SEC63P1	pseudogene
1	98026110	98026660	genic|1:98026110-98026660	ENSG00000228057	98011257	0.028632	SEC63P1	pseudogene
1	99116437	99116987	intergenic|1:99116437-99116987	ENSG00000162627	99127236	0.025015	SNX7	protein_coding
1	99118582	99119132	intergenic|1:99118582-99119132	ENSG00000162627	99127236	0.034886	SNX7	protein_coding
1	99134747	99135297	genic|1:99134747-99135297	ENSG00000162627	99127236	0.03578	SNX7	protein_coding
1	99169939	99170489	genic|1:99169939-99170489	ENSG00000162627	99127236	0.029067	SNX7	protein_coding
1	99476195	99476745	genic|1:99476195-99476745	ENSG00000117598	99470588	0.044488	LPPR5	protein_coding
1	99645879	99646429	intergenic|1:99645879-99646429	ENSG00000117600	99729509	0.041902	LPPR4	protein_coding
1	100231099	100231598	genic|1:100231099-100231598	ENSG00000156869	100232187	0.031685	FRRS1	protein_coding
1	100233683	100234233	intergenic|1:100233683-100234233	ENSG00000156869	100232187	0.209192	FRRS1	protein_coding
1	100241554	100242104	intergenic|1:100241554-100242104	ENSG00000156869	100232187	0.039279	FRRS1	protein_coding
1	100274174	100274724	intergenic|1:100274174-100274724	ENSG00000156869	100232187	0.023809	FRRS1	protein_coding
1	100309908	100310458	intergenic|1:100309908-100310458	ENSG00000162688	100315640	0.026376	AGL	protein_coding
1	100629648	100630198	genic|1:100629648-100630198	ENSG00000156876	100598511	0.032016	SASS6	protein_coding
1	100629648	100630198	genic|1:100629648-100630198	ENSG00000122435	100598706	0.032185	TRMT13	protein_coding
1	100629648	100630198	genic|1:100629648-100630198	ENSG00000122477	100643771	0.103704	LRRC39	protein_coding
1	100817581	100818405	genic|1:100817581-100818405	ENSG00000117600	99729509	0.026642	LPPR4	protein_coding
1	100817581	100818405	genic|1:100817581-100818405	ENSG00000156869	100232187	0.031344	FRRS1	protein_coding
1	100817581	100818405	genic|1:100817581-100818405	ENSG00000162688	100315640	0.022973	AGL	protein_coding
1	100817581	100818405	genic|1:100817581-100818405	ENSG00000117620	100435345	0.038443	SLC35A3	protein_coding
1	100817581	100818405	genic|1:100817581-100818405	ENSG00000156875	100503653	0.026264	HIAT1	protein_coding
1	100817581	100818405	genic|1:100817581-100818405	ENSG00000156876	100598511	0.04839	SASS6	protein_coding
1	100817581	100818405	genic|1:100817581-100818405	ENSG00000122435	100598706	0.04842	TRMT13	protein_coding
1	100817581	100818405	genic|1:100817581-100818405	ENSG00000122477	100643771	0.093971	LRRC39	protein_coding
1	100817581	100818405	genic|1:100817581-100818405	ENSG00000137992	100715390	0.073271	DBT	protein_coding
1	100817581	100818405	genic|1:100817581-100818405	ENSG00000224616	100731676	0.090188	RP11-305E17.6	antisense
1	100817581	100818405	genic|1:100817581-100818405	ENSG00000137996	100731763	0.090342	RTCA	protein_coding
1	100817581	100818405	genic|1:100817581-100818405	ENSG00000079335	100810584	0.620614	CDC14A	protein_coding
1	100817581	100818405	genic|1:100817581-100818405	ENSG00000162692	101185298	0.049729	VCAM1	protein_coding
1	100817581	100818405	genic|1:100817581-100818405	ENSG00000183298	102254059	0.037161	RP11-556K13.1	pseudogene
1	100817581	100818405	genic|1:100817581-100818405	ENSG00000118733	102462586	0.025822	OLFM3	protein_coding
1	100819430	100819980	genic|1:100819430-100819980	ENSG00000079335	100810584	0.054275	CDC14A	protein_coding
1	100820370	100820920	genic|1:100820370-100820920	ENSG00000079335	100810584	0.04175	CDC14A	protein_coding
1	101179054	101179604	intergenic|1:101179054-101179604	ENSG00000162692	101185298	0.076582	VCAM1	protein_coding
1	101213245	101213795	intergenic|1:101213245-101213795	ENSG00000162692	101185298	0.07008	VCAM1	protein_coding
1	101340693	101341243	genic|1:101340693-101341243	ENSG00000273204	101360484	0.024259	RP4-549L20.3	antisense
1	101340693	101341243	genic|1:101340693-101341243	ENSG00000162694	101361554	0.02319	EXTL2	protein_coding
1	101340693	101341243	genic|1:101340693-101341243	ENSG00000162695	101361632	0.023116	SLC30A7	protein_coding
1	101534684	101535234	genic|1:101534684-101535234	ENSG00000233184	101491434	0.040898	RP11-421L21.3	antisense
1	101534684	101535234	genic|1:101534684-101535234	ENSG00000117543	101491644	0.041053	DPH5	protein_coding
1	101535754	101536304	genic|1:101535754-101536304	ENSG00000233184	101491434	0.02777	RP11-421L21.3	antisense
1	101535754	101536304	genic|1:101535754-101536304	ENSG00000117543	101491644	0.027872	DPH5	protein_coding
1	101704176	101704726	genic|1:101704176-101704726	ENSG00000170989	101702444	0.101287	S1PR1	protein_coding
1	101781746	101782296	intergenic|1:101781746-101782296	ENSG00000170989	101702444	0.025237	S1PR1	protein_coding
1	101781746	101782296	intergenic|1:101781746-101782296	ENSG00000183298	102254059	0.027642	RP11-556K13.1	pseudogene
1	102350117	102350667	genic|1:102350117-102350667	ENSG00000183298	102254059	0.028652	RP11-556K13.1	pseudogene
1	103572363	103572913	genic|1:103572363-103572913	ENSG00000060718	103574052	0.258668	COL11A1	protein_coding
1	103574727	103575277	intergenic|1:103574727-103575277	ENSG00000060718	103574052	0.094566	COL11A1	protein_coding
1	104059908	104060458	genic|1:104059908-104060458	ENSG00000185946	104068313	0.025924	RNPC3	protein_coding
1	104097072	104097571	genic|1:104097072-104097571	ENSG00000240038	104096437	0.055805	AMY2B	protein_coding
1	108734723	108735689	genic|1:108734723-108735689	ENSG00000260879	108742548	0.025613	RP11-483I13.5	antisense
1	108734723	108735689	genic|1:108734723-108735689	ENSG00000085491	108743471	0.023124	SLC25A24	protein_coding
1	109358926	109359476	genic|1:109358926-109359476	ENSG00000116266	109289296	0.03817	STXBP3	protein_coding
1	109358926	109359476	genic|1:109358926-109359476	ENSG00000121957	109417972	0.049034	GPSM2	protein_coding
1	109358926	109359476	genic|1:109358926-109359476	ENSG00000244716	109534878	0.022828	RP11-20O24.4	pseudogene
1	109419353	109419927	genic|1:109419353-109419927	ENSG00000121957	109417972	0.336315	GPSM2	protein_coding
1	109419353	109419927	genic|1:109419353-109419927	ENSG00000121940	109506111	0.025249	CLCC1	protein_coding
1	109419353	109419927	genic|1:109419353-109419927	ENSG00000244716	109534878	0.026487	RP11-20O24.4	pseudogene
1	109626460	109627010	intergenic|1:109626460-109627010	ENSG00000085433	109584850	0.022745	WDR47	protein_coding
1	109626460	109627010	intergenic|1:109626460-109627010	ENSG00000197780	109618624	0.072648	TAF13	protein_coding
1	109626460	109627010	intergenic|1:109626460-109627010	ENSG00000215717	109632425	0.092333	TMEM167B	protein_coding
1	109626460	109627010	intergenic|1:109626460-109627010	ENSG00000270066	109642815	0.039682	SCARNA2	lincRNA
1	109626460	109627010	intergenic|1:109626460-109627010	ENSG00000116299	109656301	0.028332	KIAA1324	protein_coding
1	109626460	109627010	intergenic|1:109626460-109627010	ENSG00000179902	109656479	0.028255	C1orf194	protein_coding
1	109655119	109655709	genic|1:109655119-109655709	ENSG00000270066	109642815	0.031843	SCARNA2	lincRNA
1	109655119	109655709	genic|1:109655119-109655709	ENSG00000116299	109656301	0.08629	KIAA1324	protein_coding
1	109655119	109655709	genic|1:109655119-109655709	ENSG00000179902	109656479	0.086506	C1orf194	protein_coding
1	109772335	109772885	genic|1:109772335-109772885	ENSG00000244716	109534878	0.022585	RP11-20O24.4	pseudogene
1	109772335	109772885	genic|1:109772335-109772885	ENSG00000116299	109656301	0.024721	KIAA1324	protein_coding
1	109772335	109772885	genic|1:109772335-109772885	ENSG00000179902	109656479	0.024816	C1orf194	protein_coding
1	109772335	109772885	genic|1:109772335-109772885	ENSG00000031698	109756540	0.112636	SARS	protein_coding
1	109772335	109772885	genic|1:109772335-109772885	ENSG00000143126	109792641	0.066701	CELSR2	protein_coding
1	109772335	109772885	genic|1:109772335-109772885	ENSG00000134222	109825808	0.034955	PSRC1	protein_coding
1	109773634	109774184	genic|1:109773634-109774184	ENSG00000031698	109756540	0.02271	SARS	protein_coding
1	109797545	109798095	genic|1:109797545-109798095	ENSG00000031698	109756540	0.043764	SARS	protein_coding
1	109797545	109798095	genic|1:109797545-109798095	ENSG00000143126	109792641	0.191007	CELSR2	protein_coding
1	109797545	109798095	genic|1:109797545-109798095	ENSG00000134222	109825808	0.053957	PSRC1	protein_coding
1	109802352	109802902	genic|1:109802352-109802902	ENSG00000031698	109756540	0.028345	SARS	protein_coding
1	109802352	109802902	genic|1:109802352-109802902	ENSG00000143126	109792641	0.076911	CELSR2	protein_coding
1	109802352	109802902	genic|1:109802352-109802902	ENSG00000134222	109825808	0.045313	PSRC1	protein_coding
1	109806146	109806696	genic|1:109806146-109806696	ENSG00000143126	109792641	0.027485	CELSR2	protein_coding
1	109806146	109806696	genic|1:109806146-109806696	ENSG00000134222	109825808	0.025033	PSRC1	protein_coding
1	109819948	109820498	intergenic|1:109819948-109820498	ENSG00000134222	109825808	0.045878	PSRC1	protein_coding
1	109935507	109936057	genic|1:109935507-109936057	ENSG00000134243	109940573	0.034155	SORT1	protein_coding
1	109941862	109942412	genic|1:109941862-109942412	ENSG00000134243	109940573	0.033973	SORT1	protein_coding
1	110033163	110033713	genic|1:110033163-110033713	ENSG00000174151	110036674	0.028365	CYB561D1	protein_coding
1	110040852	110041402	genic|1:110040852-110041402	ENSG00000174151	110036674	0.050885	CYB561D1	protein_coding
1	110040852	110041402	genic|1:110040852-110041402	ENSG00000181754	110052360	0.033085	AMIGO1	protein_coding
1	110042105	110042655	genic|1:110042105-110042655	ENSG00000174151	110036674	0.054293	CYB561D1	protein_coding
1	110042105	110042655	genic|1:110042105-110042655	ENSG00000181754	110052360	0.04389	AMIGO1	protein_coding
1	110043671	110044221	genic|1:110043671-110044221	ENSG00000181754	110052360	0.024087	AMIGO1	protein_coding
1	110088827	110089377	genic|1:110088827-110089377	ENSG00000065135	110091233	0.056377	GNAI3	protein_coding
1	110159900	110160450	genic|1:110159900-110160450	ENSG00000116337	110158726	0.036001	AMPD2	protein_coding
1	110162209	110162708	genic|1:110162209-110162708	ENSG00000116337	110158726	0.078133	AMPD2	protein_coding
1	110163380	110163930	genic|1:110163380-110163930	ENSG00000065135	110091233	0.02739	GNAI3	protein_coding
1	110163380	110163930	genic|1:110163380-110163930	ENSG00000116337	110158726	0.291076	AMPD2	protein_coding
1	110163380	110163930	genic|1:110163380-110163930	ENSG00000168765	110198703	0.069996	GSTM4	protein_coding
1	110163380	110163930	genic|1:110163380-110163930	ENSG00000213366	110210644	0.054244	GSTM2	protein_coding
1	110163380	110163930	genic|1:110163380-110163930	ENSG00000134202	110284384	0.027692	GSTM3	protein_coding
1	110175177	110175727	intergenic|1:110175177-110175727	ENSG00000116337	110158726	0.025418	AMPD2	protein_coding
1	110175177	110175727	intergenic|1:110175177-110175727	ENSG00000168765	110198703	0.024972	GSTM4	protein_coding
1	110200469	110201019	genic|1:110200469-110201019	ENSG00000168765	110198703	0.028266	GSTM4	protein_coding
1	110282697	110283247	genic|1:110282697-110283247	ENSG00000134202	110284384	0.241991	GSTM3	protein_coding
1	110473637	110474187	intergenic|1:110473637-110474187	ENSG00000184371	110452864	0.026288	CSF1	protein_coding
1	110528566	110529116	genic|1:110528566-110529116	ENSG00000168710	110527308	0.056476	AHCYL1	protein_coding
1	110572086	110572636	intergenic|1:110572086-110572636	ENSG00000143093	110574199	0.050869	STRIP1	protein_coding
1	110576940	110577490	genic|1:110576940-110577490	ENSG00000184371	110452864	0.037341	CSF1	protein_coding
1	110576940	110577490	genic|1:110576940-110577490	ENSG00000168710	110527308	0.053467	AHCYL1	protein_coding
1	110576940	110577490	genic|1:110576940-110577490	ENSG00000143093	110574199	0.403401	STRIP1	protein_coding
1	110576940	110577490	genic|1:110576940-110577490	ENSG00000258634	110600962	0.137332	RP4-773N10.4	antisense
1	110596337	110596887	genic|1:110596337-110596887	ENSG00000258634	110600962	0.039224	RP4-773N10.4	antisense
1	110605206	110605756	genic|1:110605206-110605756	ENSG00000258634	110600962	0.024641	RP4-773N10.4	antisense
1	110605896	110606446	genic|1:110605896-110606446	ENSG00000258634	110600962	0.025291	RP4-773N10.4	antisense
1	110750315	110750865	intergenic|1:110750315-110750865	ENSG00000116396	110753965	0.036066	KCNC4	protein_coding
1	110757488	110758038	genic|1:110757488-110758038	ENSG00000116396	110753965	0.041714	KCNC4	protein_coding
1	110955045	110955595	genic|1:110955045-110955595	ENSG00000134248	110950564	0.026971	LAMTOR5	protein_coding
1	111124254	111124804	intergenic|1:111124254-111124804	ENSG00000177301	111174096	0.026526	KCNA2	protein_coding
1	111148907	111149457	genic|1:111148907-111149457	ENSG00000177301	111174096	0.048497	KCNA2	protein_coding
1	111161895	111162445	genic|1:111161895-111162445	ENSG00000177301	111174096	0.037202	KCNA2	protein_coding
1	111186433	111186983	intergenic|1:111186433-111186983	ENSG00000177301	111174096	0.028642	KCNA2	protein_coding
1	111896064	111896614	genic|1:111896064-111896614	ENSG00000173947	111888910	0.025799	PIFO	protein_coding
1	111986250	111986800	genic|1:111986250-111986800	ENSG00000243960	111983986	0.025231	RP11-552M11.4	sense_overlapping
1	112050675	112051225	genic|1:112050675-112051225	ENSG00000085465	111970399	0.028359	OVGP1	protein_coding
1	112050675	112051225	genic|1:112050675-112051225	ENSG00000260948	111975690	0.027766	RP11-552M11.8	sense_overlapping
1	112050675	112051225	genic|1:112050675-112051225	ENSG00000243960	111983986	0.025591	RP11-552M11.4	sense_overlapping
1	112050675	112051225	genic|1:112050675-112051225	ENSG00000116459	111991486	0.024355	ATP5F1	protein_coding
1	112050675	112051225	genic|1:112050675-112051225	ENSG00000116455	111991998	0.02462	WDR77	protein_coding
1	112050675	112051225	genic|1:112050675-112051225	ENSG00000116473	112084840	0.070917	RAP1A	protein_coding
1	112078198	112078748	genic|1:112078198-112078748	ENSG00000116473	112084840	0.0389	RAP1A	protein_coding
1	112162104	112163018	genic|1:112162104-112163018	ENSG00000173947	111888910	0.027474	PIFO	protein_coding
1	112162104	112163018	genic|1:112162104-112163018	ENSG00000085465	111970399	0.035895	OVGP1	protein_coding
1	112162104	112163018	genic|1:112162104-112163018	ENSG00000260948	111975690	0.033942	RP11-552M11.8	sense_overlapping
1	112162104	112163018	genic|1:112162104-112163018	ENSG00000243960	111983986	0.0294	RP11-552M11.4	sense_overlapping
1	112162104	112163018	genic|1:112162104-112163018	ENSG00000116459	111991486	0.026192	ATP5F1	protein_coding
1	112162104	112163018	genic|1:112162104-112163018	ENSG00000116455	111991998	0.026347	WDR77	protein_coding
1	112162104	112163018	genic|1:112162104-112163018	ENSG00000116473	112084840	0.092898	RAP1A	protein_coding
1	112162104	112163018	genic|1:112162104-112163018	ENSG00000231346	112151345	0.365317	LINC01160	lincRNA
1	112162104	112163018	genic|1:112162104-112163018	ENSG00000227811	112282463	0.025119	FAM212B-AS1	antisense
1	112278453	112279003	genic|1:112278453-112279003	ENSG00000227811	112282463	0.034176	FAM212B-AS1	antisense
1	112291702	112292252	genic|1:112291702-112292252	ENSG00000064703	112297867	0.024848	DDX20	protein_coding
1	112291702	112292252	genic|1:112291702-112292252	ENSG00000197852	112298446	0.023045	FAM212B	protein_coding
1	112933336	112933886	intergenic|1:112933336-112933886	ENSG00000143079	112938803	0.067592	CTTNBP2NL	protein_coding
1	113007251	113007801	intergenic|1:113007251-113007801	ENSG00000134245	113009163	0.038913	WNT2B	protein_coding
1	113044498	113045048	genic|1:113044498-113045048	ENSG00000134245	113009163	0.022498	WNT2B	protein_coding
1	113044498	113045048	genic|1:113044498-113045048	ENSG00000273483	113061063	0.042842	RP4-671G15.2	antisense
1	113051100	113051650	genic|1:113051100-113051650	ENSG00000273483	113061063	0.036549	RP4-671G15.2	antisense
1	113058223	113058773	genic|1:113058223-113058773	ENSG00000273483	113061063	0.075523	RP4-671G15.2	antisense
1	113062726	113063276	genic|1:113062726-113063276	ENSG00000273483	113061063	0.029979	RP4-671G15.2	antisense
1	113067179	113067729	genic|1:113067179-113067729	ENSG00000273483	113061063	0.029224	RP4-671G15.2	antisense
1	113217564	113218114	genic|1:113217564-113218114	ENSG00000273483	113061063	0.024849	RP4-671G15.2	antisense
1	113217564	113218114	genic|1:113217564-113218114	ENSG00000116489	113161795	0.027803	CAPZA1	protein_coding
1	113217564	113218114	genic|1:113217564-113218114	ENSG00000007341	113163447	0.0284	ST7L	protein_coding
1	113217564	113218114	genic|1:113217564-113218114	ENSG00000155363	113215763	0.3257	MOV10	protein_coding
1	113217564	113218114	genic|1:113217564-113218114	ENSG00000155366	113250056	0.047942	RHOC	protein_coding
1	113243309	113243859	genic|1:113243309-113243859	ENSG00000155366	113250056	0.046486	RHOC	protein_coding
1	113247564	113248114	genic|1:113247564-113248114	ENSG00000155366	113250056	0.077901	RHOC	protein_coding
1	113265233	113265783	genic|1:113265233-113265783	ENSG00000155366	113250056	0.026149	RHOC	protein_coding
1	113585046	113585596	genic|1:113585046-113585596	ENSG00000198799	113615831	0.031028	LRIG2	protein_coding
1	114300491	114301041	genic|1:114300491-114301041	ENSG00000232450	114242253	0.028684	RP4-730K3.3	pseudogene
1	114300491	114301041	genic|1:114300491-114301041	ENSG00000116793	114302111	0.094717	PHTF1	protein_coding
1	114310617	114311167	genic|1:114310617-114311167	ENSG00000116793	114302111	0.028029	PHTF1	protein_coding
1	114311471	114312021	genic|1:114311471-114312021	ENSG00000232450	114242253	0.027251	RP4-730K3.3	pseudogene
1	114311471	114312021	genic|1:114311471-114312021	ENSG00000116793	114302111	0.059067	PHTF1	protein_coding
1	114312393	114312943	genic|1:114312393-114312943	ENSG00000116793	114302111	0.02514	PHTF1	protein_coding
1	114507234	114507784	genic|1:114507234-114507784	ENSG00000116774	114522063	0.032136	OLFML3	protein_coding
1	114508544	114509094	genic|1:114508544-114509094	ENSG00000116774	114522063	0.022722	OLFML3	protein_coding
1	114519379	114519929	genic|1:114519379-114519929	ENSG00000116774	114522063	0.168464	OLFML3	protein_coding
1	114525908	114526458	intergenic|1:114525908-114526458	ENSG00000116774	114522063	0.074249	OLFML3	protein_coding
1	114690365	114690915	genic|1:114690365-114690915	ENSG00000134207	114696541	0.029004	SYT6	protein_coding
1	114694812	114695825	genic|1:114694812-114695825	ENSG00000134207	114696541	0.412448	SYT6	protein_coding
1	114698281	114698831	intergenic|1:114698281-114698831	ENSG00000134207	114696541	0.036901	SYT6	protein_coding
1	115598958	115599508	genic|1:115598958-115599508	ENSG00000134198	115632121	0.057451	TSPAN2	protein_coding
1	115621353	115621903	genic|1:115621353-115621903	ENSG00000134198	115632121	0.026381	TSPAN2	protein_coding
1	115623812	115624362	genic|1:115623812-115624362	ENSG00000134198	115632121	0.025013	TSPAN2	protein_coding
1	116192472	116193022	genic|1:116192472-116193022	ENSG00000173218	116184574	0.02849	VANGL1	protein_coding
1	116197358	116197908	genic|1:116197358-116197908	ENSG00000173218	116184574	0.080528	VANGL1	protein_coding
1	116219705	116220255	genic|1:116219705-116220255	ENSG00000173218	116184574	0.066589	VANGL1	protein_coding
1	116219705	116220255	genic|1:116219705-116220255	ENSG00000177551	116386538	0.022811	NHLH2	protein_coding
1	116369107	116369657	intergenic|1:116369107-116369657	ENSG00000177551	116386538	0.046341	NHLH2	protein_coding
1	116370315	116370865	intergenic|1:116370315-116370865	ENSG00000177551	116386538	0.054095	NHLH2	protein_coding
1	116381573	116382123	genic|1:116381573-116382123	ENSG00000177551	116386538	0.053056	NHLH2	protein_coding
1	116385341	116385891	genic|1:116385341-116385891	ENSG00000177551	116386538	0.054884	NHLH2	protein_coding
1	116511492	116512579	intergenic|1:116511492-116512579	ENSG00000163393	116519119	0.060663	SLC22A15	protein_coding
1	116575822	116576372	genic|1:116575822-116576372	ENSG00000163393	116519119	0.041068	SLC22A15	protein_coding
1	116579874	116580424	genic|1:116579874-116580424	ENSG00000163393	116519119	0.022638	SLC22A15	protein_coding
1	116888417	116888967	intergenic|1:116888417-116888967	ENSG00000163399	116915290	0.03924	ATP1A1	protein_coding
1	116958205	116958755	genic|1:116958205-116958755	ENSG00000203865	116961244	0.084779	ATP1A1OS	processed_transcript
1	117117123	117117673	genic|1:117117123-117117673	ENSG00000116815	117113661	0.042766	CD58	protein_coding
1	117189180	117189730	genic|1:117189180-117189730	ENSG00000143061	117210375	0.039727	IGSF3	protein_coding
1	117221803	117222353	intergenic|1:117221803-117222353	ENSG00000143061	117210375	0.022076	IGSF3	protein_coding
1	117420897	117421447	intergenic|1:117420897-117421447	ENSG00000134247	117452679	0.043957	PTGFRN	protein_coding
1	117457865	117458415	genic|1:117457865-117458415	ENSG00000134247	117452679	0.052718	PTGFRN	protein_coding
1	117610332	117610882	genic|1:117610332-117610882	ENSG00000116830	117602925	0.031911	TTF2	protein_coding
1	117663425	117663975	genic|1:117663425-117663975	ENSG00000134253	117665209	0.102988	TRIM45	protein_coding
1	117671024	117671574	intergenic|1:117671024-117671574	ENSG00000134253	117665209	0.031263	TRIM45	protein_coding
1	117714540	117715090	genic|1:117714540-117715090	ENSG00000134253	117665209	0.024827	TRIM45	protein_coding
1	117913913	117914463	genic|1:117913913-117914463	ENSG00000198162	117910071	0.03455	MAN1A2	protein_coding
1	120217324	120218421	genic|1:120217324-120218421	ENSG00000092621	120202421	0.034362	PHGDH	protein_coding
1	120255154	120255704	genic|1:120255154-120255704	ENSG00000143067	120190396	0.024963	ZNF697	protein_coding
1	120255154	120255704	genic|1:120255154-120255704	ENSG00000092621	120202421	0.049077	PHGDH	protein_coding
1	120255154	120255704	genic|1:120255154-120255704	ENSG00000261662	120453236	0.032342	RP5-1042I8.7	sense_overlapping
1	120449546	120450096	intergenic|1:120449546-120450096	ENSG00000261662	120453236	0.049577	RP5-1042I8.7	sense_overlapping
1	120458482	120459032	genic|1:120458482-120459032	ENSG00000261662	120453236	0.061012	RP5-1042I8.7	sense_overlapping
1	120557646	120558196	genic|1:120557646-120558196	ENSG00000261662	120453236	0.058548	RP5-1042I8.7	sense_overlapping
1	120557646	120558196	genic|1:120557646-120558196	ENSG00000134250	120612240	0.04216	NOTCH2	protein_coding
1	120557646	120558196	genic|1:120557646-120558196	ENSG00000273131	120697146	0.057407	RP6-42F4.1	processed_transcript
1	120557646	120558196	genic|1:120557646-120558196	ENSG00000171943	121107124	0.028172	SRGAP2C	pseudogene
1	120601821	120602371	genic|1:120601821-120602371	ENSG00000134250	120612240	0.070895	NOTCH2	protein_coding
1	120601821	120602371	genic|1:120601821-120602371	ENSG00000273131	120697146	0.031255	RP6-42F4.1	processed_transcript
1	120603975	120604525	genic|1:120603975-120604525	ENSG00000134250	120612240	0.022461	NOTCH2	protein_coding
1	120690540	120691090	intergenic|1:120690540-120691090	ENSG00000273131	120697146	0.064944	RP6-42F4.1	processed_transcript
1	120836405	120836955	genic|1:120836405-120836955	ENSG00000188610	120837756	0.062642	FAM72B	protein_coding
1	120836405	120836955	genic|1:120836405-120836955	ENSG00000236933	120838343	0.062642	RP11-439A17.7	antisense
1	121124138	121124688	genic|1:121124138-121124688	ENSG00000171943	121107124	0.03309	SRGAP2C	pseudogene
1	121124138	121124688	genic|1:121124138-121124688	ENSG00000269996	121133256	0.044276	RP11-343N15.5	lincRNA
1	121141384	121141934	genic|1:121141384-121141934	ENSG00000269996	121133256	0.042585	RP11-343N15.5	lincRNA
1	121143482	121144032	genic|1:121143482-121144032	ENSG00000269996	121133256	0.036663	RP11-343N15.5	lincRNA
1	142668103	142668653	genic|1:142668103-142668653	ENSG00000233218	142688925	0.02532	SNX18P16	pseudogene
1	142671697	142672247	genic|1:142671697-142672247	ENSG00000233218	142688925	0.025812	SNX18P16	pseudogene
1	142681240	142681790	genic|1:142681240-142681790	ENSG00000233218	142688925	0.028535	SNX18P16	pseudogene
1	143743184	143743734	genic|1:143743184-143743734	ENSG00000231734	143687097	0.166925	RP6-206I17.2	lincRNA
1	143743184	143743734	genic|1:143743184-143743734	ENSG00000226637	143721171	0.293199	RP6-206I17.3	lincRNA
1	143743184	143743734	genic|1:143743184-143743734	ENSG00000215784	143913143	0.03262	FAM72D	protein_coding
1	143743184	143743734	genic|1:143743184-143743734	ENSG00000196369	143913615	0.03252	SRGAP2B	pseudogene
1	143915168	143915718	genic|1:143915168-143915718	ENSG00000215784	143913143	0.132628	FAM72D	protein_coding
1	143915168	143915718	genic|1:143915168-143915718	ENSG00000196369	143913615	0.132545	SRGAP2B	pseudogene
1	144009926	144010476	genic|1:144009926-144010476	ENSG00000231734	143687097	0.025787	RP6-206I17.2	lincRNA
1	144009926	144010476	genic|1:144009926-144010476	ENSG00000226637	143721171	0.022265	RP6-206I17.3	lincRNA
1	144009926	144010476	genic|1:144009926-144010476	ENSG00000215784	143913143	0.037427	FAM72D	protein_coding
1	144009926	144010476	genic|1:144009926-144010476	ENSG00000196369	143913615	0.037563	SRGAP2B	pseudogene
1	144519861	144520411	genic|1:144519861-144520411	ENSG00000236943	144521970	0.164163	RP11-640M9.1	antisense
1	144520743	144521431	genic|1:144520743-144521431	ENSG00000236943	144521970	0.081179	RP11-640M9.1	antisense
1	144527975	144528525	intergenic|1:144527975-144528525	ENSG00000236943	144521970	0.057976	RP11-640M9.1	antisense
1	144529568	144530118	intergenic|1:144529568-144530118	ENSG00000236943	144521970	0.043628	RP11-640M9.1	antisense
1	144531291	144531841	intergenic|1:144531291-144531841	ENSG00000236943	144521970	0.039782	RP11-640M9.1	antisense
1	144533598	144534148	intergenic|1:144533598-144534148	ENSG00000236943	144521970	0.026747	RP11-640M9.1	antisense
1	144675304	144675854	intergenic|1:144675304-144675854	ENSG00000215861	144679969	0.037675	WI2-1896O14.1	pseudogene
1	144685348	144685898	intergenic|1:144685348-144685898	ENSG00000215861	144679969	0.041608	WI2-1896O14.1	pseudogene
1	144690455	144691005	intergenic|1:144690455-144691005	ENSG00000215861	144679969	0.035279	WI2-1896O14.1	pseudogene
1	144691786	144692336	intergenic|1:144691786-144692336	ENSG00000215861	144679969	0.028059	WI2-1896O14.1	pseudogene
1	144841139	144841689	genic|1:144841139-144841689	ENSG00000254539	144835867	0.046176	RP4-791M13.3	antisense
1	144859574	144860124	genic|1:144859574-144860124	ENSG00000254539	144835867	0.027692	RP4-791M13.3	antisense
1	144931794	144932397	genic|1:144931794-144932397	ENSG00000233218	142688925	0.025615	SNX18P16	pseudogene
1	144931794	144932397	genic|1:144931794-144932397	ENSG00000231734	143687097	0.039324	RP6-206I17.2	lincRNA
1	144931794	144932397	genic|1:144931794-144932397	ENSG00000226637	143721171	0.031569	RP6-206I17.3	lincRNA
1	144931794	144932397	genic|1:144931794-144932397	ENSG00000215784	143913143	0.023864	FAM72D	protein_coding
1	144931794	144932397	genic|1:144931794-144932397	ENSG00000196369	143913615	0.023859000000000002	SRGAP2B	pseudogene
1	144931794	144932397	genic|1:144931794-144932397	ENSG00000231360	144339738	0.062253	AL592284.1	protein_coding
1	144931794	144932397	genic|1:144931794-144932397	ENSG00000235398	144341756	0.062330000000000003	LINC00623	lincRNA
1	144931794	144932397	genic|1:144931794-144932397	ENSG00000236943	144521970	0.041311	RP11-640M9.1	antisense
1	144931794	144932397	genic|1:144931794-144932397	ENSG00000225241	144593363	0.04259	RP11-640M9.2	pseudogene
1	144931794	144932397	genic|1:144931794-144932397	ENSG00000215861	144679969	0.07077	WI2-1896O14.1	pseudogene
1	144931794	144932397	genic|1:144931794-144932397	ENSG00000168614	144811744	0.116096	NBPF9	protein_coding
1	144931794	144932397	genic|1:144931794-144932397	ENSG00000254539	144835867	0.113708	RP4-791M13.3	antisense
1	144931794	144932397	genic|1:144931794-144932397	ENSG00000272755	145018395	0.052342	RP11-326G21.1	antisense
1	144931794	144932397	genic|1:144931794-144932397	ENSG00000178104	145076186	0.039702	PDE4DIP	protein_coding
1	144931794	144932397	genic|1:144931794-144932397	ENSG00000223380	145096220	0.033213	SEC22B	processed_transcript
1	144931794	144932397	genic|1:144931794-144932397	ENSG00000177144	145139569	0.039293	NUDT4P1	pseudogene
1	144931794	144932397	genic|1:144931794-144932397	ENSG00000272709	145200891	0.02722	RP11-458D21.6	lincRNA
1	144931794	144932397	genic|1:144931794-144932397	ENSG00000213240	145209119	0.022972	NOTCH2NL	protein_coding
1	144931794	144932397	genic|1:144931794-144932397	ENSG00000255168	145209145	0.02297	RP11-458D21.5	protein_coding
1	144931794	144932397	genic|1:144931794-144932397	ENSG00000163386	145289772	0.022172999999999998	NBPF10	protein_coding
1	144931794	144932397	genic|1:144931794-144932397	ENSG00000196644	145883868	0.029578	GPR89C	protein_coding
1	144931794	144932397	genic|1:144931794-144932397	ENSG00000152042	146082765	0.030177	NBPF11	protein_coding
1	144931794	144932397	genic|1:144931794-144932397	ENSG00000232637	146253110	0.027686	WI2-3658N16.1	pseudogene
1	144941109	144941659	genic|1:144941109-144941659	ENSG00000168614	144811744	0.034202	NBPF9	protein_coding
1	144941109	144941659	genic|1:144941109-144941659	ENSG00000254539	144835867	0.032984	RP4-791M13.3	antisense
1	145011878	145012927	genic|1:145011878-145012927	ENSG00000272755	145018395	0.041369	RP11-326G21.1	antisense
1	145013096	145013646	genic|1:145013096-145013646	ENSG00000272755	145018395	0.027076	RP11-326G21.1	antisense
1	145014577	145015127	genic|1:145014577-145015127	ENSG00000272755	145018395	0.035851	RP11-326G21.1	antisense
1	145015674	145016224	genic|1:145015674-145016224	ENSG00000272755	145018395	0.029669	RP11-326G21.1	antisense
1	145016244	145016794	genic|1:145016244-145016794	ENSG00000272755	145018395	0.029579	RP11-326G21.1	antisense
1	145021048	145021598	genic|1:145021048-145021598	ENSG00000272755	145018395	0.024778	RP11-326G21.1	antisense
1	145022149	145022699	genic|1:145022149-145022699	ENSG00000272755	145018395	0.035022	RP11-326G21.1	antisense
1	145023309	145023859	genic|1:145023309-145023859	ENSG00000272755	145018395	0.064012	RP11-326G21.1	antisense
1	145028589	145029139	genic|1:145028589-145029139	ENSG00000272755	145018395	0.025661	RP11-326G21.1	antisense
1	145039671	145040221	genic|1:145039671-145040221	ENSG00000272755	145018395	0.046428	RP11-326G21.1	antisense
1	145039671	145040221	genic|1:145039671-145040221	ENSG00000178104	145076186	0.034999	PDE4DIP	protein_coding
1	145039671	145040221	genic|1:145039671-145040221	ENSG00000223380	145096220	0.02236	SEC22B	processed_transcript
1	145079320	145079870	intergenic|1:145079320-145079870	ENSG00000178104	145076186	0.023494	PDE4DIP	protein_coding
1	145081513	145082424	intergenic|1:145081513-145082424	ENSG00000178104	145076186	0.024481	PDE4DIP	protein_coding
1	145092306	145092856	intergenic|1:145092306-145092856	ENSG00000178104	145076186	0.048507	PDE4DIP	protein_coding
1	145092306	145092856	intergenic|1:145092306-145092856	ENSG00000223380	145096220	0.127683	SEC22B	processed_transcript
1	145092306	145092856	intergenic|1:145092306-145092856	ENSG00000177144	145139569	0.026378	NUDT4P1	pseudogene
1	145263269	145263819	genic|1:145263269-145263819	ENSG00000272709	145200891	0.030985	RP11-458D21.6	lincRNA
1	145263269	145263819	genic|1:145263269-145263819	ENSG00000213240	145209119	0.030343	NOTCH2NL	protein_coding
1	145263269	145263819	genic|1:145263269-145263819	ENSG00000255168	145209145	0.030355	RP11-458D21.5	protein_coding
1	145263269	145263819	genic|1:145263269-145263819	ENSG00000163386	145289772	0.069031	NBPF10	protein_coding
1	145281275	145281825	genic|1:145281275-145281825	ENSG00000163386	145289772	0.044864	NBPF10	protein_coding
1	145282435	145282985	genic|1:145282435-145282985	ENSG00000163386	145289772	0.035473	NBPF10	protein_coding
1	145292864	145293691	genic|1:145292864-145293691	ENSG00000163386	145289772	0.078386	NBPF10	protein_coding
1	145293888	145294438	genic|1:145293888-145294438	ENSG00000163386	145289772	0.044283	NBPF10	protein_coding
1	145378672	145379222	genic|1:145378672-145379222	ENSG00000233396	145382434	0.025826000000000002	RP11-458D21.1	lincRNA
1	145397382	145397932	intergenic|1:145397382-145397932	ENSG00000233396	145382434	0.066775	RP11-458D21.1	lincRNA
1	145397382	145397932	intergenic|1:145397382-145397932	ENSG00000117289	145438469	0.025615	TXNIP	protein_coding
1	145399041	145399591	intergenic|1:145399041-145399591	ENSG00000233396	145382434	0.022184	RP11-458D21.1	lincRNA
1	145455179	145455729	intergenic|1:145455179-145455729	ENSG00000117289	145438469	0.037696	TXNIP	protein_coding
1	145455179	145455729	intergenic|1:145455179-145455729	ENSG00000121851	145470388	0.032293	POLR3GL	protein_coding
1	145455179	145455729	intergenic|1:145455179-145455729	ENSG00000152022	145477085	0.022001	LIX1L	protein_coding
1	145474189	145474739	genic|1:145474189-145474739	ENSG00000117289	145438469	0.032863	TXNIP	protein_coding
1	145474189	145474739	genic|1:145474189-145474739	ENSG00000121851	145470388	0.140173	POLR3GL	protein_coding
1	145474189	145474739	genic|1:145474189-145474739	ENSG00000152022	145477085	0.131818	LIX1L	protein_coding
1	145474189	145474739	genic|1:145474189-145474739	ENSG00000131795	145507598	0.027503	RBM8A	protein_coding
1	145474189	145474739	genic|1:145474189-145474739	ENSG00000211451	145516076	0.024083	GNRHR2	pseudogene
1	145474189	145474739	genic|1:145474189-145474739	ENSG00000131779	145516252	0.024102	PEX11B	protein_coding
1	145483049	145483599	genic|1:145483049-145483599	ENSG00000121851	145470388	0.042453	POLR3GL	protein_coding
1	145483049	145483599	genic|1:145483049-145483599	ENSG00000152022	145477085	0.075284	LIX1L	protein_coding
1	145483049	145483599	genic|1:145483049-145483599	ENSG00000131795	145507598	0.024964	RBM8A	protein_coding
1	146473093	146473643	genic|1:146473093-146473643	ENSG00000234225	146475177	0.046608	RP4-704D21.2	lincRNA
1	146478565	146479115	intergenic|1:146478565-146479115	ENSG00000234225	146475177	0.046005	RP4-704D21.2	lincRNA
1	146556220	146556770	genic|1:146556220-146556770	ENSG00000234225	146475177	0.02993	RP4-704D21.2	lincRNA
1	147011935	147012485	intergenic|1:147011935-147012485	ENSG00000116128	147013182	0.179055	BCL9	protein_coding
1	147071479	147072029	genic|1:147071479-147072029	ENSG00000116128	147013182	0.050867	BCL9	protein_coding
1	147071479	147072029	genic|1:147071479-147072029	ENSG00000162836	147142618	0.085945	ACP6	protein_coding
1	147071479	147072029	genic|1:147071479-147072029	ENSG00000188092	147400506	0.02366	GPR89B	protein_coding
1	147071479	147072029	genic|1:147071479-147072029	ENSG00000203836	147634886	0.023498	NBPF24	protein_coding
1	147369291	147369841	intergenic|1:147369291-147369841	ENSG00000188092	147400506	0.06029	GPR89B	protein_coding
1	147624272	147624822	genic|1:147624272-147624822	ENSG00000203836	147634886	0.093923	NBPF24	protein_coding
1	147931035	147931585	intergenic|1:147931035-147931585	ENSG00000122497	148025863	0.0226	NBPF14	protein_coding
1	147993808	147994358	intergenic|1:147993808-147994358	ENSG00000203836	147634886	0.030382	NBPF24	protein_coding
1	147993808	147994358	intergenic|1:147993808-147994358	ENSG00000122497	148025863	0.184942	NBPF14	protein_coding
1	147993808	147994358	intergenic|1:147993808-147994358	ENSG00000223612	148193172	0.042326	RP11-289I10.2	pseudogene
1	147993808	147994358	intergenic|1:147993808-147994358	ENSG00000203832	148347506	0.026651	NBPF20	protein_coding
1	148000135	148000685	intergenic|1:148000135-148000685	ENSG00000122497	148025863	0.112939	NBPF14	protein_coding
1	148008947	148009497	genic|1:148008947-148009497	ENSG00000122497	148025863	0.032122	NBPF14	protein_coding
1	148176181	148176731	intergenic|1:148176181-148176731	ENSG00000223612	148193172	0.075629	RP11-289I10.2	pseudogene
1	148241321	148241871	intergenic|1:148241321-148241871	ENSG00000122497	148025863	0.027224	NBPF14	protein_coding
1	148241321	148241871	intergenic|1:148241321-148241871	ENSG00000223612	148193172	0.1128	RP11-289I10.2	pseudogene
1	148241321	148241871	intergenic|1:148241321-148241871	ENSG00000203832	148347506	0.059235	NBPF20	protein_coding
1	148342218	148342768	genic|1:148342218-148342768	ENSG00000203832	148347506	0.044049	NBPF20	protein_coding
1	148344452	148345002	genic|1:148344452-148345002	ENSG00000203832	148347506	0.062477	NBPF20	protein_coding
1	148604647	148605197	intergenic|1:148604647-148605197	ENSG00000243452	148555979	0.034735	NBPF15	protein_coding
1	148604647	148605197	intergenic|1:148604647-148605197	ENSG00000237343	148760504	0.022769	RP11-763B22.4	lincRNA
1	148929320	148929870	genic|1:148929320-148929870	ENSG00000232527	148928322	0.050516	RP11-14N7.2	lincRNA
1	148930128	148930678	genic|1:148930128-148930678	ENSG00000232527	148928322	0.040278	RP11-14N7.2	lincRNA
1	148930883	148931433	genic|1:148930883-148931433	ENSG00000232527	148928322	0.040595	RP11-14N7.2	lincRNA
1	148932629	148933179	genic|1:148932629-148933179	ENSG00000232527	148928322	0.03592	RP11-14N7.2	lincRNA
1	149224256	149224806	intergenic|1:149224256-149224806	ENSG00000203832	148347506	0.024024	NBPF20	protein_coding
1	149224256	149224806	intergenic|1:149224256-149224806	ENSG00000237343	148760504	0.046219	RP11-763B22.4	lincRNA
1	149224256	149224806	intergenic|1:149224256-149224806	ENSG00000232527	148928322	0.043106	RP11-14N7.2	lincRNA
1	149224256	149224806	intergenic|1:149224256-149224806	ENSG00000226067	149284645	0.152171	LINC00869	lincRNA
1	149224256	149224806	intergenic|1:149224256-149224806	ENSG00000235999	149287451	0.142429	RP11-403I13.8	lincRNA
1	149224256	149224806	intergenic|1:149224256-149224806	ENSG00000203817	149459549	0.065149	FAM72C	protein_coding
1	149224256	149224806	intergenic|1:149224256-149224806	ENSG00000269501	149575482	0.039057	RP11-353N4.6	pseudogene
1	149224256	149224806	intergenic|1:149224256-149224806	ENSG00000233368	149577296	0.038724	RP11-277L2.3	lincRNA
1	149224256	149224806	intergenic|1:149224256-149224806	ENSG00000229801	149591762	0.036732	RP11-353N4.1	lincRNA
1	149224256	149224806	intergenic|1:149224256-149224806	ENSG00000203815	149675978	0.025688	FAM231D	protein_coding
1	149290957	149291507	genic|1:149290957-149291507	ENSG00000226067	149284645	0.023999	LINC00869	lincRNA
1	149290957	149291507	genic|1:149290957-149291507	ENSG00000235999	149287451	0.029705	RP11-403I13.8	lincRNA
1	149294332	149294882	intergenic|1:149294332-149294882	ENSG00000226067	149284645	0.027927	LINC00869	lincRNA
1	149294332	149294882	intergenic|1:149294332-149294882	ENSG00000235999	149287451	0.036267	RP11-403I13.8	lincRNA
1	149297580	149298130	intergenic|1:149297580-149298130	ENSG00000226067	149284645	0.045234	LINC00869	lincRNA
1	149297580	149298130	intergenic|1:149297580-149298130	ENSG00000235999	149287451	0.054223	RP11-403I13.8	lincRNA
1	149683976	149684526	genic|1:149683976-149684526	ENSG00000203815	149675978	0.031717	FAM231D	protein_coding
1	149870851	149871408	genic|1:149870851-149871408	ENSG00000182217	149832714	0.02457	HIST2H4B	protein_coding
1	149870851	149871408	genic|1:149870851-149871408	ENSG00000184678	149858232	0.035201	HIST2H2BE	protein_coding
1	149870851	149871408	genic|1:149870851-149871408	ENSG00000184260	149858525	0.035871	HIST2H2AC	protein_coding
1	149870851	149871408	genic|1:149870851-149871408	ENSG00000178096	149859440	0.038152	BOLA1	protein_coding
1	149870851	149871408	genic|1:149870851-149871408	ENSG00000159164	149889434	0.036423	SV2A	protein_coding
1	149870851	149871408	genic|1:149870851-149871408	ENSG00000143368	149900236	0.022677	SF3B4	protein_coding
1	149910843	149911393	genic|1:149910843-149911393	ENSG00000014914	149908791	0.023149	MTMR11	protein_coding
1	149914069	149914619	genic|1:149914069-149914619	ENSG00000014914	149908791	0.039289	MTMR11	protein_coding
1	149980749	149981299	genic|1:149980749-149981299	ENSG00000163113	149982625	0.038031	OTUD7B	protein_coding
1	150123384	150123934	genic|1:150123384-150123934	ENSG00000023902	150121373	0.054921	PLEKHO1	protein_coding
1	150135210	150135760	genic|1:150135210-150135760	ENSG00000023902	150121373	0.090217	PLEKHO1	protein_coding
1	150135210	150135760	genic|1:150135210-150135760	ENSG00000143401	150208504	0.024969	ANP32E	protein_coding
1	150154464	150155014	intergenic|1:150154464-150155014	ENSG00000023902	150121373	0.024761	PLEKHO1	protein_coding
1	150228065	150228615	genic|1:150228065-150228615	ENSG00000118298	150229554	0.072322	CA14	protein_coding
1	150228065	150228615	genic|1:150228065-150228615	ENSG00000118292	150240600	0.030877	C1orf54	protein_coding
1	150228065	150228615	genic|1:150228065-150228615	ENSG00000117362	150241980	0.028238	APH1A	protein_coding
1	150232157	150232707	genic|1:150232157-150232707	ENSG00000118298	150229554	0.039755	CA14	protein_coding
1	150232157	150232707	genic|1:150232157-150232707	ENSG00000118292	150240600	0.024165	C1orf54	protein_coding
1	150244795	150245351	genic|1:150244795-150245351	ENSG00000118292	150240600	0.023894	C1orf54	protein_coding
1	150244795	150245351	genic|1:150244795-150245351	ENSG00000117362	150241980	0.023976	APH1A	protein_coding
1	150336201	150336751	genic|1:150336201-150336751	ENSG00000143401	150208504	0.03374	ANP32E	protein_coding
1	150336201	150336751	genic|1:150336201-150336751	ENSG00000118298	150229554	0.039418	CA14	protein_coding
1	150336201	150336751	genic|1:150336201-150336751	ENSG00000118292	150240600	0.040373	C1orf54	protein_coding
1	150336201	150336751	genic|1:150336201-150336751	ENSG00000117362	150241980	0.041027	APH1A	protein_coding
1	150336201	150336751	genic|1:150336201-150336751	ENSG00000159208	150254953	0.050121	C1orf51	protein_coding
1	150336201	150336751	genic|1:150336201-150336751	ENSG00000187145	150266289	0.058363	MRPS21	protein_coding
1	150336201	150336751	genic|1:150336201-150336751	ENSG00000117360	150293925	0.098695	PRPF3	protein_coding
1	150336201	150336751	genic|1:150336201-150336751	ENSG00000163125	150335567	0.387509	RPRD2	protein_coding
1	150336201	150336751	genic|1:150336201-150336751	ENSG00000143374	150459887	0.037943	TARS2	protein_coding
1	150336201	150336751	genic|1:150336201-150336751	ENSG00000143369	150480538	0.032035	ECM1	protein_coding
1	150336937	150337436	genic|1:150336937-150337436	ENSG00000159208	150254953	0.026242	C1orf51	protein_coding
1	150336937	150337436	genic|1:150336937-150337436	ENSG00000187145	150266289	0.03052	MRPS21	protein_coding
1	150336937	150337436	genic|1:150336937-150337436	ENSG00000117360	150293925	0.05132	PRPF3	protein_coding
1	150336937	150337436	genic|1:150336937-150337436	ENSG00000163125	150335567	0.204424	RPRD2	protein_coding
1	150539659	150540209	intergenic|1:150539659-150540209	ENSG00000143382	150521884	0.036769	ADAMTSL4	protein_coding
1	150539659	150540209	intergenic|1:150539659-150540209	ENSG00000143384	150552066	0.039852	MCL1	protein_coding
1	150540524	150541074	intergenic|1:150540524-150541074	ENSG00000143374	150459887	0.027519	TARS2	protein_coding
1	150540524	150541074	intergenic|1:150540524-150541074	ENSG00000143369	150480538	0.034349	ECM1	protein_coding
1	150540524	150541074	intergenic|1:150540524-150541074	ENSG00000143382	150521884	0.069479	ADAMTSL4	protein_coding
1	150540524	150541074	intergenic|1:150540524-150541074	ENSG00000143384	150552066	0.083649	MCL1	protein_coding
1	150770886	150771436	genic|1:150770886-150771436	ENSG00000143387	150780799	0.087603	CTSK	protein_coding
1	150785457	150786007	genic|1:150785457-150786007	ENSG00000143387	150780799	0.037496	CTSK	protein_coding
1	150943560	150944110	genic|1:150943560-150944110	ENSG00000143418	150947479	0.040683	CERS2	protein_coding
1	150951820	150952370	intergenic|1:150951820-150952370	ENSG00000143418	150947479	0.026242	CERS2	protein_coding
1	150979096	150979646	genic|1:150979096-150979646	ENSG00000143409	150980851	0.105579	FAM63A	protein_coding
1	150979096	150979646	genic|1:150979096-150979646	ENSG00000143363	150980896	0.105585	PRUNE	protein_coding
1	151031875	151032436	genic|1:151031875-151032436	ENSG00000143418	150947479	0.024872	CERS2	protein_coding
1	151031875	151032436	genic|1:151031875-151032436	ENSG00000143409	150980851	0.042836	FAM63A	protein_coding
1	151031875	151032436	genic|1:151031875-151032436	ENSG00000143363	150980896	0.042871	PRUNE	protein_coding
1	151031875	151032436	genic|1:151031875-151032436	ENSG00000143443	151020216	0.159577	C1orf56	protein_coding
1	151031875	151032436	genic|1:151031875-151032436	ENSG00000213190	151030234	0.287873	MLLT11	protein_coding
1	151031875	151032436	genic|1:151031875-151032436	ENSG00000197622	151042801	0.155924	CDC42SE1	protein_coding
1	151031875	151032436	genic|1:151031875-151032436	ENSG00000143458	151043054	0.153302	GABPB2	protein_coding
1	151031875	151032436	genic|1:151031875-151032436	ENSG00000261168	151104086	0.034214	RP11-68I18.10	sense_overlapping
1	151031875	151032436	genic|1:151031875-151032436	ENSG00000143434	151119104	0.023881	SEMA6C	protein_coding
1	151031875	151032436	genic|1:151031875-151032436	ENSG00000163156	151129140	0.022668	SCNM1	protein_coding
1	151162384	151162955	genic|1:151162384-151162955	ENSG00000261168	151104086	0.039792	RP11-68I18.10	sense_overlapping
1	151162384	151162955	genic|1:151162384-151162955	ENSG00000143434	151119104	0.042383	SEMA6C	protein_coding
1	151162384	151162955	genic|1:151162384-151162955	ENSG00000163156	151129140	0.055559	SCNM1	protein_coding
1	151162384	151162955	genic|1:151162384-151162955	ENSG00000163155	151138424	0.070551	LYSMD1	protein_coding
1	151162384	151162955	genic|1:151162384-151162955	ENSG00000163159	151167797	0.241314	VPS72	protein_coding
1	151162384	151162955	genic|1:151162384-151162955	ENSG00000143398	151170425	0.18279	PIP5K1A	protein_coding
1	151162384	151162955	genic|1:151162384-151162955	ENSG00000159352	151227179	0.031486	PSMD4	protein_coding
1	151483499	151484122	genic|1:151483499-151484122	ENSG00000143442	151431941	0.032116	POGZ	protein_coding
1	151483499	151484122	genic|1:151483499-151484122	ENSG00000143375	151482986	0.252736	CGN	protein_coding
1	151483499	151484122	genic|1:151483499-151484122	ENSG00000143367	151512781	0.056299	TUFT1	protein_coding
1	151506260	151506810	genic|1:151506260-151506810	ENSG00000143367	151512781	0.053514	TUFT1	protein_coding
1	151675185	151676782	genic|1:151675185-151676782	ENSG00000178796	151682909	0.056468	RIIAD1	protein_coding
1	151675185	151676782	genic|1:151675185-151676782	ENSG00000159409	151689290	0.032034	CELF3	protein_coding
1	151677060	151678101	genic|1:151677060-151678101	ENSG00000178796	151682909	0.045528	RIIAD1	protein_coding
1	151677060	151678101	genic|1:151677060-151678101	ENSG00000159409	151689290	0.02298	CELF3	protein_coding
1	151693740	151694290	genic|1:151693740-151694290	ENSG00000178796	151682909	0.037163	RIIAD1	protein_coding
1	151693740	151694290	genic|1:151693740-151694290	ENSG00000159409	151689290	0.074494	CELF3	protein_coding
1	153631931	153632481	genic|1:153631931-153632481	ENSG00000143553	153631130	0.027411	SNAPIN	protein_coding
1	153644245	153644795	intergenic|1:153644245-153644795	ENSG00000143621	153643524	0.035106	ILF2	protein_coding
1	153744273	153744823	genic|1:153744273-153744823	ENSG00000143554	153746830	0.028035	SLC27A3	protein_coding
1	153748266	153748816	genic|1:153748266-153748816	ENSG00000143554	153746830	0.106831	SLC27A3	protein_coding
1	153755968	153756518	intergenic|1:153755968-153756518	ENSG00000143624	153700543	0.023011	INTS3	protein_coding
1	153755968	153756518	intergenic|1:153755968-153756518	ENSG00000143554	153746830	0.123801	SLC27A3	protein_coding
1	153755968	153756518	intergenic|1:153755968-153756518	ENSG00000223599	153825890	0.027859	RP11-216N14.7	pseudogene
1	153824355	153824905	genic|1:153824355-153824905	ENSG00000223599	153825890	0.023363	RP11-216N14.7	pseudogene
1	153853375	153853925	genic|1:153853375-153853925	ENSG00000223599	153825890	0.055616	RP11-216N14.7	pseudogene
1	153853375	153853925	genic|1:153853375-153853925	ENSG00000143614	153895451	0.024162	GATAD2B	protein_coding
1	153917641	153918191	genic|1:153917641-153918191	ENSG00000198837	153919172	0.028141	DENND4B	protein_coding
1	153935798	153936371	genic|1:153935798-153936371	ENSG00000143614	153895451	0.02966	GATAD2B	protein_coding
1	153935798	153936371	genic|1:153935798-153936371	ENSG00000198837	153919172	0.063297	DENND4B	protein_coding
1	153935798	153936371	genic|1:153935798-153936371	ENSG00000160741	153931101	0.15139	CRTC2	protein_coding
1	153935798	153936371	genic|1:153935798-153936371	ENSG00000273026	153938992	0.156153	RP11-422P24.10	antisense
1	153935798	153936371	genic|1:153935798-153936371	ENSG00000143578	153940010	0.158096	CREB3L4	protein_coding
1	153935798	153936371	genic|1:153935798-153936371	ENSG00000143570	153940188	0.158361	SLC39A1	protein_coding
1	153935798	153936371	genic|1:153935798-153936371	ENSG00000143543	153950164	0.075225	JTB	protein_coding
1	153935798	153936371	genic|1:153935798-153936371	ENSG00000272654	153950219	0.075004	RP11-422P24.11	lincRNA
1	153935798	153936371	genic|1:153935798-153936371	ENSG00000143545	153958834	0.051676	RAB13	protein_coding
1	153935798	153936371	genic|1:153935798-153936371	ENSG00000177954	153963235	0.046895	RPS27	protein_coding
1	154155407	154156028	genic|1:154155407-154156028	ENSG00000143549	154167124	0.140124	TPM3	protein_coding
1	154155407	154156028	genic|1:154155407-154156028	ENSG00000163263	154178809	0.073106	C1orf189	protein_coding
1	154155407	154156028	genic|1:154155407-154156028	ENSG00000143569	154192655	0.039931	UBAP2L	protein_coding
1	154155407	154156028	genic|1:154155407-154156028	ENSG00000143612	154193104	0.039557	C1orf43	protein_coding
1	154155407	154156028	genic|1:154155407-154156028	ENSG00000143575	154244987	0.023353	HAX1	protein_coding
1	154263772	154264322	intergenic|1:154263772-154264322	ENSG00000143575	154244987	0.025197	HAX1	protein_coding
1	154300850	154301400	genic|1:154300850-154301400	ENSG00000143515	154298029	0.055792	ATP8B2	protein_coding
1	154302048	154302598	genic|1:154302048-154302598	ENSG00000143515	154298029	0.032824	ATP8B2	protein_coding
1	154580408	154580958	genic|1:154580408-154580958	ENSG00000160716	154540257	0.022302	CHRNB2	protein_coding
1	154580408	154580958	genic|1:154580408-154580958	ENSG00000160710	154600475	0.048099	ADAR	protein_coding
1	154835371	154835921	genic|1:154835371-154835921	ENSG00000143603	154842756	0.03681	KCNN3	protein_coding
1	154839474	154840024	genic|1:154839474-154840024	ENSG00000143603	154842756	0.030182	KCNN3	protein_coding
1	154850830	154851380	intergenic|1:154850830-154851380	ENSG00000143603	154842756	0.026031	KCNN3	protein_coding
1	154913777	154914327	intergenic|1:154913777-154914327	ENSG00000163344	154909467	0.038141	PMVK	protein_coding
1	154942973	154943565	genic|1:154942973-154943565	ENSG00000163346	154928599	0.02302	PBXIP1	protein_coding
1	154942973	154943565	genic|1:154942973-154943565	ENSG00000271380	154934301	0.034289	RP11-307C12.12	antisense
1	154942973	154943565	genic|1:154942973-154943565	ENSG00000163348	154936329	0.042737	PYGO2	protein_coding
1	154942973	154943565	genic|1:154942973-154943565	ENSG00000160691	154946871	0.057365	SHC1	protein_coding
1	154942973	154943565	genic|1:154942973-154943565	ENSG00000173207	154947129	0.057362	CKS1B	protein_coding
1	154942973	154943565	genic|1:154942973-154943565	ENSG00000160688	154955814	0.028412	FLAD1	protein_coding
1	154975785	154976335	genic|1:154975785-154976335	ENSG00000160685	154975127	0.04125	ZBTB7B	protein_coding
1	154989837	154990387	genic|1:154989837-154990387	ENSG00000163354	155006257	0.022869	DCST2	protein_coding
1	155033895	155034886	genic|1:155033895-155034886	ENSG00000243364	155036207	0.041191	EFNA4	protein_coding
1	155033895	155034886	genic|1:155033895-155034886	ENSG00000143590	155036224	0.041185	EFNA3	protein_coding
1	155043343	155043893	genic|1:155043343-155043893	ENSG00000243364	155036207	0.040948	EFNA4	protein_coding
1	155043343	155043893	genic|1:155043343-155043893	ENSG00000143590	155036224	0.041023	EFNA3	protein_coding
1	155052366	155052916	genic|1:155052366-155052916	ENSG00000243364	155036207	0.02837	EFNA4	protein_coding
1	155052366	155052916	genic|1:155052366-155052916	ENSG00000143590	155036224	0.028391	EFNA3	protein_coding
1	155053220	155053770	genic|1:155053220-155053770	ENSG00000243364	155036207	0.027151	EFNA4	protein_coding
1	155053220	155053770	genic|1:155053220-155053770	ENSG00000143590	155036224	0.02717	EFNA3	protein_coding
1	155057078	155057628	genic|1:155057078-155057628	ENSG00000163354	155006257	0.026088	DCST2	protein_coding
1	155057078	155057628	genic|1:155057078-155057628	ENSG00000232093	155018594	0.029985	RP11-307C12.11	antisense
1	155057078	155057628	genic|1:155057078-155057628	ENSG00000143537	155023042	0.032748	ADAM15	protein_coding
1	155057078	155057628	genic|1:155057078-155057628	ENSG00000243364	155036207	0.046211	EFNA4	protein_coding
1	155057078	155057628	genic|1:155057078-155057628	ENSG00000143590	155036224	0.046237	EFNA3	protein_coding
1	155057078	155057628	genic|1:155057078-155057628	ENSG00000169242	155099936	0.027502	EFNA1	protein_coding
1	155164372	155164922	intergenic|1:155164372-155164922	ENSG00000169242	155099936	0.030985	EFNA1	protein_coding
1	155164372	155164922	intergenic|1:155164372-155164922	ENSG00000169241	155107820	0.030611	SLC50A1	protein_coding
1	155164372	155164922	intergenic|1:155164372-155164922	ENSG00000179085	155113071	0.0331	DPM3	protein_coding
1	155164372	155164922	intergenic|1:155164372-155164922	ENSG00000163462	155145873	0.069101	TRIM46	protein_coding
1	155164372	155164922	intergenic|1:155164372-155164922	ENSG00000163463	155145951	0.069313	KRTCAP2	protein_coding
1	155164372	155164922	intergenic|1:155164372-155164922	ENSG00000185499	155162707	0.172647	MUC1	protein_coding
1	155164372	155164922	intergenic|1:155164372-155164922	ENSG00000231064	155166659	0.170922	RP11-263K19.4	antisense
1	155164372	155164922	intergenic|1:155164372-155164922	ENSG00000173171	155178490	0.080634	MTX1	protein_coding
1	155164372	155164922	intergenic|1:155164372-155164922	ENSG00000169231	155178842	0.079191	THBS3	protein_coding
1	155164372	155164922	intergenic|1:155164372-155164922	ENSG00000236263	155183610	0.062869	RP11-263K19.6	antisense
1	155164372	155164922	intergenic|1:155164372-155164922	ENSG00000160766	155197214	0.042386	GBAP1	pseudogene
1	155164372	155164922	intergenic|1:155164372-155164922	ENSG00000177628	155214490	0.029786	GBA	protein_coding
1	155164372	155164922	intergenic|1:155164372-155164922	ENSG00000160767	155225274	0.02409	FAM189B	protein_coding
1	155164372	155164922	intergenic|1:155164372-155164922	ENSG00000116521	155232221	0.022106	SCAMP3	protein_coding
1	155171032	155172038	genic|1:155171032-155172038	ENSG00000231064	155166659	0.022318	RP11-263K19.4	antisense
1	155210775	155211349	genic|1:155210775-155211349	ENSG00000177628	155214490	0.031116	GBA	protein_coding
1	155220381	155220931	genic|1:155220381-155220931	ENSG00000177628	155214490	0.042372	GBA	protein_coding
1	155220381	155220931	genic|1:155220381-155220931	ENSG00000160767	155225274	0.048763	FAM189B	protein_coding
1	155220381	155220931	genic|1:155220381-155220931	ENSG00000116521	155232221	0.023712	SCAMP3	protein_coding
1	155242828	155243616	genic|1:155242828-155243616	ENSG00000173171	155178490	0.025423	MTX1	protein_coding
1	155242828	155243616	genic|1:155242828-155243616	ENSG00000169231	155178842	0.025641	THBS3	protein_coding
1	155242828	155243616	genic|1:155242828-155243616	ENSG00000236263	155183610	0.028002	RP11-263K19.6	antisense
1	155242828	155243616	genic|1:155242828-155243616	ENSG00000160766	155197214	0.03786	GBAP1	pseudogene
1	155242828	155243616	genic|1:155242828-155243616	ENSG00000177628	155214490	0.058028	GBA	protein_coding
1	155242828	155243616	genic|1:155242828-155243616	ENSG00000160767	155225274	0.0838	FAM189B	protein_coding
1	155242828	155243616	genic|1:155242828-155243616	ENSG00000116521	155232221	0.129373	SCAMP3	protein_coding
1	155242828	155243616	genic|1:155242828-155243616	ENSG00000143630	155247374	0.247654	HCN3	protein_coding
1	155242828	155243616	genic|1:155242828-155243616	ENSG00000176444	155248282	0.246676	CLK2	protein_coding
1	155242828	155243616	genic|1:155242828-155243616	ENSG00000160752	155278539	0.059833	FDPS	protein_coding
1	155242828	155243616	genic|1:155242828-155243616	ENSG00000160753	155290687	0.043288	RUSC1	protein_coding
1	155242828	155243616	genic|1:155242828-155243616	ENSG00000225855	155293967	0.041892	RUSC1-AS1	antisense
1	155565808	155566358	intergenic|1:155565808-155566358	ENSG00000125459	155579979	0.04201	MSTO1	protein_coding
1	155565808	155566358	intergenic|1:155565808-155566358	ENSG00000203761	155581011	0.039742	MSTO2P	pseudogene
1	155826774	155827324	genic|1:155826774-155827324	ENSG00000116580	155829191	0.082721	GON4L	protein_coding
1	155826774	155827324	genic|1:155826774-155827324	ENSG00000132718	155829300	0.082703	SYT11	protein_coding
1	155829941	155830491	genic|1:155829941-155830491	ENSG00000116580	155829191	0.32693	GON4L	protein_coding
1	155829941	155830491	genic|1:155829941-155830491	ENSG00000132718	155829300	0.326858	SYT11	protein_coding
1	155829941	155830491	genic|1:155829941-155830491	ENSG00000143622	155881195	0.070091	RIT1	protein_coding
1	155829941	155830491	genic|1:155829941-155830491	ENSG00000132680	155904191	0.043602	KIAA0907	protein_coding
1	155829941	155830491	genic|1:155829941-155830491	ENSG00000116584	155976861	0.026662	ARHGEF2	protein_coding
1	155829941	155830491	genic|1:155829941-155830491	ENSG00000163479	155990750	0.022021	SSR2	protein_coding
1	156056019	156056569	genic|1:156056019-156056569	ENSG00000254726	156051789	0.024737	MEX3A	protein_coding
1	156056019	156056569	genic|1:156056019-156056569	ENSG00000160789	156052364	0.024804	LMNA	protein_coding
1	156110916	156111466	intergenic|1:156110916-156111466	ENSG00000196189	156117157	0.022998	SEMA4A	protein_coding
1	156119695	156120245	genic|1:156119695-156120245	ENSG00000196189	156117157	0.043295	SEMA4A	protein_coding
1	156213725	156214275	genic|1:156213725-156214275	ENSG00000242252	156211753	0.026584	BGLAP	protein_coding
1	156213725	156214275	genic|1:156213725-156214275	ENSG00000160781	156217881	0.026536	PAQR6	protein_coding
1	156214426	156215318	genic|1:156214426-156215318	ENSG00000242252	156211753	0.030892	BGLAP	protein_coding
1	156214426	156215318	genic|1:156214426-156215318	ENSG00000160781	156217881	0.030836	PAQR6	protein_coding
1	156219373	156219923	genic|1:156219373-156219923	ENSG00000160781	156217881	0.022215	PAQR6	protein_coding
1	156261087	156261637	genic|1:156261087-156261637	ENSG00000198715	156265463	0.025759	C1orf85	protein_coding
1	156307804	156308828	genic|1:156307804-156308828	ENSG00000242252	156211753	0.030387	BGLAP	protein_coding
1	156307804	156308828	genic|1:156307804-156308828	ENSG00000160781	156217881	0.032112	PAQR6	protein_coding
1	156307804	156308828	genic|1:156307804-156308828	ENSG00000198952	156252620	0.046373	SMG5	protein_coding
1	156307804	156308828	genic|1:156307804-156308828	ENSG00000163472	156252726	0.046445	TMEM79	protein_coding
1	156307804	156308828	genic|1:156307804-156308828	ENSG00000198715	156265463	0.068397	C1orf85	protein_coding
1	156307804	156308828	genic|1:156307804-156308828	ENSG00000163468	156337664	0.106137	CCT3	protein_coding
1	156307804	156308828	genic|1:156307804-156308828	ENSG00000125462	156400493	0.037043	C1orf61	protein_coding
1	156307804	156308828	genic|1:156307804-156308828	ENSG00000236947	156426369	0.024656	RP11-98G7.1	lincRNA
1	156458763	156459313	genic|1:156458763-156459313	ENSG00000125462	156400493	0.02243	C1orf61	protein_coding
1	156458763	156459313	genic|1:156458763-156459313	ENSG00000236947	156426369	0.030758	RP11-98G7.1	lincRNA
1	156458763	156459313	genic|1:156458763-156459313	ENSG00000116604	156470620	0.057431	MEF2D	protein_coding
1	156474946	156475496	intergenic|1:156474946-156475496	ENSG00000116604	156470620	0.067954	MEF2D	protein_coding
1	156594069	156594619	genic|1:156594069-156594619	ENSG00000132702	156589086	0.036448	HAPLN2	protein_coding
1	156634150	156634700	intergenic|1:156634150-156634700	ENSG00000183856	156542396	0.026162	IQGAP3	protein_coding
1	156634150	156634700	intergenic|1:156634150-156634700	ENSG00000163382	156561554	0.02803	APOA1BP	protein_coding
1	156634150	156634700	intergenic|1:156634150-156634700	ENSG00000160818	156571288	0.031996	GPATCH4	protein_coding
1	156634150	156634700	intergenic|1:156634150-156634700	ENSG00000132702	156589086	0.044117	HAPLN2	protein_coding
1	156634150	156634700	intergenic|1:156634150-156634700	ENSG00000132688	156647189	0.067839	NES	protein_coding
1	156634150	156634700	intergenic|1:156634150-156634700	ENSG00000143320	156675608	0.029337	CRABP2	protein_coding
1	156634150	156634700	intergenic|1:156634150-156634700	ENSG00000223356	156682966	0.027147	RP11-66D17.5	antisense
1	156638236	156638786	genic|1:156638236-156638786	ENSG00000132688	156647189	0.036101	NES	protein_coding
1	156643433	156643983	genic|1:156643433-156643983	ENSG00000183856	156542396	0.03143	IQGAP3	protein_coding
1	156643433	156643983	genic|1:156643433-156643983	ENSG00000163382	156561554	0.032983	APOA1BP	protein_coding
1	156643433	156643983	genic|1:156643433-156643983	ENSG00000160818	156571288	0.037089	GPATCH4	protein_coding
1	156643433	156643983	genic|1:156643433-156643983	ENSG00000132702	156589086	0.049001	HAPLN2	protein_coding
1	156643433	156643983	genic|1:156643433-156643983	ENSG00000132688	156647189	0.200225	NES	protein_coding
1	156643433	156643983	genic|1:156643433-156643983	ENSG00000143320	156675608	0.047852	CRABP2	protein_coding
1	156643433	156643983	genic|1:156643433-156643983	ENSG00000223356	156682966	0.042648	RP11-66D17.5	antisense
1	156643433	156643983	genic|1:156643433-156643983	ENSG00000143303	156698234	0.029128	RRNAD1	protein_coding
1	156643433	156643983	genic|1:156643433-156643983	ENSG00000143319	156698591	0.028888	ISG20L2	protein_coding
1	156643433	156643983	genic|1:156643433-156643983	ENSG00000143314	156711382	0.022043	MRPL24	protein_coding
1	156643433	156643983	genic|1:156643433-156643983	ENSG00000198400	156785432	0.024907	NTRK1	protein_coding
1	156645522	156646072	genic|1:156645522-156646072	ENSG00000132688	156647189	0.089139	NES	protein_coding
1	156645522	156646072	genic|1:156645522-156646072	ENSG00000143320	156675608	0.022597	CRABP2	protein_coding
1	156695507	156696057	genic|1:156695507-156696057	ENSG00000143303	156698234	0.033716	RRNAD1	protein_coding
1	156695507	156696057	genic|1:156695507-156696057	ENSG00000143319	156698591	0.033629	ISG20L2	protein_coding
1	156716547	156717097	genic|1:156716547-156717097	ENSG00000132702	156589086	0.023678	HAPLN2	protein_coding
1	156716547	156717097	genic|1:156716547-156717097	ENSG00000143320	156675608	0.038746	CRABP2	protein_coding
1	156716547	156717097	genic|1:156716547-156717097	ENSG00000223356	156682966	0.049085	RP11-66D17.5	antisense
1	156716547	156717097	genic|1:156716547-156717097	ENSG00000143303	156698234	0.075168	RRNAD1	protein_coding
1	156716547	156717097	genic|1:156716547-156717097	ENSG00000143319	156698591	0.076249	ISG20L2	protein_coding
1	156716547	156717097	genic|1:156716547-156717097	ENSG00000143314	156711382	0.1999	MRPL24	protein_coding
1	156716547	156717097	genic|1:156716547-156717097	ENSG00000143294	156720402	0.203338	PRCC	protein_coding
1	156716547	156717097	genic|1:156716547-156717097	ENSG00000143321	156736717	0.078308	HDGF	protein_coding
1	156716547	156717097	genic|1:156716547-156717097	ENSG00000198400	156785432	0.047373	NTRK1	protein_coding
1	156721447	156722274	genic|1:156721447-156722274	ENSG00000183856	156542396	0.023212	IQGAP3	protein_coding
1	156721447	156722274	genic|1:156721447-156722274	ENSG00000163382	156561554	0.022394	APOA1BP	protein_coding
1	156721447	156722274	genic|1:156721447-156722274	ENSG00000160818	156571288	0.023829	GPATCH4	protein_coding
1	156721447	156722274	genic|1:156721447-156722274	ENSG00000132702	156589086	0.02748	HAPLN2	protein_coding
1	156721447	156722274	genic|1:156721447-156722274	ENSG00000132688	156647189	0.023145	NES	protein_coding
1	156721447	156722274	genic|1:156721447-156722274	ENSG00000143320	156675608	0.042068	CRABP2	protein_coding
1	156721447	156722274	genic|1:156721447-156722274	ENSG00000223356	156682966	0.05222	RP11-66D17.5	antisense
1	156721447	156722274	genic|1:156721447-156722274	ENSG00000143303	156698234	0.073234	RRNAD1	protein_coding
1	156721447	156722274	genic|1:156721447-156722274	ENSG00000143319	156698591	0.074018	ISG20L2	protein_coding
1	156721447	156722274	genic|1:156721447-156722274	ENSG00000143314	156711382	0.135662	MRPL24	protein_coding
1	156721447	156722274	genic|1:156721447-156722274	ENSG00000143294	156720402	0.244072	PRCC	protein_coding
1	156721447	156722274	genic|1:156721447-156722274	ENSG00000143321	156736717	0.121183	HDGF	protein_coding
1	156721447	156722274	genic|1:156721447-156722274	ENSG00000198400	156785432	0.060765	NTRK1	protein_coding
1	156783443	156783993	genic|1:156783443-156783993	ENSG00000198400	156785432	0.026804	NTRK1	protein_coding
1	157961633	157962183	intergenic|1:157961633-157962183	ENSG00000183853	157963063	0.028901	KIRREL	protein_coding
1	157964771	157965663	genic|1:157964771-157965663	ENSG00000183853	157963063	0.09104	KIRREL	protein_coding
1	157972324	157972874	genic|1:157972324-157972874	ENSG00000183853	157963063	0.038739	KIRREL	protein_coding
1	157983879	157984429	genic|1:157983879-157984429	ENSG00000183853	157963063	0.026915	KIRREL	protein_coding
1	158968447	158968997	intergenic|1:158968447-158968997	ENSG00000163565	158969758	0.104751	IFI16	protein_coding
1	158970283	158970833	genic|1:158970283-158970833	ENSG00000163565	158969758	0.022184	IFI16	protein_coding
1	158982253	158983314	genic|1:158982253-158983314	ENSG00000163565	158969758	0.031095	IFI16	protein_coding
1	159111582	159112132	genic|1:159111582-159112132	ENSG00000163568	159116886	0.281364	AIM2	protein_coding
1	159111582	159112132	genic|1:159111582-159112132	ENSG00000162706	159141399	0.049291	CADM3	protein_coding
1	159111582	159112132	genic|1:159111582-159112132	ENSG00000213088	159173097	0.031421	DARC	protein_coding
1	159130699	159131249	intergenic|1:159130699-159131249	ENSG00000162706	159141399	0.022121	CADM3	protein_coding
1	159133358	159133908	intergenic|1:159133358-159133908	ENSG00000162706	159141399	0.03243	CADM3	protein_coding
1	159156744	159157294	genic|1:159156744-159157294	ENSG00000213088	159173097	0.022004	DARC	protein_coding
1	159158078	159158628	genic|1:159158078-159158628	ENSG00000163568	159116886	0.046918	AIM2	protein_coding
1	159158078	159158628	genic|1:159158078-159158628	ENSG00000162706	159141399	0.083501	CADM3	protein_coding
1	159158078	159158628	genic|1:159158078-159158628	ENSG00000213088	159173097	0.113329	DARC	protein_coding
1	159165258	159165808	genic|1:159165258-159165808	ENSG00000213088	159173097	0.026187	DARC	protein_coding
1	159167658	159168208	genic|1:159167658-159168208	ENSG00000213088	159173097	0.065002	DARC	protein_coding
1	159171440	159171990	genic|1:159171440-159171990	ENSG00000213088	159173097	0.033421	DARC	protein_coding
1	159173884	159174434	genic|1:159173884-159174434	ENSG00000213088	159173097	0.024679	DARC	protein_coding
1	159175319	159175869	genic|1:159175319-159175869	ENSG00000213088	159173097	0.024426	DARC	protein_coding
1	159885962	159886512	intergenic|1:159885962-159886512	ENSG00000213085	159869953	0.022868	CCDC19	protein_coding
1	159885962	159886512	intergenic|1:159885962-159886512	ENSG00000158710	159895522	0.030115	TAGLN2	protein_coding
1	159906139	159906689	genic|1:159906139-159906689	ENSG00000213085	159869953	0.023853	CCDC19	protein_coding
1	159906139	159906689	genic|1:159906139-159906689	ENSG00000158710	159895522	0.055123	TAGLN2	protein_coding
1	159906139	159906689	genic|1:159906139-159906689	ENSG00000085552	159915386	0.051718	IGSF9	protein_coding
1	159910843	159911393	genic|1:159910843-159911393	ENSG00000213085	159869953	0.032638	CCDC19	protein_coding
1	159910843	159911393	genic|1:159910843-159911393	ENSG00000158710	159895522	0.061339	TAGLN2	protein_coding
1	159910843	159911393	genic|1:159910843-159911393	ENSG00000085552	159915386	0.130782	IGSF9	protein_coding
1	159992016	159992566	intergenic|1:159992016-159992566	ENSG00000260766	159996584	0.025393	RP11-226L15.5	sense_overlapping
1	159994231	159994781	genic|1:159994231-159994781	ENSG00000260766	159996584	0.104059	RP11-226L15.5	sense_overlapping
1	159994231	159994781	genic|1:159994231-159994781	ENSG00000143315	160001783	0.077194	PIGM	protein_coding
1	160055332	160055882	genic|1:160055332-160055882	ENSG00000162728	160051360	0.023989	KCNJ9	protein_coding
1	160062103	160063140	genic|1:160062103-160063140	ENSG00000162728	160051360	0.029888	KCNJ9	protein_coding
1	160062103	160063140	genic|1:160062103-160063140	ENSG00000162729	160068733	0.042669	IGSF8	protein_coding
1	160065311	160065861	genic|1:160065311-160065861	ENSG00000162729	160068733	0.043885	IGSF8	protein_coding
1	160070710	160071260	intergenic|1:160070710-160071260	ENSG00000162729	160068733	0.053674	IGSF8	protein_coding
1	160070710	160071260	intergenic|1:160070710-160071260	ENSG00000018625	160085549	0.02828	ATP1A2	protein_coding
1	160078957	160079507	intergenic|1:160078957-160079507	ENSG00000018625	160085549	0.025261	ATP1A2	protein_coding
1	160087497	160088047	genic|1:160087497-160088047	ENSG00000018625	160085549	0.033915	ATP1A2	protein_coding
1	160162815	160163365	genic|1:160162815-160163365	ENSG00000162734	160175127	0.036479	PEA15	protein_coding
1	160179361	160179911	genic|1:160179361-160179911	ENSG00000162734	160175127	0.074592	PEA15	protein_coding
1	160180786	160181336	genic|1:160180786-160181336	ENSG00000162734	160175127	0.055756	PEA15	protein_coding
1	160260990	160261540	genic|1:160260990-160261540	ENSG00000132716	160254920	0.027509	DCAF8	protein_coding
1	160260990	160261540	genic|1:160260990-160261540	ENSG00000162735	160256138	0.033116	PEX19	protein_coding
1	160277104	160277654	genic|1:160277104-160277654	ENSG00000162735	160256138	0.022151	PEX19	protein_coding
1	160277104	160277654	genic|1:160277104-160277654	ENSG00000235082	160287193	0.053983	SUMO1P3	pseudogene
1	160297892	160298442	genic|1:160297892-160298442	ENSG00000235082	160287193	0.063596	SUMO1P3	pseudogene
1	160297892	160298442	genic|1:160297892-160298442	ENSG00000162736	160313062	0.037817	NCSTN	protein_coding
1	160297892	160298442	genic|1:160297892-160298442	ENSG00000122218	160313190	0.037536	COPA	protein_coding
1	160332116	160332666	intergenic|1:160332116-160332666	ENSG00000171786	160336857	0.080875	NHLH1	protein_coding
1	160335662	160336212	intergenic|1:160335662-160336212	ENSG00000171786	160336857	0.022268	NHLH1	protein_coding
1	160346191	160346741	intergenic|1:160346191-160346741	ENSG00000171786	160336857	0.042001	NHLH1	protein_coding
1	160380334	160380884	genic|1:160380334-160380884	ENSG00000132716	160254920	0.028684	DCAF8	protein_coding
1	160380334	160380884	genic|1:160380334-160380884	ENSG00000162735	160256138	0.028931	PEX19	protein_coding
1	160380334	160380884	genic|1:160380334-160380884	ENSG00000235082	160287193	0.046234	SUMO1P3	pseudogene
1	160380334	160380884	genic|1:160380334-160380884	ENSG00000162736	160313062	0.04755	NCSTN	protein_coding
1	160380334	160380884	genic|1:160380334-160380884	ENSG00000122218	160313190	0.047628	COPA	protein_coding
1	160380334	160380884	genic|1:160380334-160380884	ENSG00000171786	160336857	0.08214	NHLH1	protein_coding
1	160380334	160380884	genic|1:160380334-160380884	ENSG00000162738	160370376	0.207419	VANGL2	protein_coding
1	161007374	161007924	genic|1:161007374-161007924	ENSG00000158769	160991138	0.031034	F11R	protein_coding
1	161007374	161007924	genic|1:161007374-161007924	ENSG00000270149	161008752	0.063133	RP11-544M22.13	protein_coding
1	161007374	161007924	genic|1:161007374-161007924	ENSG00000215845	161008780	0.063054	TSTD1	protein_coding
1	161007374	161007924	genic|1:161007374-161007924	ENSG00000158773	161015767	0.037262	USF1	protein_coding
1	161123292	161124052	genic|1:161123292-161124052	ENSG00000162755	161068151	0.024372	KLHDC9	protein_coding
1	161123292	161124052	genic|1:161123292-161124052	ENSG00000158793	161087876	0.027193	NIT1	protein_coding
1	161123292	161124052	genic|1:161123292-161124052	ENSG00000143256	161087901	0.027199	PFDN2	protein_coding
1	161123292	161124052	genic|1:161123292-161124052	ENSG00000158796	161102478	0.034495	DEDD	protein_coding
1	161123292	161124052	genic|1:161123292-161124052	ENSG00000143222	161122566	0.132695	UFC1	protein_coding
1	161123292	161124052	genic|1:161123292-161124052	ENSG00000143258	161129240	0.108881	USP21	protein_coding
1	161123292	161124052	genic|1:161123292-161124052	ENSG00000143224	161136200	0.056254	PPOX	protein_coding
1	161123292	161124052	genic|1:161123292-161124052	ENSG00000158850	161147287	0.038826	B4GALT3	protein_coding
1	161162235	161162785	genic|1:161162235-161162785	ENSG00000158864	161166894	0.04925	NDUFS2	protein_coding
1	161170451	161171001	genic|1:161170451-161171001	ENSG00000158864	161166894	0.032938	NDUFS2	protein_coding
1	161171794	161172344	genic|1:161171794-161172344	ENSG00000213080	160864770	0.028836	RP11-312J18.5	pseudogene
1	161171794	161172344	genic|1:161171794-161172344	ENSG00000158769	160991138	0.028625	F11R	protein_coding
1	161171794	161172344	genic|1:161171794-161172344	ENSG00000270149	161008752	0.022519	RP11-544M22.13	protein_coding
1	161171794	161172344	genic|1:161171794-161172344	ENSG00000215845	161008780	0.022494	TSTD1	protein_coding
1	161171794	161172344	genic|1:161171794-161172344	ENSG00000162755	161068151	0.031987	KLHDC9	protein_coding
1	161171794	161172344	genic|1:161171794-161172344	ENSG00000158793	161087876	0.029257	NIT1	protein_coding
1	161171794	161172344	genic|1:161171794-161172344	ENSG00000143256	161087901	0.029253	PFDN2	protein_coding
1	161171794	161172344	genic|1:161171794-161172344	ENSG00000158796	161102478	0.027763	DEDD	protein_coding
1	161171794	161172344	genic|1:161171794-161172344	ENSG00000143222	161122566	0.04089	UFC1	protein_coding
1	161171794	161172344	genic|1:161171794-161172344	ENSG00000143258	161129240	0.04179	USP21	protein_coding
1	161171794	161172344	genic|1:161171794-161172344	ENSG00000143224	161136200	0.051008	PPOX	protein_coding
1	161171794	161172344	genic|1:161171794-161172344	ENSG00000158850	161147287	0.084297	B4GALT3	protein_coding
1	161171794	161172344	genic|1:161171794-161172344	ENSG00000158864	161166894	0.312709	NDUFS2	protein_coding
1	161171794	161172344	genic|1:161171794-161172344	ENSG00000158882	161195793	0.110127	TOMM40L	protein_coding
1	161171794	161172344	genic|1:161171794-161172344	ENSG00000248485	161228517	0.078173	PCP4L1	protein_coding
1	161171794	161172344	genic|1:161171794-161172344	ENSG00000158887	161279762	0.037558	MPZ	protein_coding
1	161171794	161172344	genic|1:161171794-161172344	ENSG00000143252	161284047	0.037176	SDHC	protein_coding
1	161171794	161172344	genic|1:161171794-161172344	ENSG00000188931	161337664	0.036312	C1orf192	protein_coding
1	161171794	161172344	genic|1:161171794-161172344	ENSG00000235477	161337812	0.036255	RP11-122G18.5	lincRNA
1	161197037	161197587	genic|1:161197037-161197587	ENSG00000158882	161195793	0.027352	TOMM40L	protein_coding
1	161230903	161231453	genic|1:161230903-161231453	ENSG00000248485	161228517	0.031217	PCP4L1	protein_coding
1	161275742	161276292	genic|1:161275742-161276292	ENSG00000158887	161279762	0.066691	MPZ	protein_coding
1	161275742	161276292	genic|1:161275742-161276292	ENSG00000143252	161284047	0.045226	SDHC	protein_coding
1	161285955	161286505	genic|1:161285955-161286505	ENSG00000158887	161279762	0.022796	MPZ	protein_coding
1	161285955	161286505	genic|1:161285955-161286505	ENSG00000143252	161284047	0.029201	SDHC	protein_coding
1	161359502	161360052	intergenic|1:161359502-161360052	ENSG00000188931	161337664	0.06518	C1orf192	protein_coding
1	161359502	161360052	intergenic|1:161359502-161360052	ENSG00000235477	161337812	0.065511	RP11-122G18.5	lincRNA
1	161369061	161369611	intergenic|1:161369061-161369611	ENSG00000188931	161337664	0.059918	C1orf192	protein_coding
1	161369061	161369611	intergenic|1:161369061-161369611	ENSG00000235477	161337812	0.060116	RP11-122G18.5	lincRNA
1	161696518	161697068	genic|1:161696518-161697068	ENSG00000081721	161719548	0.07729	DUSP12	protein_coding
1	161696518	161697068	genic|1:161696518-161697068	ENSG00000226889	161736017	0.064417	RP11-474I16.8	antisense
1	161696518	161697068	genic|1:161696518-161697068	ENSG00000118217	161736084	0.06438	ATF6	protein_coding
1	162032406	162032956	intergenic|1:162032406-162032956	ENSG00000198929	162039564	0.050884	NOS1AP	protein_coding
1	162115064	162115614	genic|1:162115064-162115614	ENSG00000162745	161993644	0.023196	OLFML2B	protein_coding
1	162115064	162115614	genic|1:162115064-162115614	ENSG00000198929	162039564	0.024999	NOS1AP	protein_coding
1	162218558	162219108	genic|1:162218558-162219108	ENSG00000254706	162335197	0.026265	RP11-565P22.6	protein_coding
1	162218558	162219108	genic|1:162218558-162219108	ENSG00000239887	162336698	0.025738	C1orf226	protein_coding
1	162303800	162304350	genic|1:162303800-162304350	ENSG00000254706	162335197	0.024884	RP11-565P22.6	protein_coding
1	162303800	162304350	genic|1:162303800-162304350	ENSG00000239887	162336698	0.023669	C1orf226	protein_coding
1	162343432	162343982	genic|1:162343432-162343982	ENSG00000254706	162335197	0.033126	RP11-565P22.6	protein_coding
1	162343432	162343982	genic|1:162343432-162343982	ENSG00000239887	162336698	0.038862	C1orf226	protein_coding
1	162665976	162666526	genic|1:162665976-162666526	ENSG00000132196	162760492	0.023721	HSD17B7	protein_coding
1	162769976	162770526	genic|1:162769976-162770526	ENSG00000132196	162760492	0.022466	HSD17B7	protein_coding
1	163023840	163024390	intergenic|1:163023840-163024390	ENSG00000117152	163038565	0.035728	RGS4	protein_coding
1	163025261	163025811	intergenic|1:163025261-163025811	ENSG00000117152	163038565	0.025605	RGS4	protein_coding
1	163041463	163042083	genic|1:163041463-163042083	ENSG00000117152	163038565	0.035604	RGS4	protein_coding
1	163172891	163173441	genic|1:163172891-163173441	ENSG00000143228	163236366	0.032994	NUF2	protein_coding
1	163243998	163244548	genic|1:163243998-163244548	ENSG00000143228	163236366	0.031819	NUF2	protein_coding
1	164527886	164528436	genic|1:164527886-164528436	ENSG00000185630	164524821	0.267512	PBX1	protein_coding
1	164528622	164529121	genic|1:164528622-164529121	ENSG00000185630	164524821	0.253999	PBX1	protein_coding
1	164545448	164545998	genic|1:164545448-164545998	ENSG00000185630	164524821	0.024344	PBX1	protein_coding
1	164557927	164558477	genic|1:164557927-164558477	ENSG00000185630	164524821	0.055712	PBX1	protein_coding
1	165317844	165318394	genic|1:165317844-165318394	ENSG00000162761	165325952	0.025822	LMX1A	protein_coding
1	165320010	165320560	genic|1:165320010-165320560	ENSG00000162761	165325952	0.042823	LMX1A	protein_coding
1	165321878	165322428	genic|1:165321878-165322428	ENSG00000162761	165325952	0.029261	LMX1A	protein_coding
1	165323356	165323906	genic|1:165323356-165323906	ENSG00000162761	165325952	0.028186	LMX1A	protein_coding
1	165324420	165324970	genic|1:165324420-165324970	ENSG00000162761	165325952	0.024644	LMX1A	protein_coding
1	165345482	165346032	intergenic|1:165345482-165346032	ENSG00000162761	165325952	0.028602	LMX1A	protein_coding
1	165402949	165403958	genic|1:165402949-165403958	ENSG00000143171	165414433	0.053657	RXRG	protein_coding
1	165404911	165405461	genic|1:165404911-165405461	ENSG00000143171	165414433	0.024533	RXRG	protein_coding
1	165408441	165408991	genic|1:165408441-165408991	ENSG00000143171	165414433	0.052461	RXRG	protein_coding
1	165413031	165413581	genic|1:165413031-165413581	ENSG00000143171	165414433	0.03991	RXRG	protein_coding
1	165425960	165426510	intergenic|1:165425960-165426510	ENSG00000143171	165414433	0.026749	RXRG	protein_coding
1	165601227	165601726	genic|1:165601227-165601726	ENSG00000143198	165600098	0.043948	MGST3	protein_coding
1	166839138	166839688	genic|1:166839138-166839688	ENSG00000152382	166845564	0.041334	TADA1	protein_coding
1	166857918	166858468	intergenic|1:166857918-166858468	ENSG00000143157	166808681	0.022824	POGK	protein_coding
1	166857918	166858468	intergenic|1:166857918-166858468	ENSG00000152382	166845564	0.060251	TADA1	protein_coding
1	166857918	166858468	intergenic|1:166857918-166858468	ENSG00000237096	166877317	0.064866	RP4-782G3.1	lincRNA
1	166879551	166880101	intergenic|1:166879551-166880101	ENSG00000237096	166877317	0.044089	RP4-782G3.1	lincRNA
1	166887782	166888768	genic|1:166887782-166888768	ENSG00000237096	166877317	0.034829	RP4-782G3.1	lincRNA
1	166894976	166895526	genic|1:166894976-166895526	ENSG00000237096	166877317	0.029646	RP4-782G3.1	lincRNA
1	166916648	166917198	genic|1:166916648-166917198	ENSG00000143157	166808681	0.03619	POGK	protein_coding
1	166916648	166917198	genic|1:166916648-166917198	ENSG00000152382	166845564	0.041822	TADA1	protein_coding
1	166916648	166917198	genic|1:166916648-166917198	ENSG00000237096	166877317	0.107814	RP4-782G3.1	lincRNA
1	166916648	166917198	genic|1:166916648-166917198	ENSG00000143195	166944719	0.110972	ILDR2	protein_coding
1	166919314	166919864	genic|1:166919314-166919864	ENSG00000237096	166877317	0.032419	RP4-782G3.1	lincRNA
1	166919314	166919864	genic|1:166919314-166919864	ENSG00000143195	166944719	0.038553	ILDR2	protein_coding
1	166942045	166942595	genic|1:166942045-166942595	ENSG00000143195	166944719	0.097308	ILDR2	protein_coding
1	166949940	166950490	intergenic|1:166949940-166950490	ENSG00000143195	166944719	0.046001	ILDR2	protein_coding
1	167167673	167168223	intergenic|1:167167673-167168223	ENSG00000143190	167190066	0.061131	POU2F1	protein_coding
1	167458682	167459232	genic|1:167458682-167459232	ENSG00000143162	167523004	0.037003	CREG1	protein_coding
1	167502889	167503439	genic|1:167502889-167503439	ENSG00000143162	167523004	0.039171	CREG1	protein_coding
1	167525182	167525732	intergenic|1:167525182-167525732	ENSG00000143162	167523004	0.025687	CREG1	protein_coding
1	167683523	167684073	intergenic|1:167683523-167684073	ENSG00000197965	167690429	0.153456	MPZL1	protein_coding
1	167685408	167685958	intergenic|1:167685408-167685958	ENSG00000197965	167690429	0.043992	MPZL1	protein_coding
1	168051395	168051945	intergenic|1:168051395-168051945	ENSG00000224837	168025660	0.026782	GCSHP5	pseudogene
1	168105374	168106281	genic|1:168105374-168106281	ENSG00000224837	168025660	0.088252	GCSHP5	pseudogene
1	168105374	168106281	genic|1:168105374-168106281	ENSG00000143147	168106821	0.501709	GPR161	protein_coding
1	168105374	168106281	genic|1:168105374-168106281	ENSG00000143155	168148171	0.081897	TIPRL	protein_coding
1	168105374	168106281	genic|1:168105374-168106281	ENSG00000213064	168195176	0.055449	SFT2D2	protein_coding
1	168105374	168106281	genic|1:168105374-168106281	ENSG00000143178	168250278	0.056641	TBX19	protein_coding
1	168114978	168115528	intergenic|1:168114978-168115528	ENSG00000143147	168106821	0.023308	GPR161	protein_coding
1	168196781	168197331	genic|1:168196781-168197331	ENSG00000213064	168195176	0.038346	SFT2D2	protein_coding
1	169078867	169079417	genic|1:169078867-169079417	ENSG00000143153	169074935	0.057585	ATP1B1	protein_coding
1	169079586	169080085	genic|1:169079586-169080085	ENSG00000143153	169074935	0.031011	ATP1B1	protein_coding
1	169084661	169085739	genic|1:169084661-169085739	ENSG00000143153	169074935	0.024495	ATP1B1	protein_coding
1	169278380	169278930	genic|1:169278380-169278930	ENSG00000143156	169337205	0.025183	NME7	protein_coding
1	169278380	169278930	genic|1:169278380-169278930	ENSG00000117475	169337208	0.025182	BLZF1	protein_coding
1	169396405	169396978	genic|1:169396405-169396978	ENSG00000143156	169337205	0.051204	NME7	protein_coding
1	169396405	169396978	genic|1:169396405-169396978	ENSG00000117475	169337208	0.051207	BLZF1	protein_coding
1	169396405	169396978	genic|1:169396405-169396978	ENSG00000117477	169429907	0.12886	CCDC181	protein_coding
1	169396405	169396978	genic|1:169396405-169396978	ENSG00000117479	169455241	0.046518	SLC19A2	protein_coding
1	169396405	169396978	genic|1:169396405-169396978	ENSG00000213062	169455380	0.046429	AL021068.1	pseudogene
1	169396405	169396978	genic|1:169396405-169396978	ENSG00000000460	169631245	0.033816	C1orf112	protein_coding
1	169634059	169634609	genic|1:169634059-169634609	ENSG00000000460	169631245	0.052182	C1orf112	protein_coding
1	169637172	169637722	genic|1:169637172-169637722	ENSG00000000460	169631245	0.03775	C1orf112	protein_coding
1	169649911	169650461	genic|1:169649911-169650461	ENSG00000000460	169631245	0.023889	C1orf112	protein_coding
1	170043541	170044091	genic|1:170043541-170044091	ENSG00000075945	170054349	0.345771	KIFAP3	protein_coding
1	170063767	170064317	intergenic|1:170063767-170064317	ENSG00000075945	170054349	0.030569	KIFAP3	protein_coding
1	170513732	170514282	genic|1:170513732-170514282	ENSG00000120370	170501270	0.025273	GORAB	protein_coding
1	171189609	171190159	genic|1:171189609-171190159	ENSG00000076258	171283347	0.042626	FMO4	protein_coding
1	171283900	171284450	genic|1:171283900-171284450	ENSG00000076258	171283347	0.041529	FMO4	protein_coding
1	171289433	171289983	genic|1:171289433-171289983	ENSG00000076258	171283347	0.034968	FMO4	protein_coding
1	171868014	171868564	genic|1:171868014-171868564	ENSG00000117533	171711387	0.026821	VAMP4	protein_coding
1	171868014	171868564	genic|1:171868014-171868564	ENSG00000010165	171750788	0.026607	METTL13	protein_coding
1	171868014	171868564	genic|1:171868014-171868564	ENSG00000197959	171810621	0.077224	DNM3	protein_coding
1	171878764	171879314	genic|1:171878764-171879314	ENSG00000197959	171810621	0.025924	DNM3	protein_coding
1	172418990	172419540	genic|1:172418990-172419540	ENSG00000135845	172413230	0.053706	PIGC	protein_coding
1	172419931	172420587	genic|1:172419931-172420587	ENSG00000135845	172413230	0.042556	PIGC	protein_coding
1	172421688	172422238	genic|1:172421688-172422238	ENSG00000135845	172413230	0.058934	PIGC	protein_coding
1	172430025	172431124	genic|1:172430025-172431124	ENSG00000135845	172413230	0.04292	PIGC	protein_coding
1	173398992	173399542	genic|1:173398992-173399542	ENSG00000117592	173446405	0.049661	PRDX6	protein_coding
1	173476492	173477042	genic|1:173476492-173477042	ENSG00000117592	173446405	0.049863	PRDX6	protein_coding
1	173611693	173612243	genic|1:173611693-173612243	ENSG00000183831	173639001	0.025434	ANKRD45	protein_coding
1	173639809	173640359	intergenic|1:173639809-173640359	ENSG00000183831	173639001	0.030237	ANKRD45	protein_coding
1	173835931	173836430	genic|1:173835931-173836430	ENSG00000270084	173832386	0.050778	GAS5-AS1	antisense
1	173835931	173836430	genic|1:173835931-173836430	ENSG00000185278	173837220	0.050678	ZBTB37	protein_coding
1	173835931	173836430	genic|1:173835931-173836430	ENSG00000234741	173838020	0.050928	GAS5	processed_transcript
1	173992457	173993007	intergenic|1:173992457-173993007	ENSG00000135870	173991435	0.063644	RC3H1	protein_coding
1	174998760	174999310	intergenic|1:174998760-174999310	ENSG00000120333	174992561	0.075475	MRPS14	protein_coding
1	175012914	175013464	intergenic|1:175012914-175013464	ENSG00000120333	174992561	0.026127	MRPS14	protein_coding
1	176157485	176158035	genic|1:176157485-176158035	ENSG00000143207	176176629	0.032984	RFWD2	protein_coding
1	176175577	176176076	genic|1:176175577-176176076	ENSG00000143207	176176629	0.333217	RFWD2	protein_coding
1	176175577	176176076	genic|1:176175577-176176076	ENSG00000116183	176432307	0.04253	PAPPA2	protein_coding
1	176415488	176416038	intergenic|1:176415488-176416038	ENSG00000116183	176432307	0.028039	PAPPA2	protein_coding
1	176437227	176437777	genic|1:176437227-176437777	ENSG00000116183	176432307	0.058238	PAPPA2	protein_coding
1	176449047	176449597	genic|1:176449047-176449597	ENSG00000116183	176432307	0.033849	PAPPA2	protein_coding
1	177150679	177151229	genic|1:177150679-177151229	ENSG00000152092	177134109	0.045087	ASTN1	protein_coding
1	177150679	177151229	genic|1:177150679-177151229	ENSG00000198797	177140633	0.069752	BRINP2	protein_coding
1	178407567	178408117	genic|1:178407567-178408117	ENSG00000260938	178449742	0.022138	RP4-593C16.3	sense_overlapping
1	178430098	178430648	genic|1:178430098-178430648	ENSG00000260938	178449742	0.039143	RP4-593C16.3	sense_overlapping
1	178454128	178454678	intergenic|1:178454128-178454678	ENSG00000260938	178449742	0.036159	RP4-593C16.3	sense_overlapping
1	178455979	178456529	intergenic|1:178455979-178456529	ENSG00000260938	178449742	0.061029	RP4-593C16.3	sense_overlapping
1	178838249	178838799	genic|1:178838249-178838799	ENSG00000116194	178840187	0.050655	ANGPTL1	protein_coding
1	178971583	178972133	intergenic|1:178971583-178972133	ENSG00000116199	178994939	0.039677	FAM20B	protein_coding
1	179048169	179048719	intergenic|1:179048169-179048719	ENSG00000186283	179050512	0.044351	TOR3A	protein_coding
1	179056670	179057220	genic|1:179056670-179057220	ENSG00000186283	179050512	0.030379	TOR3A	protein_coding
1	179199393	179199943	intergenic|1:179199393-179199943	ENSG00000143322	179198819	0.022696	ABL2	protein_coding
1	179836847	179837397	genic|1:179836847-179837397	ENSG00000258664	179834311	0.029577	IFRG15	protein_coding
1	180237508	180238058	genic|1:180237508-180238058	ENSG00000230124	180245359	0.039522	RP5-1180C10.2	antisense
1	180239245	180239795	genic|1:180239245-180239795	ENSG00000230124	180245359	0.035587	RP5-1180C10.2	antisense
1	180240514	180241064	genic|1:180240514-180241064	ENSG00000230124	180245359	0.053284	RP5-1180C10.2	antisense
1	180243566	180244065	genic|1:180243566-180244065	ENSG00000230124	180245359	0.026225	RP5-1180C10.2	antisense
1	180484902	180485452	intergenic|1:180484902-180485452	ENSG00000135847	180472089	0.052223	ACBD6	protein_coding
1	180580379	180580929	intergenic|1:180580379-180580929	ENSG00000143324	180601140	0.022524	XPR1	protein_coding
1	180895608	180896158	genic|1:180895608-180896158	ENSG00000232586	180924023	0.035906	RP11-46A10.4	antisense
1	180895608	180896158	genic|1:180895608-180896158	ENSG00000243155	180945618	0.025209	RP11-46A10.5	antisense
1	180918390	180918940	genic|1:180918390-180918940	ENSG00000232586	180924023	0.031162	RP11-46A10.4	antisense
1	180919314	180919864	genic|1:180919314-180919864	ENSG00000232586	180924023	0.032283	RP11-46A10.4	antisense
1	180920884	180921434	genic|1:180920884-180921434	ENSG00000232586	180924023	0.031926	RP11-46A10.4	antisense
1	180922309	180922859	genic|1:180922309-180922859	ENSG00000232586	180924023	0.031899	RP11-46A10.4	antisense
1	180925118	180925668	genic|1:180925118-180925668	ENSG00000232586	180924023	0.041211	RP11-46A10.4	antisense
1	180943293	180943843	genic|1:180943293-180943843	ENSG00000243155	180945618	0.039323	RP11-46A10.5	antisense
1	181065316	181065866	intergenic|1:181065316-181065866	ENSG00000272198	181060245	0.022977	RP11-309G3.3	lincRNA
1	181066180	181066730	intergenic|1:181066180-181066730	ENSG00000272198	181060245	0.023694	RP11-309G3.3	lincRNA
1	181074222	181074772	intergenic|1:181074222-181074772	ENSG00000232586	180924023	0.030817	RP11-46A10.4	antisense
1	181074222	181074772	intergenic|1:181074222-181074772	ENSG00000243155	180945618	0.040635	RP11-46A10.5	antisense
1	181074222	181074772	intergenic|1:181074222-181074772	ENSG00000135823	180992047	0.038089	STX6	protein_coding
1	181074222	181074772	intergenic|1:181074222-181074772	ENSG00000162783	181057638	0.175184	IER5	protein_coding
1	181074222	181074772	intergenic|1:181074222-181074772	ENSG00000272198	181060245	0.194463	RP11-309G3.3	lincRNA
1	181074222	181074772	intergenic|1:181074222-181074772	ENSG00000198216	181382238	0.028174	CACNA1E	protein_coding
1	181392585	181393135	genic|1:181392585-181393135	ENSG00000198216	181382238	0.025234	CACNA1E	protein_coding
1	181394031	181394581	genic|1:181394031-181394581	ENSG00000198216	181382238	0.03288	CACNA1E	protein_coding
1	181399415	181399965	genic|1:181399415-181399965	ENSG00000198216	181382238	0.048922	CACNA1E	protein_coding
1	182365752	182366302	intergenic|1:182365752-182366302	ENSG00000135821	182361341	0.030216	GLUL	protein_coding
1	182567935	182568878	genic|1:182567935-182568878	ENSG00000143333	182573543	0.053104	RGS16	protein_coding
1	182570466	182571016	genic|1:182570466-182571016	ENSG00000143333	182573543	0.078906	RGS16	protein_coding
1	182570466	182571016	genic|1:182570466-182571016	ENSG00000261504	182584389	0.030884000000000002	RP11-317P15.4	lincRNA
1	182580899	182581449	intergenic|1:182580899-182581449	ENSG00000143333	182573543	0.067167	RGS16	protein_coding
1	182580899	182581449	intergenic|1:182580899-182581449	ENSG00000261504	182584389	0.090961	RP11-317P15.4	lincRNA
1	182585241	182585791	genic|1:182585241-182585791	ENSG00000261504	182584389	0.03686	RP11-317P15.4	lincRNA
1	182587038	182587588	intergenic|1:182587038-182587588	ENSG00000261504	182584389	0.030279	RP11-317P15.4	lincRNA
1	182598599	182599149	intergenic|1:182598599-182599149	ENSG00000261185	182612442	0.023607	RP11-317P15.5	lincRNA
1	182602658	182603208	intergenic|1:182602658-182603208	ENSG00000143333	182573543	0.029642	RGS16	protein_coding
1	182602658	182603208	intergenic|1:182602658-182603208	ENSG00000261504	182584389	0.041483	RP11-317P15.4	lincRNA
1	182602658	182603208	intergenic|1:182602658-182603208	ENSG00000261185	182612442	0.084214	RP11-317P15.5	lincRNA
1	182603758	182604308	intergenic|1:182603758-182604308	ENSG00000261504	182584389	0.0246	RP11-317P15.4	lincRNA
1	182603758	182604308	intergenic|1:182603758-182604308	ENSG00000261185	182612442	0.058433	RP11-317P15.5	lincRNA
[truncated: 21,663 more rows]
