# Supplementary material for: Pioneer factor ASCL1 cooperates with the mSWI/SNF complex at distal regulatory elements to regulate human neural differentiation
Source: Genes Dev. 2023 Mar 1;37(5-6):218–42. doi: 10.1101/gad.350269.122 (PMC10111863; doi:10.1101/gad.350269.122)
Supplement: Supplemental Material [file supp_gad.350269.122_Supplemental_Paun350269_FileS5.xlsx]

## Sheet: Legend
Supplementary File 5:	Related to Figure 6C and Supplementary Figure 4J. Classical pioneer and non- pioneer activity of ASCL1 coregulated by mSWI/SNF
A.	Gene ontology overrepresentation and REACTOME pathway analysis of ABC predicted genes downregulated in ASCL1 KO vs WT, co-regulated by ASCL1 with non-pioneer chromatin remodelling activity and mSWI/SNF, and where the interaction increases chromatin accessibility (reference: Fig. 6C bottom)
B.	Gene ontology overrepresentation and REACTOME pathway analysis of ABC predicted genes upregulated in ASCL1 KO vs WT, co-regulated by ASCL1 with non-pioneer chromatin remodelling activity and mSWI/SNF, and where the interaction increases chromatin accessibility (reference: Fig. 6C bottom)
C.	Gene ontology overrepresentation and REACTOME pathway analysis of ABC predicted genes downregulated in ASCL1 KO vs WT, co-regulated by ASCL1 with classical pioneer activity and mSWI/SNF, and where the interaction increases chromatin accessibility (reference: Fig. 6C top)
D.	Gene ontology overrepresentation and REACTOME pathway analysis of ABC predicted genes downregulated in ASCL1 KO vs WT, co-regulated by ASCL1 with non-pioneer chromatin remodelling activity and mSWI/SNF, where the interaction decreases chromatin accessibility (reference: Fig. S4J bottom)
E.	Gene ontology overrepresentation and REACTOME pathway analysis of ABC predicted genes upregulated in ASCL1 KO vs WT, co-regulated by ASCL1 with non-pioneer chromatin remodelling activity and mSWI/SNF, where the interaction decreases chromatin accessibility (reference: Fig. S4J bottom)
F.	Gene ontology overrepresentation and REACTOME pathway analysis of ABC predicted genes upregulated in ASCL1 KO vs WT, co-regulated by ASCL1 with classical pioneer activity and mSWI/SNF, where the interaction decreases chromatin accessibility (reference: Fig. S4J top)
	*gene ontology enrichment and Reactome pathway analysis performed using DAVID 2021 online tool (The Database for Annotation, Visualization and Integrated Discovery, available at: https://david.ncifcrf.gov/).

## Sheet: A.
Category	Term	Count	%	PValue	Genes	List Total	Pop Hits	Pop Total	Fold Enrichment	Bonferroni	Benjamini	FDR
REACTOME_PATHWAY	R-HSA-112316~Neuronal System	5	8.19672	0.0519446	HCN4, SLC32A1, NRXN3, GAD2, SHANK1	34	327	7582	3.40979	0.999956	1	1
REACTOME_PATHWAY	R-HSA-888590~GABA synthesis, release, reuptake and degradation	2	3.27869	0.075593	SLC32A1, GAD2	34	18	7582	24.7778	1	1	1
REACTOME_PATHWAY	R-HSA-264876~Insulin processing	2	3.27869	0.0916228	PCSK2, PCSK1	34	22	7582	20.2727	1	1	1
GOTERM_BP_DIRECT	GO:0030154~cell differentiation	8	13.1148	0.00230444	SEMA6B, SYT3, SRRM4, SMOC1, MEF2D, MYT1, INA, DLL3	56	394	11735	4.25489	0.696621	1	1
GOTERM_BP_DIRECT	GO:0051602~response to electrical stimulus	3	4.91803	0.0042779	BTG2, TH, PRICKLE1	56	21	11735	29.9362	0.891001	1	1
GOTERM_BP_DIRECT	GO:0030534~adult behavior	3	4.91803	0.00807484	NRXN3, SHANK1, ATP6V1B1	56	29	11735	21.678	0.984878	1	1
GOTERM_BP_DIRECT	GO:0031667~response to nutrient levels	3	4.91803	0.00862578	PCSK1, TH, PROX1	56	30	11735	20.9554	0.988654	1	1
GOTERM_BP_DIRECT	GO:0043434~response to peptide hormone	3	4.91803	0.015735	PCSK1, BTG2, TH	56	41	11735	15.3332	0.999725	1	1
GOTERM_BP_DIRECT	GO:0035176~social behavior	3	4.91803	0.0164726	TH, NRXN3, SHANK1	56	42	11735	14.9681	0.999814	1	1
GOTERM_BP_DIRECT	GO:0007417~central nervous system development	4	6.55738	0.0174	SEMA6B, GSX1, NPAS1, VAX2	56	117	11735	7.16422	0.999886	1	1
GOTERM_BP_DIRECT	GO:0042421~norepinephrine biosynthetic process	2	3.27869	0.0186183	TH, INSM1	56	4	11735	104.777	0.99994	1	1
GOTERM_BP_DIRECT	GO:0007420~brain development	5	8.19672	0.0221752	NFASC, ZFHX3, STMN1, MAST1, PROX1	56	229	11735	4.57541	0.999991	1	1
GOTERM_BP_DIRECT	GO:0007399~nervous system development	6	9.83607	0.0262554	SEMA6B, PCSK2, SRRM4, DPYSL4, MEF2D, MYT1	56	360	11735	3.49256	0.999999	1	1
GOTERM_BP_DIRECT	GO:0060075~regulation of resting membrane potential	2	3.27869	0.0277994	ATP1A3, NALCN	56	6	11735	69.8512	1	1	1
GOTERM_BP_DIRECT	GO:0042048~olfactory behavior	2	3.27869	0.0277994	SHANK1, ATP6V1B1	56	6	11735	69.8512	1	1	1
GOTERM_BP_DIRECT	GO:0042136~neurotransmitter biosynthetic process	2	3.27869	0.0323583	TH, GAD2	56	7	11735	59.8724	1	1	1
GOTERM_BP_DIRECT	GO:0030070~insulin processing	2	3.27869	0.0368962	PCSK2, PCSK1	56	8	11735	52.3884	1	1	1
GOTERM_BP_DIRECT	GO:0031115~negative regulation of microtubule polymerization	2	3.27869	0.0548397	STMN1, STMN2	56	12	11735	34.9256	1	1	1
GOTERM_BP_DIRECT	GO:0071805~potassium ion transmembrane transport	3	4.91803	0.0552329	HCN4, NALCN, LRRC55	56	81	11735	7.76124	1	1	1
GOTERM_BP_DIRECT	GO:0007019~microtubule depolymerization	2	3.27869	0.059274	STMN1, STMN2	56	13	11735	32.239	1	1	1
GOTERM_BP_DIRECT	GO:0031110~regulation of microtubule polymerization or depolymerization	2	3.27869	0.059274	STMN1, STMN2	56	13	11735	32.239	1	1	1
GOTERM_BP_DIRECT	GO:0021542~dentate gyrus development	2	3.27869	0.0636879	BTG2, PROX1	56	14	11735	29.9362	1	1	1
GOTERM_BP_DIRECT	GO:0016486~peptide hormone processing	2	3.27869	0.0636879	PCSK2, PCSK1	56	14	11735	29.9362	1	1	1
GOTERM_BP_DIRECT	GO:0071625~vocalization behavior	2	3.27869	0.0680815	NRXN3, SHANK1	56	15	11735	27.9405	1	1	1
GOTERM_BP_DIRECT	GO:0060074~synapse maturation	2	3.27869	0.0680815	SEZ6, SHANK1	56	15	11735	27.9405	1	1	1
GOTERM_BP_DIRECT	GO:0031016~pancreas development	2	3.27869	0.0680815	PCSK1, PROX1	56	15	11735	27.9405	1	1	1
GOTERM_BP_DIRECT	GO:0007605~sensory perception of sound	3	4.91803	0.0743918	SRRM4, TH, ATP6V1B1	56	96	11735	6.54855	1	1	1
GOTERM_BP_DIRECT	GO:2000179~positive regulation of neural precursor cell proliferation	2	3.27869	0.0811412	INSM1, PROX1	56	18	11735	23.2837	1	1	1
GOTERM_BP_DIRECT	GO:0016540~protein autoprocessing	2	3.27869	0.0854543	PCSK2, PCSK1	56	19	11735	22.0583	1	1	1
GOTERM_BP_DIRECT	GO:0031175~neuron projection development	3	4.91803	0.0982452	BTG2, STMN1, STMN2	56	113	11735	5.56337	1	1	1
GOTERM_BP_DIRECT	GO:0006812~cation transport	2	3.27869	0.0982749	HCN4, TMEM63C	56	22	11735	19.0503	1	1	1
GOTERM_MF_DIRECT	GO:0003700~transcription factor activity, sequence-specific DNA binding	7	11.4754	0.00861722	ZFHX3, INSM1, PROX1, MEF2D, MYT1, NPAS1, VAX2	56	391	12019	3.84239	0.736263	1	1
GOTERM_MF_DIRECT	GO:0042826~histone deacetylase binding	3	4.91803	0.0833031	SIK1, INSM1, MEF2D	56	105	12019	6.13214	0.999998	1	1
GOTERM_MF_DIRECT	GO:0005248~voltage-gated sodium channel activity	2	3.27869	0.083516	HCN4, NALCN	56	19	12019	22.5921	0.999999	1	1

## Sheet: B.
Category	Term	Count	%	PValue	Genes	List Total	Pop Hits	Pop Total	Fold Enrichment	Bonferroni	Benjamini	FDR
REACTOME_PATHWAY	R-HSA-162582~Signal Transduction	5	45.4545	0.0685949	WWTR1, GJA1, LEF1, ARHGAP18, TGFBR2	8	1880	7582	2.52061	0.998445	1	1
REACTOME_PATHWAY	R-HSA-170834~Signaling by TGF-beta Receptor Complex	2	18.1818	0.0785002	WWTR1, TGFBR2	8	88	7582	21.5398	0.999412	1	1
REACTOME_PATHWAY	R-HSA-8878159~Transcriptional regulation by RUNX3	2	18.1818	0.0785002	WWTR1, LEF1	8	88	7582	21.5398	0.999412	1	1
REACTOME_PATHWAY	R-HSA-9006936~Signaling by TGFB family members	2	18.1818	0.0955849	WWTR1, TGFBR2	8	108	7582	17.5509	0.999893	1	1
GOTERM_BP_DIRECT	GO:0010718~positive regulation of epithelial to mesenchymal transition	3	27.2727	0.000343423	WWTR1, LEF1, TGFBR2	10	37	11735	95.1486	0.0810252	0.0841386	0.0841386
GOTERM_BP_DIRECT	GO:0060044~negative regulation of cardiac muscle cell proliferation	2	18.1818	0.00992948	GJA1, TGFBR2	10	13	11735	180.538	0.914125	1	1
GOTERM_BP_DIRECT	GO:0001569~branching involved in blood vessel morphogenesis	2	18.1818	0.0167523	LEF1, TGFBR2	10	22	11735	106.682	0.984329	1	1
GOTERM_BP_DIRECT	GO:0008284~positive regulation of cell proliferation	3	27.2727	0.0244833	WWTR1, LEF1, TGFBR2	10	327	11735	10.7661	0.997752	1	1
GOTERM_BP_DIRECT	GO:0009749~response to glucose	2	18.1818	0.0421518	GJA1, TGFBR2	10	56	11735	41.9107	0.999975	1	1
GOTERM_BP_DIRECT	GO:0001649~osteoblast differentiation	2	18.1818	0.0676875	WWTR1, LEF1	10	91	11735	25.7912	1	1	1
GOTERM_MF_DIRECT	GO:0008013~beta-catenin binding	2	18.1818	0.0526749	GJA1, LEF1	9	81	12019	32.9739	0.971885	1	1

## Sheet: C.
Category	Term	Count	%	PValue	Genes	List Total	Pop Hits	Pop Total	Fold Enrichment	Bonferroni	Benjamini	FDR
GOTERM_MF_DIRECT	GO:0001228~transcriptional activator activity, RNA polymerase II transcription regulatory region sequence-specific binding	2	50	0.0749311	BCL11B, DLX5	4	308	12019	19.5114	0.80517	0.83398	0.83398
GOTERM_MF_DIRECT	GO:1990837~sequence-specific double-stranded DNA binding	2	50	0.0794267	BCL11B, DLX5	4	327	12019	18.3777	0.824116	0.83398	0.83398

## Sheet: D.
Category	Term	Count	%	PValue	Genes	List Total	Pop Hits	Pop Total	Fold Enrichment	Bonferroni	Benjamini	FDR
REACTOME_PATHWAY	R-HSA-9029569~NR1H3 & NR1H2 regulate gene expression linked to cholesterol transport and efflux	2	12.5	0.0235145	TNRC6C, ARL4C	7	30	7582	72.2095	0.898161	1	1
REACTOME_PATHWAY	R-HSA-9024446~NR1H2 and NR1H3-mediated signaling	2	12.5	0.0273884	TNRC6C, ARL4C	7	35	7582	61.8939	0.930468	1	1
REACTOME_PATHWAY	R-HSA-162582~Signal Transduction	5	31.25	0.0364698	TIAM2, TNRC6C, ARL4C, PHC2, ASCL1	7	1880	7582	2.8807	0.971747	1	1
REACTOME_PATHWAY	R-HSA-2559580~Oxidative Stress Induced Senescence	2	12.5	0.048087	TNRC6C, PHC2	7	62	7582	34.9401	0.991183	1	1
REACTOME_PATHWAY	R-HSA-2559583~Cellular Senescence	2	12.5	0.0913116	TNRC6C, PHC2	7	120	7582	18.0524	0.999898	1	1
GOTERM_BP_DIRECT	GO:0050767~regulation of neurogenesis	2	12.5	0.0317513	HELT, ASCL1	15	27	11735	57.9506	0.994631	1	1
GOTERM_BP_DIRECT	GO:0006357~regulation of transcription from RNA polymerase II promoter	5	31.25	0.0550346	HELT, ARX, ASCL1, ZFHX4, POU3F4	15	1260	11735	3.1045	0.999896	1	1
GOTERM_MF_DIRECT	GO:0003682~chromatin binding	4	25	0.00582559	PHC2, SCML4, ARX, ASCL1	13	386	12019	9.58071	0.222159	0.121854	0.116187
GOTERM_MF_DIRECT	GO:0000981~RNA polymerase II transcription factor activity, sequence-specific DNA binding	5	31.25	0.00836479	HELT, ARX, ASCL1, ZFHX4, POU3F4	13	868	12019	5.32568	0.30316	0.121854	0.116187
GOTERM_MF_DIRECT	GO:0000978~RNA polymerase II core promoter proximal region sequence-specific DNA binding	5	31.25	0.00850145	HELT, ARX, ASCL1, ZFHX4, POU3F4	13	872	12019	5.30125	0.307277	0.121854	0.116187
GOTERM_MF_DIRECT	GO:0000977~RNA polymerase II regulatory region sequence-specific DNA binding	3	18.75	0.0236907	ARX, ASCL1, POU3F4	13	244	12019	11.3673	0.643336	0.213525	0.203593
GOTERM_MF_DIRECT	GO:0001227~transcriptional repressor activity, RNA polymerase II transcription regulatory region sequence-specific binding	3	18.75	0.0255348	HELT, ARX, ASCL1	13	254	12019	10.9197	0.671184	0.213525	0.203593
GOTERM_MF_DIRECT	GO:0003676~nucleic acid binding	3	18.75	0.0297941	TNRC6C, ASCL1, ZFHX4	13	276	12019	10.0493	0.727638	0.213525	0.203593
GOTERM_MF_DIRECT	GO:1990837~sequence-specific double-stranded DNA binding	3	18.75	0.0406818	ARX, ASCL1, POU3F4	13	327	12019	8.482	0.832353	0.249903	0.238279

## Sheet: E.
Category	Term	Count	%	PValue	Genes	List Total	Pop Hits	Pop Total	Fold Enrichment	Bonferroni	Benjamini	FDR
GOTERM_BP_DIRECT	GO:0007267~cell-cell signaling	4	9.52381	0.00262481	GJA1, SFRP2, MERTK, FGFR2	36	93	11735	14.0203	0.697556	1	1
GOTERM_BP_DIRECT	GO:0007275~multicellular organism development	4	9.52381	0.00839111	CDH20, HMGA2, MERTK, FGFR2	36	141	11735	9.24744	0.978378	1	1
GOTERM_BP_DIRECT	GO:0048333~mesodermal cell differentiation	2	4.7619	0.0206971	HMGA2, FGFR2	36	7	11735	93.1349	0.999926	1	1
GOTERM_BP_DIRECT	GO:0048762~mesenchymal cell differentiation	2	4.7619	0.0236196	HMGA2, FGFR2	36	8	11735	81.4931	0.999981	1	1
GOTERM_BP_DIRECT	GO:0045766~positive regulation of angiogenesis	3	7.14286	0.0247247	SFRP2, DDAH1, HMGA2	36	82	11735	11.9258	0.999989	1	1
GOTERM_BP_DIRECT	GO:0030308~negative regulation of cell growth	3	7.14286	0.0324525	GJA1, SFRP2, SLIT2	36	95	11735	10.2939	1	1	1
GOTERM_BP_DIRECT	GO:0008104~protein localization	3	7.14286	0.0369582	PACRG, GJA1, PARD3B	36	102	11735	9.58742	1	1	1
GOTERM_BP_DIRECT	GO:0043116~negative regulation of vascular permeability	2	4.7619	0.0381057	DDAH1, SLIT2	36	13	11735	50.1496	1	1	1
GOTERM_BP_DIRECT	GO:0021542~dentate gyrus development	2	4.7619	0.0409778	EMX2, FEZF2	36	14	11735	46.5675	1	1	1
GOTERM_BP_DIRECT	GO:0045944~positive regulation of transcription from RNA polymerase II promoter	7	16.6667	0.0416906	SFRP2, SALL2, ANXA2, HMGA2, FEZF2, TRERF1, FGFR2	36	870	11735	2.62277	1	1	1
GOTERM_BP_DIRECT	GO:0060349~bone morphogenesis	2	4.7619	0.0466969	SFRP2, FGFR2	36	16	11735	40.7465	1	1	1
GOTERM_BP_DIRECT	GO:2000648~positive regulation of stem cell proliferation	2	4.7619	0.0466969	GJA1, HMGA2	36	16	11735	40.7465	1	1	1
GOTERM_BP_DIRECT	GO:0048024~regulation of mRNA splicing, via spliceosome	2	4.7619	0.0636563	RBM20, QKI	36	22	11735	29.6338	1	1	1
GOTERM_BP_DIRECT	GO:0007156~homophilic cell adhesion via plasma membrane adhesion molecules	3	7.14286	0.0659218	PCDH9, CDH20, PCDH18	36	141	11735	6.93558	1	1	1
GOTERM_BP_DIRECT	GO:0001657~ureteric bud development	2	4.7619	0.0720257	SLIT2, FGFR2	36	25	11735	26.0778	1	1	1
GOTERM_BP_DIRECT	GO:0050767~regulation of neurogenesis	2	4.7619	0.0775649	ANXA2, FEZF2	36	27	11735	24.1461	1	1	1
GOTERM_MF_DIRECT	GO:0005509~calcium ion binding	6	14.2857	0.00931389	PCDH9, ANXA2, CDH20, FKBP9, SLIT2, PCDH18	33	495	12019	4.41469	0.703729	1	1
GOTERM_MF_DIRECT	GO:0043014~alpha-tubulin binding	2	4.7619	0.0867713	PACRG, GJA1	33	34	12019	21.4242	0.999992	1	1

## Sheet: F.
Category	Term	Count	%	PValue	Genes	List Total	Pop Hits	Pop Total	Fold Enrichment	Bonferroni	Benjamini	FDR
GOTERM_BP_DIRECT	GO:0043116~negative regulation of vascular permeability	2	66.6667	0.00175792	DDAH1, AMOT	3	17	19333	758.157	0.0597237	0.0597694	0.0597694
